# Supplementary material for: Cookies, Chips, and Seeds: How Human Food Leftovers Influence Ant-Mediated Seed Removal
Source: Biology (Basel). 2026 Apr 21;15(8):657. doi: 10.3390/biology15080657 (PMC13113908; doi:10.3390/biology15080657)
Supplement: Supplementary file 1 [file biology-15-00657-s001.zip]

Archive with 2 entries (2 files):
- Supplementary_Material.pdf
- Table S2 Seed_Removal_Data.xlsx
