# Supplementary material for: Cookies, Chips, and Seeds: How Human Food Leftovers Influence Ant-Mediated Seed Removal
Source: Biology (Basel). 2026 Apr 21;15(8):657. doi: 10.3390/biology15080657 (PMC13113908; doi:10.3390/biology15080657)
Supplement: Supplementary file 1 [file biology-15-00657-s001.zip › Table S2 Seed_Removal_Data.xlsx]

## Sheet: exp1.survival
site	date	couple_id	depot_id	treatment	time	status	n_ants_on_depot	ant.specie
UP	30-sep-25	Pedro-Cristie	1	control	5	1	1
UP	30-sep-25	Pedro-Cristie	1	control	5	1	2
UP	30-sep-25	Pedro-Cristie	1	control	10	1	1
UP	30-sep-25	Pedro-Cristie	1	control	10	1	1
UP	30-sep-25	Pedro-Cristie	1	control	15	1	1
UP	30-sep-25	Pedro-Cristie	1	control	45	1	3
UP	30-sep-25	Pedro-Cristie	1	control	60	1	2
UP	30-sep-25	Pedro-Cristie	1	control	60	1	1
UP	30-sep-25	Pedro-Cristie	1	control	65	1	2
UP	30-sep-25	Pedro-Cristie	1	control	65	1	2
UP	30-sep-25	Pedro-Cristie	1	control	65	1	2
UP	30-sep-25	Pedro-Cristie	1	control	75	1	1
UP	30-sep-25	Pedro-Cristie	1	control	75	1	1
UP	30-sep-25	Pedro-Cristie	1	control	80	1	1
UP	30-sep-25	Pedro-Cristie	1	control	95	1	2
UP	30-sep-25	Pedro-Cristie	1	control	105	1	2
UP	30-sep-25	Pedro-Cristie	1	control	120	0	0
UP	30-sep-25	Pedro-Cristie	1	control	120	0	0
UP	30-sep-25	Pedro-Cristie	1	control	120	0	0
UP	30-sep-25	Pedro-Cristie	1	control	120	0	0
UP	30-sep-25	Pedro-Cristie	2	chips	5	1	1
UP	30-sep-25	Pedro-Cristie	2	chips	5	1	2
UP	30-sep-25	Pedro-Cristie	2	chips	15	1	1
UP	30-sep-25	Pedro-Cristie	2	chips	25	1	2
UP	30-sep-25	Pedro-Cristie	2	chips	95	1	1
UP	30-sep-25	Pedro-Cristie	2	chips	95	1	1
UP	30-sep-25	Pedro-Cristie	2	chips	120	0	0
UP	30-sep-25	Pedro-Cristie	2	chips	120	0	0
UP	30-sep-25	Pedro-Cristie	2	chips	120	0	0
UP	30-sep-25	Pedro-Cristie	2	chips	120	0	0
UP	30-sep-25	Pedro-Cristie	2	chips	120	0	0
UP	30-sep-25	Pedro-Cristie	2	chips	120	0	0
UP	30-sep-25	Pedro-Cristie	2	chips	120	0	0
UP	30-sep-25	Pedro-Cristie	2	chips	120	0	0
UP	30-sep-25	Pedro-Cristie	2	chips	120	0	0
UP	30-sep-25	Pedro-Cristie	2	chips	120	0	0
UP	30-sep-25	Pedro-Cristie	2	chips	120	0	0
UP	30-sep-25	Pedro-Cristie	2	chips	120	0	0
UP	30-sep-25	Pedro-Cristie	2	chips	120	0	0
UP	30-sep-25	Pedro-Cristie	2	chips	120	0	0
UP	30-sep-25	Pedro-Cristie	3	control	5	1	1
UP	30-sep-25	Pedro-Cristie	3	control	10	1	1
UP	30-sep-25	Pedro-Cristie	3	control	15	1	2
UP	30-sep-25	Pedro-Cristie	3	control	20	1	2
UP	30-sep-25	Pedro-Cristie	3	control	20	1	2
UP	30-sep-25	Pedro-Cristie	3	control	20	1	1
UP	30-sep-25	Pedro-Cristie	3	control	40	1	2
UP	30-sep-25	Pedro-Cristie	3	control	45	1	2
UP	30-sep-25	Pedro-Cristie	3	control	60	1	1
UP	30-sep-25	Pedro-Cristie	3	control	70	1	1
UP	30-sep-25	Pedro-Cristie	3	control	80	1	2
UP	30-sep-25	Pedro-Cristie	3	control	100	1	2
UP	30-sep-25	Pedro-Cristie	3	control	105	1	1
UP	30-sep-25	Pedro-Cristie	3	control	115	1	2
UP	30-sep-25	Pedro-Cristie	3	control	115	1	2
UP	30-sep-25	Pedro-Cristie	3	control	120	0	0
UP	30-sep-25	Pedro-Cristie	3	control	120	0	0
UP	30-sep-25	Pedro-Cristie	3	control	120	0	0
UP	30-sep-25	Pedro-Cristie	3	control	120	0	0
UP	30-sep-25	Pedro-Cristie	3	control	120	0	0
UP	30-sep-25	Pedro-Cristie	4	chips	5	1	3
UP	30-sep-25	Pedro-Cristie	4	chips	5	1	1
UP	30-sep-25	Pedro-Cristie	4	chips	15	1	1
UP	30-sep-25	Pedro-Cristie	4	chips	30	1	0
UP	30-sep-25	Pedro-Cristie	4	chips	45	1	0
UP	30-sep-25	Pedro-Cristie	4	chips	105	1	1
UP	30-sep-25	Pedro-Cristie	4	chips	120	0	0
UP	30-sep-25	Pedro-Cristie	4	chips	120	0	0
UP	30-sep-25	Pedro-Cristie	4	chips	120	0	0
UP	30-sep-25	Pedro-Cristie	4	chips	120	0	0
UP	30-sep-25	Pedro-Cristie	4	chips	120	0	0
UP	30-sep-25	Pedro-Cristie	4	chips	120	0	0
UP	30-sep-25	Pedro-Cristie	4	chips	120	0	0
UP	30-sep-25	Pedro-Cristie	4	chips	120	0	0
UP	30-sep-25	Pedro-Cristie	4	chips	120	0	0
UP	30-sep-25	Pedro-Cristie	4	chips	120	0	0
UP	30-sep-25	Pedro-Cristie	4	chips	120	0	0
UP	30-sep-25	Pedro-Cristie	4	chips	120	0	0
UP	30-sep-25	Pedro-Cristie	4	chips	120	0	0
UP	30-sep-25	Pedro-Cristie	4	chips	120	0	0
UP	30-sep-25	Pedro-Cristie	5	control	5	1	1
UP	30-sep-25	Pedro-Cristie	5	control	15	1	0
UP	30-sep-25	Pedro-Cristie	5	control	105	1	1
UP	30-sep-25	Pedro-Cristie	5	control	120	0	0
UP	30-sep-25	Pedro-Cristie	5	control	120	0	0
UP	30-sep-25	Pedro-Cristie	5	control	120	0	0
UP	30-sep-25	Pedro-Cristie	5	control	120	0	0
UP	30-sep-25	Pedro-Cristie	5	control	120	0	0
UP	30-sep-25	Pedro-Cristie	5	control	120	0	0
UP	30-sep-25	Pedro-Cristie	5	control	120	0	0
UP	30-sep-25	Pedro-Cristie	5	control	120	0	0
UP	30-sep-25	Pedro-Cristie	5	control	120	0	0
UP	30-sep-25	Pedro-Cristie	5	control	120	0	0
UP	30-sep-25	Pedro-Cristie	5	control	120	0	0
UP	30-sep-25	Pedro-Cristie	5	control	120	0	0
UP	30-sep-25	Pedro-Cristie	5	control	120	0	0
UP	30-sep-25	Pedro-Cristie	5	control	120	0	0
UP	30-sep-25	Pedro-Cristie	5	control	120	0	0
UP	30-sep-25	Pedro-Cristie	5	control	120	0	0
UP	30-sep-25	Pedro-Cristie	5	control	120	0	0
UP	30-sep-25	Pedro-Cristie	6	chips	70	1	1
UP	30-sep-25	Pedro-Cristie	6	chips	105	1	0
UP	30-sep-25	Pedro-Cristie	6	chips	120	0	0
UP	30-sep-25	Pedro-Cristie	6	chips	120	0	0
UP	30-sep-25	Pedro-Cristie	6	chips	120	0	0
UP	30-sep-25	Pedro-Cristie	6	chips	120	0	0
UP	30-sep-25	Pedro-Cristie	6	chips	120	0	0
UP	30-sep-25	Pedro-Cristie	6	chips	120	0	0
UP	30-sep-25	Pedro-Cristie	6	chips	120	0	0
UP	30-sep-25	Pedro-Cristie	6	chips	120	0	0
UP	30-sep-25	Pedro-Cristie	6	chips	120	0	0
UP	30-sep-25	Pedro-Cristie	6	chips	120	0	0
UP	30-sep-25	Pedro-Cristie	6	chips	120	0	0
UP	30-sep-25	Pedro-Cristie	6	chips	120	0	0
UP	30-sep-25	Pedro-Cristie	6	chips	120	0	0
UP	30-sep-25	Pedro-Cristie	6	chips	120	0	0
UP	30-sep-25	Pedro-Cristie	6	chips	120	0	0
UP	30-sep-25	Pedro-Cristie	6	chips	120	0	0
UP	30-sep-25	Pedro-Cristie	6	chips	120	0	0
UP	30-sep-25	Pedro-Cristie	6	chips	120	0	0
UP	30-sep-25	Pedro-Cristie	7	control	35	1	1
UP	30-sep-25	Pedro-Cristie	7	control	115	1	2
UP	30-sep-25	Pedro-Cristie	7	control	115	1	2
UP	30-sep-25	Pedro-Cristie	7	control	115	1	1
UP	30-sep-25	Pedro-Cristie	7	control	120	0	0
UP	30-sep-25	Pedro-Cristie	7	control	120	0	0
UP	30-sep-25	Pedro-Cristie	7	control	120	0	0
UP	30-sep-25	Pedro-Cristie	7	control	120	0	0
UP	30-sep-25	Pedro-Cristie	7	control	120	0	0
UP	30-sep-25	Pedro-Cristie	7	control	120	0	0
UP	30-sep-25	Pedro-Cristie	7	control	120	0	0
UP	30-sep-25	Pedro-Cristie	7	control	120	0	0
UP	30-sep-25	Pedro-Cristie	7	control	120	0	0
UP	30-sep-25	Pedro-Cristie	7	control	120	0	0
UP	30-sep-25	Pedro-Cristie	7	control	120	0	0
UP	30-sep-25	Pedro-Cristie	7	control	120	0	0
UP	30-sep-25	Pedro-Cristie	7	control	120	0	0
UP	30-sep-25	Pedro-Cristie	7	control	120	0	0
UP	30-sep-25	Pedro-Cristie	7	control	120	0	0
UP	30-sep-25	Pedro-Cristie	7	control	120	0	0
UP	30-sep-25	Pedro-Cristie	8	chips	120	0	0
UP	30-sep-25	Pedro-Cristie	8	chips	120	0	0
UP	30-sep-25	Pedro-Cristie	8	chips	120	0	0
UP	30-sep-25	Pedro-Cristie	8	chips	120	0	0
UP	30-sep-25	Pedro-Cristie	8	chips	120	0	0
UP	30-sep-25	Pedro-Cristie	8	chips	120	0	0
UP	30-sep-25	Pedro-Cristie	8	chips	120	0	0
UP	30-sep-25	Pedro-Cristie	8	chips	120	0	0
UP	30-sep-25	Pedro-Cristie	8	chips	120	0	0
UP	30-sep-25	Pedro-Cristie	8	chips	120	0	0
UP	30-sep-25	Pedro-Cristie	8	chips	120	0	0
UP	30-sep-25	Pedro-Cristie	8	chips	120	0	0
UP	30-sep-25	Pedro-Cristie	8	chips	120	0	0
UP	30-sep-25	Pedro-Cristie	8	chips	120	0	0
UP	30-sep-25	Pedro-Cristie	8	chips	120	0	0
UP	30-sep-25	Pedro-Cristie	8	chips	120	0	0
UP	30-sep-25	Pedro-Cristie	8	chips	120	0	0
UP	30-sep-25	Pedro-Cristie	8	chips	120	0	0
UP	30-sep-25	Pedro-Cristie	8	chips	120	0	0
UP	30-sep-25	Pedro-Cristie	8	chips	120	1	0
UP	30-sep-25	Pedro-Cristie	9	control	60	1	0
UP	30-sep-25	Pedro-Cristie	9	control	110	1	1
UP	30-sep-25	Pedro-Cristie	9	control	110	1	1
UP	30-sep-25	Pedro-Cristie	9	control	110	1	0
UP	30-sep-25	Pedro-Cristie	9	control	120	0	0
UP	30-sep-25	Pedro-Cristie	9	control	120	0	0
UP	30-sep-25	Pedro-Cristie	9	control	120	0	0
UP	30-sep-25	Pedro-Cristie	9	control	120	0	0
UP	30-sep-25	Pedro-Cristie	9	control	120	0	0
UP	30-sep-25	Pedro-Cristie	9	control	120	0	0
UP	30-sep-25	Pedro-Cristie	9	control	120	0	0
UP	30-sep-25	Pedro-Cristie	9	control	120	0	0
UP	30-sep-25	Pedro-Cristie	9	control	120	0	0
UP	30-sep-25	Pedro-Cristie	9	control	120	0	0
UP	30-sep-25	Pedro-Cristie	9	control	120	0	0
UP	30-sep-25	Pedro-Cristie	9	control	120	0	0
UP	30-sep-25	Pedro-Cristie	9	control	120	0	0
UP	30-sep-25	Pedro-Cristie	9	control	120	0	0
UP	30-sep-25	Pedro-Cristie	9	control	120	0	0
UP	30-sep-25	Pedro-Cristie	9	control	120	0	0
UP	30-sep-25	Pedro-Cristie	10	chips	75	1	1
UP	30-sep-25	Pedro-Cristie	10	chips	95	1	1
UP	30-sep-25	Pedro-Cristie	10	chips	120	0	0
UP	30-sep-25	Pedro-Cristie	10	chips	120	0	0
UP	30-sep-25	Pedro-Cristie	10	chips	120	0	0
UP	30-sep-25	Pedro-Cristie	10	chips	120	0	0
UP	30-sep-25	Pedro-Cristie	10	chips	120	0	0
UP	30-sep-25	Pedro-Cristie	10	chips	120	0	0
UP	30-sep-25	Pedro-Cristie	10	chips	120	0	0
UP	30-sep-25	Pedro-Cristie	10	chips	120	0	0
UP	30-sep-25	Pedro-Cristie	10	chips	120	0	0
UP	30-sep-25	Pedro-Cristie	10	chips	120	0	0
UP	30-sep-25	Pedro-Cristie	10	chips	120	0	0
UP	30-sep-25	Pedro-Cristie	10	chips	120	0	0
UP	30-sep-25	Pedro-Cristie	10	chips	120	0	0
UP	30-sep-25	Pedro-Cristie	10	chips	120	0	0
UP	30-sep-25	Pedro-Cristie	10	chips	120	0	0
UP	30-sep-25	Pedro-Cristie	10	chips	120	0	0
UP	30-sep-25	Pedro-Cristie	10	chips	120	0	0
UP	30-sep-25	Pedro-Cristie	10	chips	120	0	0
UP	30-sep-25	Pedro-Cristie	11	control	20	1	1
UP	30-sep-25	Pedro-Cristie	11	control	45	1	1
UP	30-sep-25	Pedro-Cristie	11	control	70	1	1
UP	30-sep-25	Pedro-Cristie	11	control	70	1	1
UP	30-sep-25	Pedro-Cristie	11	control	70	1	0
UP	30-sep-25	Pedro-Cristie	11	control	95	1	2
UP	30-sep-25	Pedro-Cristie	11	control	95	1	2
UP	30-sep-25	Pedro-Cristie	11	control	95	1	2
UP	30-sep-25	Pedro-Cristie	11	control	105	1	1
UP	30-sep-25	Pedro-Cristie	11	control	115	1	1
UP	30-sep-25	Pedro-Cristie	11	control	120	0	0
UP	30-sep-25	Pedro-Cristie	11	control	120	0	0
UP	30-sep-25	Pedro-Cristie	11	control	120	0	0
UP	30-sep-25	Pedro-Cristie	11	control	120	0	0
UP	30-sep-25	Pedro-Cristie	11	control	120	0	0
UP	30-sep-25	Pedro-Cristie	11	control	120	0	0
UP	30-sep-25	Pedro-Cristie	11	control	120	0	0
UP	30-sep-25	Pedro-Cristie	11	control	120	0	0
UP	30-sep-25	Pedro-Cristie	11	control	120	0	0
UP	30-sep-25	Pedro-Cristie	11	control	120	0	0
UP	30-sep-25	Pedro-Cristie	12	chips	85	1	1
UP	30-sep-25	Pedro-Cristie	12	chips	120	0	0
UP	30-sep-25	Pedro-Cristie	12	chips	120	0	0
UP	30-sep-25	Pedro-Cristie	12	chips	120	0	0
UP	30-sep-25	Pedro-Cristie	12	chips	120	0	0
UP	30-sep-25	Pedro-Cristie	12	chips	120	0	0
UP	30-sep-25	Pedro-Cristie	12	chips	120	0	0
UP	30-sep-25	Pedro-Cristie	12	chips	120	0	0
UP	30-sep-25	Pedro-Cristie	12	chips	120	0	0
UP	30-sep-25	Pedro-Cristie	12	chips	120	0	0
UP	30-sep-25	Pedro-Cristie	12	chips	120	0	0
UP	30-sep-25	Pedro-Cristie	12	chips	120	0	0
UP	30-sep-25	Pedro-Cristie	12	chips	120	0	0
UP	30-sep-25	Pedro-Cristie	12	chips	120	0	0
UP	30-sep-25	Pedro-Cristie	12	chips	120	0	0
UP	30-sep-25	Pedro-Cristie	12	chips	120	0	0
UP	30-sep-25	Pedro-Cristie	12	chips	120	0	0
UP	30-sep-25	Pedro-Cristie	12	chips	120	0	0
UP	30-sep-25	Pedro-Cristie	12	chips	120	0	0
UP	30-sep-25	Pedro-Cristie	12	chips	120	0	0
UP	30-sep-25	Pedro-Cristie	13	control	10	1	1
UP	30-sep-25	Pedro-Cristie	13	control	25	1	3
UP	30-sep-25	Pedro-Cristie	13	control	25	1	3
UP	30-sep-25	Pedro-Cristie	13	control	25	1	3
UP	30-sep-25	Pedro-Cristie	13	control	30	1	1
UP	30-sep-25	Pedro-Cristie	13	control	35	1	1
UP	30-sep-25	Pedro-Cristie	13	control	70	1	0
UP	30-sep-25	Pedro-Cristie	13	control	75	1	1
UP	30-sep-25	Pedro-Cristie	13	control	95	1	1
UP	30-sep-25	Pedro-Cristie	13	control	115	1	1
UP	30-sep-25	Pedro-Cristie	13	control	120	0	0
UP	30-sep-25	Pedro-Cristie	13	control	120	0	0
UP	30-sep-25	Pedro-Cristie	13	control	120	0	0
UP	30-sep-25	Pedro-Cristie	13	control	120	0	0
UP	30-sep-25	Pedro-Cristie	13	control	120	0	0
UP	30-sep-25	Pedro-Cristie	13	control	120	0	0
UP	30-sep-25	Pedro-Cristie	13	control	120	0	0
UP	30-sep-25	Pedro-Cristie	13	control	120	0	0
UP	30-sep-25	Pedro-Cristie	13	control	120	0	0
UP	30-sep-25	Pedro-Cristie	13	control	120	0	0
UP	30-sep-25	Pedro-Cristie	14	chips	75	1	0
UP	30-sep-25	Pedro-Cristie	14	chips	110	1	3
UP	30-sep-25	Pedro-Cristie	14	chips	110	1	3
UP	30-sep-25	Pedro-Cristie	14	chips	115	1	1
UP	30-sep-25	Pedro-Cristie	14	chips	120	0	0
UP	30-sep-25	Pedro-Cristie	14	chips	120	0	0
UP	30-sep-25	Pedro-Cristie	14	chips	120	0	0
UP	30-sep-25	Pedro-Cristie	14	chips	120	0	0
UP	30-sep-25	Pedro-Cristie	14	chips	120	0	0
UP	30-sep-25	Pedro-Cristie	14	chips	120	0	0
UP	30-sep-25	Pedro-Cristie	14	chips	120	0	0
UP	30-sep-25	Pedro-Cristie	14	chips	120	0	0
UP	30-sep-25	Pedro-Cristie	14	chips	120	0	0
UP	30-sep-25	Pedro-Cristie	14	chips	120	0	0
UP	30-sep-25	Pedro-Cristie	14	chips	120	0	0
UP	30-sep-25	Pedro-Cristie	14	chips	120	0	0
UP	30-sep-25	Pedro-Cristie	14	chips	120	0	0
UP	30-sep-25	Pedro-Cristie	14	chips	120	0	0
UP	30-sep-25	Pedro-Cristie	14	chips	120	0	0
UP	30-sep-25	Pedro-Cristie	14	chips	120	0	0
UP	30-sep-25	Pedro-Cristie	15	control	10	1	1
UP	30-sep-25	Pedro-Cristie	15	control	20	1	1
UP	30-sep-25	Pedro-Cristie	15	control	45	1	2
UP	30-sep-25	Pedro-Cristie	15	control	45	1	2
UP	30-sep-25	Pedro-Cristie	15	control	45	1	2
UP	30-sep-25	Pedro-Cristie	15	control	60	1	1
UP	30-sep-25	Pedro-Cristie	15	control	60	1	1
UP	30-sep-25	Pedro-Cristie	15	control	70	1	1
UP	30-sep-25	Pedro-Cristie	15	control	120	0	0
UP	30-sep-25	Pedro-Cristie	15	control	120	0	0
UP	30-sep-25	Pedro-Cristie	15	control	120	0	0
UP	30-sep-25	Pedro-Cristie	15	control	120	0	0
UP	30-sep-25	Pedro-Cristie	15	control	120	0	0
UP	30-sep-25	Pedro-Cristie	15	control	120	0	0
UP	30-sep-25	Pedro-Cristie	15	control	120	0	0
UP	30-sep-25	Pedro-Cristie	15	control	120	0	0
UP	30-sep-25	Pedro-Cristie	15	control	120	0	0
UP	30-sep-25	Pedro-Cristie	15	control	120	0	0
UP	30-sep-25	Pedro-Cristie	15	control	120	0	0
UP	30-sep-25	Pedro-Cristie	15	control	120	0	0
UP	30-sep-25	Pedro-Cristie	16	chips	35	1	1
UP	30-sep-25	Pedro-Cristie	16	chips	105	1	1
UP	30-sep-25	Pedro-Cristie	16	chips	120	0	0
UP	30-sep-25	Pedro-Cristie	16	chips	120	0	0
UP	30-sep-25	Pedro-Cristie	16	chips	120	0	0
UP	30-sep-25	Pedro-Cristie	16	chips	120	0	0
UP	30-sep-25	Pedro-Cristie	16	chips	120	0	0
UP	30-sep-25	Pedro-Cristie	16	chips	120	0	0
UP	30-sep-25	Pedro-Cristie	16	chips	120	0	0
UP	30-sep-25	Pedro-Cristie	16	chips	120	0	0
UP	30-sep-25	Pedro-Cristie	16	chips	120	0	0
UP	30-sep-25	Pedro-Cristie	16	chips	120	0	0
UP	30-sep-25	Pedro-Cristie	16	chips	120	0	0
UP	30-sep-25	Pedro-Cristie	16	chips	120	0	0
UP	30-sep-25	Pedro-Cristie	16	chips	120	0	0
UP	30-sep-25	Pedro-Cristie	16	chips	120	0	0
UP	30-sep-25	Pedro-Cristie	16	chips	120	0	0
UP	30-sep-25	Pedro-Cristie	16	chips	120	0	0
UP	30-sep-25	Pedro-Cristie	16	chips	120	0	0
UP	30-sep-25	Pedro-Cristie	16	chips	120	0	0
UP	30-sep-25	Pedro-Cristie	17	control	65	1	2
UP	30-sep-25	Pedro-Cristie	17	control	70	1	5
UP	30-sep-25	Pedro-Cristie	17	control	85	1	3
UP	30-sep-25	Pedro-Cristie	17	control	85	1	3
UP	30-sep-25	Pedro-Cristie	17	control	85	1	3
UP	30-sep-25	Pedro-Cristie	17	control	85	1	3
UP	30-sep-25	Pedro-Cristie	17	control	95	1	1
UP	30-sep-25	Pedro-Cristie	17	control	115	1	0
UP	30-sep-25	Pedro-Cristie	17	control	120	0	0
UP	30-sep-25	Pedro-Cristie	17	control	120	0	0
UP	30-sep-25	Pedro-Cristie	17	control	120	0	0
UP	30-sep-25	Pedro-Cristie	17	control	120	0	0
UP	30-sep-25	Pedro-Cristie	17	control	120	0	0
UP	30-sep-25	Pedro-Cristie	17	control	120	0	0
UP	30-sep-25	Pedro-Cristie	17	control	120	0	0
UP	30-sep-25	Pedro-Cristie	17	control	120	0	0
UP	30-sep-25	Pedro-Cristie	17	control	120	0	0
UP	30-sep-25	Pedro-Cristie	17	control	120	0	0
UP	30-sep-25	Pedro-Cristie	17	control	120	0	0
UP	30-sep-25	Pedro-Cristie	17	control	120	0	0
UP	30-sep-25	Pedro-Cristie	18	chips	120	0	0
UP	30-sep-25	Pedro-Cristie	18	chips	120	0	0
UP	30-sep-25	Pedro-Cristie	18	chips	120	0	0
UP	30-sep-25	Pedro-Cristie	18	chips	120	0	0
UP	30-sep-25	Pedro-Cristie	18	chips	120	0	0
UP	30-sep-25	Pedro-Cristie	18	chips	120	0	0
UP	30-sep-25	Pedro-Cristie	18	chips	120	0	0
UP	30-sep-25	Pedro-Cristie	18	chips	120	0	0
UP	30-sep-25	Pedro-Cristie	18	chips	120	0	0
UP	30-sep-25	Pedro-Cristie	18	chips	120	0	0
UP	30-sep-25	Pedro-Cristie	18	chips	120	0	0
UP	30-sep-25	Pedro-Cristie	18	chips	120	0	0
UP	30-sep-25	Pedro-Cristie	18	chips	120	0	0
UP	30-sep-25	Pedro-Cristie	18	chips	120	0	0
UP	30-sep-25	Pedro-Cristie	18	chips	120	0	0
UP	30-sep-25	Pedro-Cristie	18	chips	120	0	0
UP	30-sep-25	Pedro-Cristie	18	chips	120	0	0
UP	30-sep-25	Pedro-Cristie	18	chips	120	0	0
UP	30-sep-25	Pedro-Cristie	18	chips	120	0	0
UP	30-sep-25	Pedro-Cristie	18	chips	120	0	0
UP	2025-10-14	Joseph-Ronny	19	control	0	1	0
UP	2025-10-14	Joseph-Ronny	19	control	5	1	0
UP	2025-10-14	Joseph-Ronny	19	control	10	1	0
UP	2025-10-14	Joseph-Ronny	19	control	120	0	0
UP	2025-10-14	Joseph-Ronny	19	control	120	0	0
UP	2025-10-14	Joseph-Ronny	19	control	120	0	0
UP	2025-10-14	Joseph-Ronny	19	control	120	0	0
UP	2025-10-14	Joseph-Ronny	19	control	120	0	0
UP	2025-10-14	Joseph-Ronny	19	control	120	0	0
UP	2025-10-14	Joseph-Ronny	19	control	45	1	0
UP	2025-10-14	Joseph-Ronny	19	control	120	0	0
UP	2025-10-14	Joseph-Ronny	19	control	120	0	0
UP	2025-10-14	Joseph-Ronny	19	control	120	0	0
UP	2025-10-14	Joseph-Ronny	19	control	120	0	0
UP	2025-10-14	Joseph-Ronny	19	control	120	0	0
UP	2025-10-14	Joseph-Ronny	19	control	120	0	0
UP	2025-10-14	Joseph-Ronny	19	control	80	1	0
UP	2025-10-14	Joseph-Ronny	19	control	120	0	0
UP	2025-10-14	Joseph-Ronny	19	control	120	0	0
UP	2025-10-14	Joseph-Ronny	19	control	120	0	0
UP	2025-10-14	Joseph-Ronny	20	chips	120	0	0
UP	2025-10-14	Joseph-Ronny	20	chips	120	0	0
UP	2025-10-14	Joseph-Ronny	20	chips	120	0	0
UP	2025-10-14	Joseph-Ronny	20	chips	120	0	0
UP	2025-10-14	Joseph-Ronny	20	chips	120	0	0
UP	2025-10-14	Joseph-Ronny	20	chips	120	0	0
UP	2025-10-14	Joseph-Ronny	20	chips	120	0	0
UP	2025-10-14	Joseph-Ronny	20	chips	120	0	0
UP	2025-10-14	Joseph-Ronny	20	chips	120	0	0
UP	2025-10-14	Joseph-Ronny	20	chips	120	0	0
UP	2025-10-14	Joseph-Ronny	20	chips	120	0	0
UP	2025-10-14	Joseph-Ronny	20	chips	120	0	0
UP	2025-10-14	Joseph-Ronny	20	chips	90	1	0
UP	2025-10-14	Joseph-Ronny	20	chips	120	0	0
UP	2025-10-14	Joseph-Ronny	20	chips	120	0	0
UP	2025-10-14	Joseph-Ronny	20	chips	120	0	0
UP	2025-10-14	Joseph-Ronny	20	chips	120	0	0
UP	2025-10-14	Joseph-Ronny	20	chips	120	0	0
UP	2025-10-14	Joseph-Ronny	20	chips	120	0	0
UP	2025-10-14	Joseph-Ronny	20	chips	120	0	0
UP	2025-10-14	Joseph-Ronny	21	control	0	1	0
UP	2025-10-14	Joseph-Ronny	21	control	0	1	0
UP	2025-10-14	Joseph-Ronny	21	control	5	1	0
UP	2025-10-14	Joseph-Ronny	21	control	5	1	0
UP	2025-10-14	Joseph-Ronny	21	control	15	1	0
UP	2025-10-14	Joseph-Ronny	21	control	20	1	0
UP	2025-10-14	Joseph-Ronny	21	control	20	1	0
UP	2025-10-14	Joseph-Ronny	21	control	30	1	0
UP	2025-10-14	Joseph-Ronny	21	control	35	1	0
UP	2025-10-14	Joseph-Ronny	21	control	55	1	0
UP	2025-10-14	Joseph-Ronny	21	control	60	1	0
UP	2025-10-14	Joseph-Ronny	21	control	60	1	0
UP	2025-10-14	Joseph-Ronny	21	control	60	1	0
UP	2025-10-14	Joseph-Ronny	21	control	85	1	0
UP	2025-10-14	Joseph-Ronny	21	control	95	1	0
UP	2025-10-14	Joseph-Ronny	21	control	100	1	0
UP	2025-10-14	Joseph-Ronny	21	control	110	1	0
UP	2025-10-14	Joseph-Ronny	21	control	120	0	0
UP	2025-10-14	Joseph-Ronny	21	control	120	0	0
UP	2025-10-14	Joseph-Ronny	21	control	120	0	0
UP	2025-10-14	Joseph-Ronny	22	chips	120	0	0
UP	2025-10-14	Joseph-Ronny	22	chips	120	0	0
UP	2025-10-14	Joseph-Ronny	22	chips	120	0	0
UP	2025-10-14	Joseph-Ronny	22	chips	120	0	0
UP	2025-10-14	Joseph-Ronny	22	chips	120	0	0
UP	2025-10-14	Joseph-Ronny	22	chips	120	0	0
UP	2025-10-14	Joseph-Ronny	22	chips	120	0	0
UP	2025-10-14	Joseph-Ronny	22	chips	120	0	0
UP	2025-10-14	Joseph-Ronny	22	chips	120	0	0
UP	2025-10-14	Joseph-Ronny	22	chips	120	0	0
UP	2025-10-14	Joseph-Ronny	22	chips	120	0	0
UP	2025-10-14	Joseph-Ronny	22	chips	120	0	0
UP	2025-10-14	Joseph-Ronny	22	chips	120	0	0
UP	2025-10-14	Joseph-Ronny	22	chips	120	0	0
UP	2025-10-14	Joseph-Ronny	22	chips	120	0	0
UP	2025-10-14	Joseph-Ronny	22	chips	120	0	0
UP	2025-10-14	Joseph-Ronny	22	chips	120	0	0
UP	2025-10-14	Joseph-Ronny	22	chips	120	0	0
UP	2025-10-14	Joseph-Ronny	22	chips	120	0	0
UP	2025-10-14	Joseph-Ronny	22	chips	120	0	0
UP	2025-10-14	Joseph-Ronny	23	control	60	0	0
UP	2025-10-14	Joseph-Ronny	23	control	120	0	0
UP	2025-10-14	Joseph-Ronny	23	control	120	0	0
UP	2025-10-14	Joseph-Ronny	23	control	120	0	0
UP	2025-10-14	Joseph-Ronny	23	control	120	0	0
UP	2025-10-14	Joseph-Ronny	23	control	120	0	0
UP	2025-10-14	Joseph-Ronny	23	control	120	0	0
UP	2025-10-14	Joseph-Ronny	23	control	120	0	0
UP	2025-10-14	Joseph-Ronny	23	control	120	0	0
UP	2025-10-14	Joseph-Ronny	23	control	120	0	0
UP	2025-10-14	Joseph-Ronny	23	control	120	0	0
UP	2025-10-14	Joseph-Ronny	23	control	120	0	0
UP	2025-10-14	Joseph-Ronny	23	control	120	0	0
UP	2025-10-14	Joseph-Ronny	23	control	120	0	0
UP	2025-10-14	Joseph-Ronny	23	control	120	0	0
UP	2025-10-14	Joseph-Ronny	23	control	120	0	0
UP	2025-10-14	Joseph-Ronny	23	control	120	0	0
UP	2025-10-14	Joseph-Ronny	23	control	120	0	0
UP	2025-10-14	Joseph-Ronny	23	control	120	0	0
UP	2025-10-14	Joseph-Ronny	23	control	120	0	0
UP	2025-10-14	Joseph-Ronny	24	chips	25	1	0
UP	2025-10-14	Joseph-Ronny	24	chips	35	1	0
UP	2025-10-14	Joseph-Ronny	24	chips	45	1	0
UP	2025-10-14	Joseph-Ronny	24	chips	60	1	0
UP	2025-10-14	Joseph-Ronny	24	chips	120	0	0
UP	2025-10-14	Joseph-Ronny	24	chips	120	0	0
UP	2025-10-14	Joseph-Ronny	24	chips	120	0	0
UP	2025-10-14	Joseph-Ronny	24	chips	120	0	0
UP	2025-10-14	Joseph-Ronny	24	chips	120	0	0
UP	2025-10-14	Joseph-Ronny	24	chips	120	0	0
UP	2025-10-14	Joseph-Ronny	24	chips	120	0	0
UP	2025-10-14	Joseph-Ronny	24	chips	120	0	0
UP	2025-10-14	Joseph-Ronny	24	chips	120	0	0
UP	2025-10-14	Joseph-Ronny	24	chips	120	0	0
UP	2025-10-14	Joseph-Ronny	24	chips	120	0	0
UP	2025-10-14	Joseph-Ronny	24	chips	120	0	0
UP	2025-10-14	Joseph-Ronny	24	chips	120	0	0
UP	2025-10-14	Joseph-Ronny	24	chips	120	0	0
UP	2025-10-14	Joseph-Ronny	24	chips	120	0	0
UP	2025-10-14	Joseph-Ronny	24	chips	120	0	0
UP	2025-10-14	Joseph-Ronny	25	control	55	1	0
UP	2025-10-14	Joseph-Ronny	25	control	90	1	0
UP	2025-10-14	Joseph-Ronny	25	control	120	0	0
UP	2025-10-14	Joseph-Ronny	25	control	120	0	0
UP	2025-10-14	Joseph-Ronny	25	control	120	0	0
UP	2025-10-14	Joseph-Ronny	25	control	120	0	0
UP	2025-10-14	Joseph-Ronny	25	control	120	0	0
UP	2025-10-14	Joseph-Ronny	25	control	120	0	0
UP	2025-10-14	Joseph-Ronny	25	control	120	0	0
UP	2025-10-14	Joseph-Ronny	25	control	120	0	0
UP	2025-10-14	Joseph-Ronny	25	control	120	0	0
UP	2025-10-14	Joseph-Ronny	25	control	120	0	0
UP	2025-10-14	Joseph-Ronny	25	control	120	0	0
UP	2025-10-14	Joseph-Ronny	25	control	120	0	0
UP	2025-10-14	Joseph-Ronny	25	control	120	0	0
UP	2025-10-14	Joseph-Ronny	25	control	120	0	0
UP	2025-10-14	Joseph-Ronny	25	control	120	0	0
UP	2025-10-14	Joseph-Ronny	25	control	120	0	0
UP	2025-10-14	Joseph-Ronny	25	control	120	0	0
UP	2025-10-14	Joseph-Ronny	25	control	120	0	0
UP	2025-10-14	Joseph-Ronny	26	chips	120	0	0
UP	2025-10-14	Joseph-Ronny	26	chips	120	0	0
UP	2025-10-14	Joseph-Ronny	26	chips	120	0	0
UP	2025-10-14	Joseph-Ronny	26	chips	120	0	0
UP	2025-10-14	Joseph-Ronny	26	chips	120	0	0
UP	2025-10-14	Joseph-Ronny	26	chips	45	1	0
UP	2025-10-14	Joseph-Ronny	26	chips	55	1	0
UP	2025-10-14	Joseph-Ronny	26	chips	120	0	0
UP	2025-10-14	Joseph-Ronny	26	chips	60	1	0
UP	2025-10-14	Joseph-Ronny	26	chips	100	1	0
UP	2025-10-14	Joseph-Ronny	26	chips	120	0	0
UP	2025-10-14	Joseph-Ronny	26	chips	120	0	0
UP	2025-10-14	Joseph-Ronny	26	chips	120	0	0
UP	2025-10-14	Joseph-Ronny	26	chips	120	0	0
UP	2025-10-14	Joseph-Ronny	26	chips	120	0	0
UP	2025-10-14	Joseph-Ronny	26	chips	120	0	0
UP	2025-10-14	Joseph-Ronny	26	chips	120	0	0
UP	2025-10-14	Joseph-Ronny	26	chips	120	0	0
UP	2025-10-14	Joseph-Ronny	26	chips	120	0	0
UP	2025-10-14	Joseph-Ronny	26	chips	120	0	0
UP	2025-10-14	Joseph-Ronny	27	control	5	1	0
UP	2025-10-14	Joseph-Ronny	27	control	5	1	0
UP	2025-10-14	Joseph-Ronny	27	control	10	1	0
UP	2025-10-14	Joseph-Ronny	27	control	10	1	0
UP	2025-10-14	Joseph-Ronny	27	control	10	1	0
UP	2025-10-14	Joseph-Ronny	27	control	15	1	0
UP	2025-10-14	Joseph-Ronny	27	control	15	1	0
UP	2025-10-14	Joseph-Ronny	27	control	15	1	0
UP	2025-10-14	Joseph-Ronny	27	control	30	1	0
UP	2025-10-14	Joseph-Ronny	27	control	30	1	0
UP	2025-10-14	Joseph-Ronny	27	control	40	1	0
UP	2025-10-14	Joseph-Ronny	27	control	40	1	0
UP	2025-10-14	Joseph-Ronny	27	control	40	1	0
UP	2025-10-14	Joseph-Ronny	27	control	40	1	0
UP	2025-10-14	Joseph-Ronny	27	control	55	1	0
UP	2025-10-14	Joseph-Ronny	27	control	55	1	0
UP	2025-10-14	Joseph-Ronny	27	control	55	1	0
UP	2025-10-14	Joseph-Ronny	27	control	55	1	0
UP	2025-10-14	Joseph-Ronny	27	control	55	1	0
UP	2025-10-14	Joseph-Ronny	27	control	55	1	0
UP	2025-10-14	Joseph-Ronny	28	chips	120	0	0
UP	2025-10-14	Joseph-Ronny	28	chips	120	0	0
UP	2025-10-14	Joseph-Ronny	28	chips	120	0	0
UP	2025-10-14	Joseph-Ronny	28	chips	120	0	0
UP	2025-10-14	Joseph-Ronny	28	chips	120	0	0
UP	2025-10-14	Joseph-Ronny	28	chips	120	0	0
UP	2025-10-14	Joseph-Ronny	28	chips	120	0	0
UP	2025-10-14	Joseph-Ronny	28	chips	120	0	0
UP	2025-10-14	Joseph-Ronny	28	chips	120	0	0
UP	2025-10-14	Joseph-Ronny	28	chips	120	0	0
UP	2025-10-14	Joseph-Ronny	28	chips	120	0	0
UP	2025-10-14	Joseph-Ronny	28	chips	120	0	0
UP	2025-10-14	Joseph-Ronny	28	chips	120	0	0
UP	2025-10-14	Joseph-Ronny	28	chips	120	0	0
UP	2025-10-14	Joseph-Ronny	28	chips	120	0	0
UP	2025-10-14	Joseph-Ronny	28	chips	120	0	0
UP	2025-10-14	Joseph-Ronny	28	chips	120	0	0
UP	2025-10-14	Joseph-Ronny	28	chips	120	0	0
UP	2025-10-14	Joseph-Ronny	28	chips	120	0	0
UP	2025-10-14	Joseph-Ronny	28	chips	120	0	0
UP	2025-10-14	Joseph-Ronny	29	control	0	1	0
UP	2025-10-14	Joseph-Ronny	29	control	5	1	0
UP	2025-10-14	Joseph-Ronny	29	control	5	1	0
UP	2025-10-14	Joseph-Ronny	29	control	20	1	0
UP	2025-10-14	Joseph-Ronny	29	control	25	1	0
UP	2025-10-14	Joseph-Ronny	29	control	30	1	0
UP	2025-10-14	Joseph-Ronny	29	control	30	1	0
UP	2025-10-14	Joseph-Ronny	29	control	40	1	0
UP	2025-10-14	Joseph-Ronny	29	control	40	1	0
UP	2025-10-14	Joseph-Ronny	29	control	40	1	0
UP	2025-10-14	Joseph-Ronny	29	control	40	1	0
UP	2025-10-14	Joseph-Ronny	29	control	45	1	0
UP	2025-10-14	Joseph-Ronny	29	control	60	1	0
UP	2025-10-14	Joseph-Ronny	29	control	120	0	0
UP	2025-10-14	Joseph-Ronny	29	control	120	0	0
UP	2025-10-14	Joseph-Ronny	29	control	120	0	0
UP	2025-10-14	Joseph-Ronny	29	control	120	0	0
UP	2025-10-14	Joseph-Ronny	29	control	120	0	0
UP	2025-10-14	Joseph-Ronny	29	control	120	0	0
UP	2025-10-14	Joseph-Ronny	29	control	120	0	0
UP	2025-10-14	Joseph-Ronny	30	chips	5	1	0
UP	2025-10-14	Joseph-Ronny	30	chips	120	0	0
UP	2025-10-14	Joseph-Ronny	30	chips	120	0	0
UP	2025-10-14	Joseph-Ronny	30	chips	120	0	0
UP	2025-10-14	Joseph-Ronny	30	chips	120	0	0
UP	2025-10-14	Joseph-Ronny	30	chips	120	0	0
UP	2025-10-14	Joseph-Ronny	30	chips	120	0	0
UP	2025-10-14	Joseph-Ronny	30	chips	120	0	0
UP	2025-10-14	Joseph-Ronny	30	chips	120	0	0
UP	2025-10-14	Joseph-Ronny	30	chips	120	0	0
UP	2025-10-14	Joseph-Ronny	30	chips	120	0	0
UP	2025-10-14	Joseph-Ronny	30	chips	120	0	0
UP	2025-10-14	Joseph-Ronny	30	chips	120	0	0
UP	2025-10-14	Joseph-Ronny	30	chips	120	0	0
UP	2025-10-14	Joseph-Ronny	30	chips	120	0	0
UP	2025-10-14	Joseph-Ronny	30	chips	120	0	0
UP	2025-10-14	Joseph-Ronny	30	chips	120	0	0
UP	2025-10-14	Joseph-Ronny	30	chips	120	0	0
UP	2025-10-14	Joseph-Ronny	30	chips	120	0	0
UP	2025-10-14	Joseph-Ronny	30	chips	120	0	0
UP	2025-10-14	Joseph-Ronny	31	control	0	1	0
UP	2025-10-14	Joseph-Ronny	31	control	0	1	0
UP	2025-10-14	Joseph-Ronny	31	control	0	1	0
UP	2025-10-14	Joseph-Ronny	31	control	0	1	0
UP	2025-10-14	Joseph-Ronny	31	control	100	1	0
UP	2025-10-14	Joseph-Ronny	31	control	120	0	0
UP	2025-10-14	Joseph-Ronny	31	control	120	0	0
UP	2025-10-14	Joseph-Ronny	31	control	120	0	0
UP	2025-10-14	Joseph-Ronny	31	control	120	0	0
UP	2025-10-14	Joseph-Ronny	31	control	120	0	0
UP	2025-10-14	Joseph-Ronny	31	control	120	0	0
UP	2025-10-14	Joseph-Ronny	31	control	120	0	0
UP	2025-10-14	Joseph-Ronny	31	control	120	0	0
UP	2025-10-14	Joseph-Ronny	31	control	120	0	0
UP	2025-10-14	Joseph-Ronny	31	control	120	0	0
UP	2025-10-14	Joseph-Ronny	31	control	120	0	0
UP	2025-10-14	Joseph-Ronny	31	control	120	0	0
UP	2025-10-14	Joseph-Ronny	31	control	120	0	0
UP	2025-10-14	Joseph-Ronny	31	control	120	0	0
UP	2025-10-14	Joseph-Ronny	31	control	120	0	0
UP	2025-10-14	Joseph-Ronny	32	chips	120	0	0
UP	2025-10-14	Joseph-Ronny	32	chips	120	0	0
UP	2025-10-14	Joseph-Ronny	32	chips	120	0	0
UP	2025-10-14	Joseph-Ronny	32	chips	120	0	0
UP	2025-10-14	Joseph-Ronny	32	chips	120	0	0
UP	2025-10-14	Joseph-Ronny	32	chips	120	0	0
UP	2025-10-14	Joseph-Ronny	32	chips	120	0	0
UP	2025-10-14	Joseph-Ronny	32	chips	120	0	0
UP	2025-10-14	Joseph-Ronny	32	chips	120	0	0
UP	2025-10-14	Joseph-Ronny	32	chips	120	0	0
UP	2025-10-14	Joseph-Ronny	32	chips	120	0	0
UP	2025-10-14	Joseph-Ronny	32	chips	120	0	0
UP	2025-10-14	Joseph-Ronny	32	chips	120	0	0
UP	2025-10-14	Joseph-Ronny	32	chips	120	0	0
UP	2025-10-14	Joseph-Ronny	32	chips	120	0	0
UP	2025-10-14	Joseph-Ronny	32	chips	120	0	0
UP	2025-10-14	Joseph-Ronny	32	chips	120	0	0
UP	2025-10-14	Joseph-Ronny	32	chips	120	0	0
UP	2025-10-14	Joseph-Ronny	32	chips	120	0	0
UP	2025-10-14	Joseph-Ronny	32	chips	120	0	0
UP	2025-10-14	Joseph-Ronny	33	control	120	1	0
UP	2025-10-14	Joseph-Ronny	33	control	120	0	0
UP	2025-10-14	Joseph-Ronny	33	control	120	0	0
UP	2025-10-14	Joseph-Ronny	33	control	120	0	0
UP	2025-10-14	Joseph-Ronny	33	control	120	0	0
UP	2025-10-14	Joseph-Ronny	33	control	120	0	0
UP	2025-10-14	Joseph-Ronny	33	control	120	0	0
UP	2025-10-14	Joseph-Ronny	33	control	120	0	0
UP	2025-10-14	Joseph-Ronny	33	control	120	0	0
UP	2025-10-14	Joseph-Ronny	33	control	120	0	0
UP	2025-10-14	Joseph-Ronny	33	control	120	0	0
UP	2025-10-14	Joseph-Ronny	33	control	120	0	0
UP	2025-10-14	Joseph-Ronny	33	control	120	0	0
UP	2025-10-14	Joseph-Ronny	33	control	120	0	0
UP	2025-10-14	Joseph-Ronny	33	control	120	0	0
UP	2025-10-14	Joseph-Ronny	33	control	120	0	0
UP	2025-10-14	Joseph-Ronny	33	control	120	0	0
UP	2025-10-14	Joseph-Ronny	33	control	120	0	0
UP	2025-10-14	Joseph-Ronny	33	control	120	0	0
UP	2025-10-14	Joseph-Ronny	33	control	120	0	0
UP	2025-10-14	Joseph-Ronny	34	chips	120	0	0
UP	2025-10-14	Joseph-Ronny	34	chips	120	0	0
UP	2025-10-14	Joseph-Ronny	34	chips	120	0	0
UP	2025-10-14	Joseph-Ronny	34	chips	120	0	0
UP	2025-10-14	Joseph-Ronny	34	chips	120	0	0
UP	2025-10-14	Joseph-Ronny	34	chips	120	0	0
UP	2025-10-14	Joseph-Ronny	34	chips	120	0	0
UP	2025-10-14	Joseph-Ronny	34	chips	120	0	0
UP	2025-10-14	Joseph-Ronny	34	chips	120	0	0
UP	2025-10-14	Joseph-Ronny	34	chips	120	0	0
UP	2025-10-14	Joseph-Ronny	34	chips	120	0	0
UP	2025-10-14	Joseph-Ronny	34	chips	120	0	0
UP	2025-10-14	Joseph-Ronny	34	chips	120	0	0
UP	2025-10-14	Joseph-Ronny	34	chips	120	0	0
UP	2025-10-14	Joseph-Ronny	34	chips	120	0	0
UP	2025-10-14	Joseph-Ronny	34	chips	120	0	0
UP	2025-10-14	Joseph-Ronny	34	chips	120	0	0
UP	2025-10-14	Joseph-Ronny	34	chips	120	0	0
UP	2025-10-14	Joseph-Ronny	34	chips	120	0	0
UP	2025-10-14	Joseph-Ronny	34	chips	120	0	0
UP	2025-10-14	Joseph-Ronny	35	control	120	0	0
UP	2025-10-14	Joseph-Ronny	35	control	120	0	0
UP	2025-10-14	Joseph-Ronny	35	control	120	0	0
UP	2025-10-14	Joseph-Ronny	35	control	120	0	0
UP	2025-10-14	Joseph-Ronny	35	control	120	0	0
UP	2025-10-14	Joseph-Ronny	35	control	120	0	0
UP	2025-10-14	Joseph-Ronny	35	control	120	0	0
UP	2025-10-14	Joseph-Ronny	35	control	120	0	0
UP	2025-10-14	Joseph-Ronny	35	control	120	0	0
UP	2025-10-14	Joseph-Ronny	35	control	120	0	0
UP	2025-10-14	Joseph-Ronny	35	control	120	0	0
UP	2025-10-14	Joseph-Ronny	35	control	120	0	0
UP	2025-10-14	Joseph-Ronny	35	control	120	0	0
UP	2025-10-14	Joseph-Ronny	35	control	120	0	0
UP	2025-10-14	Joseph-Ronny	35	control	120	0	0
UP	2025-10-14	Joseph-Ronny	35	control	120	0	0
UP	2025-10-14	Joseph-Ronny	35	control	120	0	0
UP	2025-10-14	Joseph-Ronny	35	control	120	0	0
UP	2025-10-14	Joseph-Ronny	35	control	120	0	0
UP	2025-10-14	Joseph-Ronny	35	control	120	0	0
UP	2025-10-14	Joseph-Ronny	36	chips	120	0	0
UP	2025-10-14	Joseph-Ronny	36	chips	120	0	0
UP	2025-10-14	Joseph-Ronny	36	chips	120	0	0
UP	2025-10-14	Joseph-Ronny	36	chips	120	0	0
UP	2025-10-14	Joseph-Ronny	36	chips	120	0	0
UP	2025-10-14	Joseph-Ronny	36	chips	120	0	0
UP	2025-10-14	Joseph-Ronny	36	chips	120	0	0
UP	2025-10-14	Joseph-Ronny	36	chips	120	0	0
UP	2025-10-14	Joseph-Ronny	36	chips	120	0	0
UP	2025-10-14	Joseph-Ronny	36	chips	120	0	0
UP	2025-10-14	Joseph-Ronny	36	chips	120	0	0
UP	2025-10-14	Joseph-Ronny	36	chips	120	0	0
UP	2025-10-14	Joseph-Ronny	36	chips	120	0	0
UP	2025-10-14	Joseph-Ronny	36	chips	120	0	0
UP	2025-10-14	Joseph-Ronny	36	chips	120	0	0
UP	2025-10-14	Joseph-Ronny	36	chips	120	0	0
UP	2025-10-14	Joseph-Ronny	36	chips	120	0	0
UP	2025-10-14	Joseph-Ronny	36	chips	120	0	0
UP	2025-10-14	Joseph-Ronny	36	chips	120	0	0
UP	2025-10-14	Joseph-Ronny	36	chips	120	0	0
UP	30-sep-25	Hector-Dumas	37	control	120	0	0
UP	30-sep-25	Hector-Dumas	37	control	120	0	0
UP	30-sep-25	Hector-Dumas	37	control	120	0	0
UP	30-sep-25	Hector-Dumas	37	control	120	0	0
UP	30-sep-25	Hector-Dumas	37	control	120	0	0
UP	30-sep-25	Hector-Dumas	37	control	120	0	0
UP	30-sep-25	Hector-Dumas	37	control	120	0	0
UP	30-sep-25	Hector-Dumas	37	control	120	0	0
UP	30-sep-25	Hector-Dumas	37	control	120	0	0
UP	30-sep-25	Hector-Dumas	37	control	120	0	0
UP	30-sep-25	Hector-Dumas	37	control	120	0	0
UP	30-sep-25	Hector-Dumas	37	control	120	0	0
UP	30-sep-25	Hector-Dumas	37	control	120	0	0
UP	30-sep-25	Hector-Dumas	37	control	120	0	0
UP	30-sep-25	Hector-Dumas	37	control	120	0	0
UP	30-sep-25	Hector-Dumas	37	control	120	0	0
UP	30-sep-25	Hector-Dumas	37	control	120	0	0
UP	30-sep-25	Hector-Dumas	37	control	120	0	0
UP	30-sep-25	Hector-Dumas	37	control	120	0	0
UP	30-sep-25	Hector-Dumas	37	control	120	0	0
UP	30-sep-25	Hector-Dumas	38	chips	120	0	0
UP	30-sep-25	Hector-Dumas	38	chips	120	0	0
UP	30-sep-25	Hector-Dumas	38	chips	120	0	0
UP	30-sep-25	Hector-Dumas	38	chips	120	0	0
UP	30-sep-25	Hector-Dumas	38	chips	120	0	0
UP	30-sep-25	Hector-Dumas	38	chips	120	0	0
UP	30-sep-25	Hector-Dumas	38	chips	120	0	0
UP	30-sep-25	Hector-Dumas	38	chips	120	0	0
UP	30-sep-25	Hector-Dumas	38	chips	120	0	0
UP	30-sep-25	Hector-Dumas	38	chips	120	0	0
UP	30-sep-25	Hector-Dumas	38	chips	120	0	0
UP	30-sep-25	Hector-Dumas	38	chips	120	0	0
UP	30-sep-25	Hector-Dumas	38	chips	120	0	0
UP	30-sep-25	Hector-Dumas	38	chips	120	0	0
UP	30-sep-25	Hector-Dumas	38	chips	120	0	0
UP	30-sep-25	Hector-Dumas	38	chips	120	0	0
UP	30-sep-25	Hector-Dumas	38	chips	120	0	0
UP	30-sep-25	Hector-Dumas	38	chips	120	0	0
UP	30-sep-25	Hector-Dumas	38	chips	120	0	0
UP	30-sep-25	Hector-Dumas	38	chips	120	0	0
UP	30-sep-25	Hector-Dumas	39	control	5	1	1
UP	30-sep-25	Hector-Dumas	39	control	120	0	0
UP	30-sep-25	Hector-Dumas	39	control	120	0	0
UP	30-sep-25	Hector-Dumas	39	control	120	0	0
UP	30-sep-25	Hector-Dumas	39	control	120	0	0
UP	30-sep-25	Hector-Dumas	39	control	120	0	0
UP	30-sep-25	Hector-Dumas	39	control	120	0	0
UP	30-sep-25	Hector-Dumas	39	control	120	0	0
UP	30-sep-25	Hector-Dumas	39	control	120	0	0
UP	30-sep-25	Hector-Dumas	39	control	120	0	0
UP	30-sep-25	Hector-Dumas	39	control	120	0	0
UP	30-sep-25	Hector-Dumas	39	control	120	0	0
UP	30-sep-25	Hector-Dumas	39	control	120	0	0
UP	30-sep-25	Hector-Dumas	39	control	120	0	0
UP	30-sep-25	Hector-Dumas	39	control	120	0	0
UP	30-sep-25	Hector-Dumas	39	control	120	0	0
UP	30-sep-25	Hector-Dumas	39	control	120	0	0
UP	30-sep-25	Hector-Dumas	39	control	120	0	0
UP	30-sep-25	Hector-Dumas	39	control	120	0	0
UP	30-sep-25	Hector-Dumas	39	control	120	0	0
UP	30-sep-25	Hector-Dumas	40	chips	120	0	0
UP	30-sep-25	Hector-Dumas	40	chips	120	0	0
UP	30-sep-25	Hector-Dumas	40	chips	120	0	0
UP	30-sep-25	Hector-Dumas	40	chips	120	0	0
UP	30-sep-25	Hector-Dumas	40	chips	120	0	0
UP	30-sep-25	Hector-Dumas	40	chips	120	0	0
UP	30-sep-25	Hector-Dumas	40	chips	120	0	0
UP	30-sep-25	Hector-Dumas	40	chips	35	1	1
UP	30-sep-25	Hector-Dumas	40	chips	120	0	0
UP	30-sep-25	Hector-Dumas	40	chips	120	0	0
UP	30-sep-25	Hector-Dumas	40	chips	120	0	0
UP	30-sep-25	Hector-Dumas	40	chips	120	0	0
UP	30-sep-25	Hector-Dumas	40	chips	120	0	0
UP	30-sep-25	Hector-Dumas	40	chips	120	0	0
UP	30-sep-25	Hector-Dumas	40	chips	120	0	0
UP	30-sep-25	Hector-Dumas	40	chips	120	0	0
UP	30-sep-25	Hector-Dumas	40	chips	120	0	0
UP	30-sep-25	Hector-Dumas	40	chips	120	0	0
UP	30-sep-25	Hector-Dumas	40	chips	120	0	0
UP	30-sep-25	Hector-Dumas	40	chips	120	0	0
UP	30-sep-25	Hector-Dumas	41	control	120	0	0
UP	30-sep-25	Hector-Dumas	41	control	5	1	1
UP	30-sep-25	Hector-Dumas	41	control	120	0	0
UP	30-sep-25	Hector-Dumas	41	control	120	0	0
UP	30-sep-25	Hector-Dumas	41	control	120	0	0
UP	30-sep-25	Hector-Dumas	41	control	120	0	0
UP	30-sep-25	Hector-Dumas	41	control	30	1	1
UP	30-sep-25	Hector-Dumas	41	control	120	0	0
UP	30-sep-25	Hector-Dumas	41	control	120	0	0
UP	30-sep-25	Hector-Dumas	41	control	45	1	1
UP	30-sep-25	Hector-Dumas	41	control	50	1	1
UP	30-sep-25	Hector-Dumas	41	control	120	0	0
UP	30-sep-25	Hector-Dumas	41	control	120	0	0
UP	30-sep-25	Hector-Dumas	41	control	65	1	1
UP	30-sep-25	Hector-Dumas	41	control	120	0	0
UP	30-sep-25	Hector-Dumas	41	control	120	0	0
UP	30-sep-25	Hector-Dumas	41	control	120	0	0
UP	30-sep-25	Hector-Dumas	41	control	120	0	0
UP	30-sep-25	Hector-Dumas	41	control	120	0	0
UP	30-sep-25	Hector-Dumas	41	control	120	0	0
UP	30-sep-25	Hector-Dumas	42	chips	120	0	0
UP	30-sep-25	Hector-Dumas	42	chips	120	0	0
UP	30-sep-25	Hector-Dumas	42	chips	120	0	0
UP	30-sep-25	Hector-Dumas	42	chips	120	0	0
UP	30-sep-25	Hector-Dumas	42	chips	120	0	0
UP	30-sep-25	Hector-Dumas	42	chips	120	0	0
UP	30-sep-25	Hector-Dumas	42	chips	120	0	0
UP	30-sep-25	Hector-Dumas	42	chips	120	0	0
UP	30-sep-25	Hector-Dumas	42	chips	120	0	0
UP	30-sep-25	Hector-Dumas	42	chips	120	0	0
UP	30-sep-25	Hector-Dumas	42	chips	120	0	0
UP	30-sep-25	Hector-Dumas	42	chips	120	0	0
UP	30-sep-25	Hector-Dumas	42	chips	120	0	0
UP	30-sep-25	Hector-Dumas	42	chips	120	0	0
UP	30-sep-25	Hector-Dumas	42	chips	120	0	0
UP	30-sep-25	Hector-Dumas	42	chips	120	0	0
UP	30-sep-25	Hector-Dumas	42	chips	120	0	0
UP	30-sep-25	Hector-Dumas	42	chips	120	0	0
UP	30-sep-25	Hector-Dumas	42	chips	120	0	0
UP	30-sep-25	Hector-Dumas	42	chips	120	0	0
UP	30-sep-25	Hector-Dumas	43	control	120	0	0
UP	30-sep-25	Hector-Dumas	43	control	5	1	1
UP	30-sep-25	Hector-Dumas	43	control	10	1	1
UP	30-sep-25	Hector-Dumas	43	control	120	0	0
UP	30-sep-25	Hector-Dumas	43	control	120	0	0
UP	30-sep-25	Hector-Dumas	43	control	120	0	0
UP	30-sep-25	Hector-Dumas	43	control	120	0	0
UP	30-sep-25	Hector-Dumas	43	control	120	0	0
UP	30-sep-25	Hector-Dumas	43	control	120	0	0
UP	30-sep-25	Hector-Dumas	43	control	120	0	0
UP	30-sep-25	Hector-Dumas	43	control	120	0	0
UP	30-sep-25	Hector-Dumas	43	control	120	0	0
UP	30-sep-25	Hector-Dumas	43	control	120	0	0
UP	30-sep-25	Hector-Dumas	43	control	120	0	0
UP	30-sep-25	Hector-Dumas	43	control	120	0	0
UP	30-sep-25	Hector-Dumas	43	control	120	0	0
UP	30-sep-25	Hector-Dumas	43	control	120	0	0
UP	30-sep-25	Hector-Dumas	43	control	120	0	0
UP	30-sep-25	Hector-Dumas	43	control	120	0	0
UP	30-sep-25	Hector-Dumas	43	control	120	0	0
UP	30-sep-25	Hector-Dumas	44	chips	120	0	0
UP	30-sep-25	Hector-Dumas	44	chips	5	1	1
UP	30-sep-25	Hector-Dumas	44	chips	10	1	1
UP	30-sep-25	Hector-Dumas	44	chips	120	0	0
UP	30-sep-25	Hector-Dumas	44	chips	120	0	0
UP	30-sep-25	Hector-Dumas	44	chips	120	0	0
UP	30-sep-25	Hector-Dumas	44	chips	120	0	0
UP	30-sep-25	Hector-Dumas	44	chips	120	0	0
UP	30-sep-25	Hector-Dumas	44	chips	120	0	0
UP	30-sep-25	Hector-Dumas	44	chips	120	0	0
UP	30-sep-25	Hector-Dumas	44	chips	120	0	0
UP	30-sep-25	Hector-Dumas	44	chips	120	0	0
UP	30-sep-25	Hector-Dumas	44	chips	120	0	0
UP	30-sep-25	Hector-Dumas	44	chips	120	0	0
UP	30-sep-25	Hector-Dumas	44	chips	120	0	0
UP	30-sep-25	Hector-Dumas	44	chips	120	0	0
UP	30-sep-25	Hector-Dumas	44	chips	120	0	0
UP	30-sep-25	Hector-Dumas	44	chips	120	0	0
UP	30-sep-25	Hector-Dumas	44	chips	120	0	0
UP	30-sep-25	Hector-Dumas	44	chips	120	0	0
UP	30-sep-25	Hector-Dumas	45	control	120	0	0
UP	30-sep-25	Hector-Dumas	45	control	120	0	0
UP	30-sep-25	Hector-Dumas	45	control	120	0	0
UP	30-sep-25	Hector-Dumas	45	control	120	0	0
UP	30-sep-25	Hector-Dumas	45	control	120	0	0
UP	30-sep-25	Hector-Dumas	45	control	120	0	0
UP	30-sep-25	Hector-Dumas	45	control	120	0	0
UP	30-sep-25	Hector-Dumas	45	control	120	0	0
UP	30-sep-25	Hector-Dumas	45	control	120	0	0
UP	30-sep-25	Hector-Dumas	45	control	120	0	0
UP	30-sep-25	Hector-Dumas	45	control	120	0	0
UP	30-sep-25	Hector-Dumas	45	control	120	0	0
UP	30-sep-25	Hector-Dumas	45	control	120	0	0
UP	30-sep-25	Hector-Dumas	45	control	120	0	0
UP	30-sep-25	Hector-Dumas	45	control	120	0	0
UP	30-sep-25	Hector-Dumas	45	control	120	0	0
UP	30-sep-25	Hector-Dumas	45	control	120	0	0
UP	30-sep-25	Hector-Dumas	45	control	120	0	0
UP	30-sep-25	Hector-Dumas	45	control	120	0	0
UP	30-sep-25	Hector-Dumas	45	control	120	0	0
UP	30-sep-25	Hector-Dumas	46	chips	120	0	0
UP	30-sep-25	Hector-Dumas	46	chips	120	0	0
UP	30-sep-25	Hector-Dumas	46	chips	120	0	0
UP	30-sep-25	Hector-Dumas	46	chips	120	0	0
UP	30-sep-25	Hector-Dumas	46	chips	120	0	0
UP	30-sep-25	Hector-Dumas	46	chips	120	0	0
UP	30-sep-25	Hector-Dumas	46	chips	120	0	0
UP	30-sep-25	Hector-Dumas	46	chips	120	0	0
UP	30-sep-25	Hector-Dumas	46	chips	120	0	0
UP	30-sep-25	Hector-Dumas	46	chips	120	0	0
UP	30-sep-25	Hector-Dumas	46	chips	120	0	0
UP	30-sep-25	Hector-Dumas	46	chips	120	0	0
UP	30-sep-25	Hector-Dumas	46	chips	120	0	0
UP	30-sep-25	Hector-Dumas	46	chips	120	0	0
UP	30-sep-25	Hector-Dumas	46	chips	120	0	0
UP	30-sep-25	Hector-Dumas	46	chips	120	0	0
UP	30-sep-25	Hector-Dumas	46	chips	120	0	0
UP	30-sep-25	Hector-Dumas	46	chips	120	0	0
UP	30-sep-25	Hector-Dumas	46	chips	120	0	0
UP	30-sep-25	Hector-Dumas	46	chips	120	0	0
UP	30-sep-25	Hector-Dumas	47	control	120	0	0
UP	30-sep-25	Hector-Dumas	47	control	5	1	1
UP	30-sep-25	Hector-Dumas	47	control	120	0	0
UP	30-sep-25	Hector-Dumas	47	control	120	0	0
UP	30-sep-25	Hector-Dumas	47	control	120	0	0
UP	30-sep-25	Hector-Dumas	47	control	120	0	0
UP	30-sep-25	Hector-Dumas	47	control	120	0	0
UP	30-sep-25	Hector-Dumas	47	control	120	0	0
UP	30-sep-25	Hector-Dumas	47	control	120	0	0
UP	30-sep-25	Hector-Dumas	47	control	120	0	0
UP	30-sep-25	Hector-Dumas	47	control	120	0	0
UP	30-sep-25	Hector-Dumas	47	control	120	0	0
UP	30-sep-25	Hector-Dumas	47	control	120	0	0
UP	30-sep-25	Hector-Dumas	47	control	120	0	0
UP	30-sep-25	Hector-Dumas	47	control	120	0	0
UP	30-sep-25	Hector-Dumas	47	control	120	0	0
UP	30-sep-25	Hector-Dumas	47	control	120	0	0
UP	30-sep-25	Hector-Dumas	47	control	120	0	0
UP	30-sep-25	Hector-Dumas	47	control	120	0	0
UP	30-sep-25	Hector-Dumas	47	control	120	0	0
UP	30-sep-25	Hector-Dumas	48	chips	120	0	0
UP	30-sep-25	Hector-Dumas	48	chips	120	0	0
UP	30-sep-25	Hector-Dumas	48	chips	120	0	0
UP	30-sep-25	Hector-Dumas	48	chips	120	0	0
UP	30-sep-25	Hector-Dumas	48	chips	120	0	0
UP	30-sep-25	Hector-Dumas	48	chips	120	0	0
UP	30-sep-25	Hector-Dumas	48	chips	120	0	0
UP	30-sep-25	Hector-Dumas	48	chips	120	0	0
UP	30-sep-25	Hector-Dumas	48	chips	120	0	0
UP	30-sep-25	Hector-Dumas	48	chips	120	0	0
UP	30-sep-25	Hector-Dumas	48	chips	120	0	0
UP	30-sep-25	Hector-Dumas	48	chips	120	0	0
UP	30-sep-25	Hector-Dumas	48	chips	120	0	0
UP	30-sep-25	Hector-Dumas	48	chips	120	0	0
UP	30-sep-25	Hector-Dumas	48	chips	120	0	0
UP	30-sep-25	Hector-Dumas	48	chips	120	0	0
UP	30-sep-25	Hector-Dumas	48	chips	120	0	0
UP	30-sep-25	Hector-Dumas	48	chips	120	0	0
UP	30-sep-25	Hector-Dumas	48	chips	90	1	1
UP	30-sep-25	Hector-Dumas	48	chips	120	0	0
UP	30-sep-25	Hector-Dumas	49	control	120	0	0
UP	30-sep-25	Hector-Dumas	49	control	120	0	0
UP	30-sep-25	Hector-Dumas	49	control	120	0	0
UP	30-sep-25	Hector-Dumas	49	control	120	0	0
UP	30-sep-25	Hector-Dumas	49	control	120	0	0
UP	30-sep-25	Hector-Dumas	49	control	120	0	0
UP	30-sep-25	Hector-Dumas	49	control	120	0	0
UP	30-sep-25	Hector-Dumas	49	control	120	0	0
UP	30-sep-25	Hector-Dumas	49	control	120	0	0
UP	30-sep-25	Hector-Dumas	49	control	120	0	0
UP	30-sep-25	Hector-Dumas	49	control	120	0	0
UP	30-sep-25	Hector-Dumas	49	control	120	0	0
UP	30-sep-25	Hector-Dumas	49	control	120	0	0
UP	30-sep-25	Hector-Dumas	49	control	120	0	0
UP	30-sep-25	Hector-Dumas	49	control	120	0	0
UP	30-sep-25	Hector-Dumas	49	control	120	0	0
UP	30-sep-25	Hector-Dumas	49	control	120	0	0
UP	30-sep-25	Hector-Dumas	49	control	120	0	0
UP	30-sep-25	Hector-Dumas	49	control	120	0	0
UP	30-sep-25	Hector-Dumas	49	control	120	0	0
UP	30-sep-25	Hector-Dumas	50	chips	120	0	0
UP	30-sep-25	Hector-Dumas	50	chips	120	0	0
UP	30-sep-25	Hector-Dumas	50	chips	120	0	0
UP	30-sep-25	Hector-Dumas	50	chips	120	0	0
UP	30-sep-25	Hector-Dumas	50	chips	120	0	0
UP	30-sep-25	Hector-Dumas	50	chips	120	0	0
UP	30-sep-25	Hector-Dumas	50	chips	120	0	0
UP	30-sep-25	Hector-Dumas	50	chips	120	0	0
UP	30-sep-25	Hector-Dumas	50	chips	120	0	0
UP	30-sep-25	Hector-Dumas	50	chips	120	0	0
UP	30-sep-25	Hector-Dumas	50	chips	120	0	0
UP	30-sep-25	Hector-Dumas	50	chips	120	0	0
UP	30-sep-25	Hector-Dumas	50	chips	120	0	0
UP	30-sep-25	Hector-Dumas	50	chips	120	0	0
UP	30-sep-25	Hector-Dumas	50	chips	120	0	0
UP	30-sep-25	Hector-Dumas	50	chips	120	0	0
UP	30-sep-25	Hector-Dumas	50	chips	120	0	0
UP	30-sep-25	Hector-Dumas	50	chips	120	0	0
UP	30-sep-25	Hector-Dumas	50	chips	120	0	0
UP	30-sep-25	Hector-Dumas	50	chips	120	0	0
UP	30-sep-25	Hector-Dumas	51	control	120	0	0
UP	30-sep-25	Hector-Dumas	51	control	120	0	0
UP	30-sep-25	Hector-Dumas	51	control	120	0	0
UP	30-sep-25	Hector-Dumas	51	control	120	0	0
UP	30-sep-25	Hector-Dumas	51	control	120	0	0
UP	30-sep-25	Hector-Dumas	51	control	120	0	0
UP	30-sep-25	Hector-Dumas	51	control	120	0	0
UP	30-sep-25	Hector-Dumas	51	control	120	0	0
UP	30-sep-25	Hector-Dumas	51	control	120	0	0
UP	30-sep-25	Hector-Dumas	51	control	120	0	0
UP	30-sep-25	Hector-Dumas	51	control	120	0	0
UP	30-sep-25	Hector-Dumas	51	control	120	0	0
UP	30-sep-25	Hector-Dumas	51	control	120	0	0
UP	30-sep-25	Hector-Dumas	51	control	120	0	0
UP	30-sep-25	Hector-Dumas	51	control	120	0	0
UP	30-sep-25	Hector-Dumas	51	control	120	0	0
UP	30-sep-25	Hector-Dumas	51	control	120	0	0
UP	30-sep-25	Hector-Dumas	51	control	120	0	0
UP	30-sep-25	Hector-Dumas	51	control	120	0	0
UP	30-sep-25	Hector-Dumas	51	control	120	0	0
UP	30-sep-25	Hector-Dumas	52	chips	120	0	0
UP	30-sep-25	Hector-Dumas	52	chips	5	1	1
UP	30-sep-25	Hector-Dumas	52	chips	120	0	0
UP	30-sep-25	Hector-Dumas	52	chips	120	0	0
UP	30-sep-25	Hector-Dumas	52	chips	120	0	0
UP	30-sep-25	Hector-Dumas	52	chips	120	0	0
UP	30-sep-25	Hector-Dumas	52	chips	120	0	0
UP	30-sep-25	Hector-Dumas	52	chips	120	0	0
UP	30-sep-25	Hector-Dumas	52	chips	120	0	0
UP	30-sep-25	Hector-Dumas	52	chips	120	0	0
UP	30-sep-25	Hector-Dumas	52	chips	120	0	0
UP	30-sep-25	Hector-Dumas	52	chips	120	0	0
UP	30-sep-25	Hector-Dumas	52	chips	120	0	0
UP	30-sep-25	Hector-Dumas	52	chips	120	0	0
UP	30-sep-25	Hector-Dumas	52	chips	120	0	0
UP	30-sep-25	Hector-Dumas	52	chips	120	0	0
UP	30-sep-25	Hector-Dumas	52	chips	120	0	0
UP	30-sep-25	Hector-Dumas	52	chips	120	0	0
UP	30-sep-25	Hector-Dumas	52	chips	120	0	0
UP	30-sep-25	Hector-Dumas	52	chips	120	0	0
UP	30-sep-25	Hector-Dumas	53	control	120	0	0
UP	30-sep-25	Hector-Dumas	53	control	120	0	0
UP	30-sep-25	Hector-Dumas	53	control	120	0	0
UP	30-sep-25	Hector-Dumas	53	control	120	0	0
UP	30-sep-25	Hector-Dumas	53	control	120	0	0
UP	30-sep-25	Hector-Dumas	53	control	120	0	0
UP	30-sep-25	Hector-Dumas	53	control	120	0	0
UP	30-sep-25	Hector-Dumas	53	control	120	0	0
UP	30-sep-25	Hector-Dumas	53	control	120	0	0
UP	30-sep-25	Hector-Dumas	53	control	120	0	0
UP	30-sep-25	Hector-Dumas	53	control	120	0	0
UP	30-sep-25	Hector-Dumas	53	control	120	0	0
UP	30-sep-25	Hector-Dumas	53	control	120	0	0
UP	30-sep-25	Hector-Dumas	53	control	120	0	0
UP	30-sep-25	Hector-Dumas	53	control	120	0	0
UP	30-sep-25	Hector-Dumas	53	control	120	0	0
UP	30-sep-25	Hector-Dumas	53	control	120	0	0
UP	30-sep-25	Hector-Dumas	53	control	120	0	0
UP	30-sep-25	Hector-Dumas	53	control	120	0	0
UP	30-sep-25	Hector-Dumas	53	control	120	0	0
UP	30-sep-25	Hector-Dumas	54	chips	120	0	0
UP	30-sep-25	Hector-Dumas	54	chips	120	0	0
UP	30-sep-25	Hector-Dumas	54	chips	120	0	0
UP	30-sep-25	Hector-Dumas	54	chips	120	0	0
UP	30-sep-25	Hector-Dumas	54	chips	120	0	0
UP	30-sep-25	Hector-Dumas	54	chips	120	0	0
UP	30-sep-25	Hector-Dumas	54	chips	120	0	0
UP	30-sep-25	Hector-Dumas	54	chips	120	0	0
UP	30-sep-25	Hector-Dumas	54	chips	120	0	0
UP	30-sep-25	Hector-Dumas	54	chips	120	0	0
UP	30-sep-25	Hector-Dumas	54	chips	120	0	0
UP	30-sep-25	Hector-Dumas	54	chips	120	0	0
UP	30-sep-25	Hector-Dumas	54	chips	120	0	0
UP	30-sep-25	Hector-Dumas	54	chips	120	0	0
UP	30-sep-25	Hector-Dumas	54	chips	120	0	0
UP	30-sep-25	Hector-Dumas	54	chips	120	0	0
UP	30-sep-25	Hector-Dumas	54	chips	120	0	0
UP	30-sep-25	Hector-Dumas	54	chips	120	0	0
UP	30-sep-25	Hector-Dumas	54	chips	120	0	0
UP	30-sep-25	Hector-Dumas	54	chips	120	0	0
UP	30-09-25	Anabel-Aslithe	55	control	35	1	0
UP	30-09-25	Anabel-Aslithe	55	control	40	1	0
UP	30-09-25	Anabel-Aslithe	55	control	45	1	0
UP	30-09-25	Anabel-Aslithe	55	control	50	1	0
UP	30-09-25	Anabel-Aslithe	55	control	55	1	0
UP	30-09-25	Anabel-Aslithe	55	control	60	1	0
UP	30-09-25	Anabel-Aslithe	55	control	65	1	0
UP	30-09-25	Anabel-Aslithe	55	control	70	1	0
UP	30-09-25	Anabel-Aslithe	55	control	75	1	0
UP	30-09-25	Anabel-Aslithe	55	control	80	1	0
UP	30-09-25	Anabel-Aslithe	55	control	85	1	0
UP	30-09-25	Anabel-Aslithe	55	control	90	1	0
UP	30-09-25	Anabel-Aslithe	55	control	95	1	0
UP	30-09-25	Anabel-Aslithe	55	control	120	0	0
UP	30-09-25	Anabel-Aslithe	55	control	120	0	0
UP	30-09-25	Anabel-Aslithe	55	control	120	0	0
UP	30-09-25	Anabel-Aslithe	55	control	120	0	0
UP	30-09-25	Anabel-Aslithe	55	control	120	0	0
UP	30-09-25	Anabel-Aslithe	55	control	120	0	0
UP	30-09-25	Anabel-Aslithe	55	control	120	0	0
UP	30-09-25	Anabel-Aslithe	56	chips	120	0	0
UP	30-09-25	Anabel-Aslithe	56	chips	120	0	0
UP	30-09-25	Anabel-Aslithe	56	chips	120	0	0
UP	30-09-25	Anabel-Aslithe	56	chips	120	0	0
UP	30-09-25	Anabel-Aslithe	56	chips	120	0	0
UP	30-09-25	Anabel-Aslithe	56	chips	120	0	0
UP	30-09-25	Anabel-Aslithe	56	chips	120	0	0
UP	30-09-25	Anabel-Aslithe	56	chips	120	0	0
UP	30-09-25	Anabel-Aslithe	56	chips	120	0	0
UP	30-09-25	Anabel-Aslithe	56	chips	120	0	0
UP	30-09-25	Anabel-Aslithe	56	chips	120	0	0
UP	30-09-25	Anabel-Aslithe	56	chips	120	0	0
UP	30-09-25	Anabel-Aslithe	56	chips	120	0	0
UP	30-09-25	Anabel-Aslithe	56	chips	120	0	0
UP	30-09-25	Anabel-Aslithe	56	chips	120	0	0
UP	30-09-25	Anabel-Aslithe	56	chips	120	0	0
UP	30-09-25	Anabel-Aslithe	56	chips	120	0	0
UP	30-09-25	Anabel-Aslithe	56	chips	120	0	0
UP	30-09-25	Anabel-Aslithe	56	chips	120	0	0
UP	30-09-25	Anabel-Aslithe	56	chips	120	0	0
UP	30-09-25	Anabel-Aslithe	57	control	15	1	0
UP	30-09-25	Anabel-Aslithe	57	control	20	1	0
UP	30-09-25	Anabel-Aslithe	57	control	25	1	0
UP	30-09-25	Anabel-Aslithe	57	control	120	0	0
UP	30-09-25	Anabel-Aslithe	57	control	120	0	0
UP	30-09-25	Anabel-Aslithe	57	control	120	0	0
UP	30-09-25	Anabel-Aslithe	57	control	120	0	0
UP	30-09-25	Anabel-Aslithe	57	control	120	0	0
UP	30-09-25	Anabel-Aslithe	57	control	120	0	0
UP	30-09-25	Anabel-Aslithe	57	control	120	0	0
UP	30-09-25	Anabel-Aslithe	57	control	120	0	0
UP	30-09-25	Anabel-Aslithe	57	control	120	0	0
UP	30-09-25	Anabel-Aslithe	57	control	120	0	0
UP	30-09-25	Anabel-Aslithe	57	control	120	0	0
UP	30-09-25	Anabel-Aslithe	57	control	120	0	0
UP	30-09-25	Anabel-Aslithe	57	control	120	0	0
UP	30-09-25	Anabel-Aslithe	57	control	120	0	0
UP	30-09-25	Anabel-Aslithe	57	control	120	0	0
UP	30-09-25	Anabel-Aslithe	57	control	120	0	0
UP	30-09-25	Anabel-Aslithe	57	control	120	0	0
UP	30-09-25	Anabel-Aslithe	58	chips	120	0	0
UP	30-09-25	Anabel-Aslithe	58	chips	120	0	0
UP	30-09-25	Anabel-Aslithe	58	chips	120	0	0
UP	30-09-25	Anabel-Aslithe	58	chips	120	0	0
UP	30-09-25	Anabel-Aslithe	58	chips	120	0	0
UP	30-09-25	Anabel-Aslithe	58	chips	120	0	0
UP	30-09-25	Anabel-Aslithe	58	chips	120	0	0
UP	30-09-25	Anabel-Aslithe	58	chips	120	0	0
UP	30-09-25	Anabel-Aslithe	58	chips	120	0	0
UP	30-09-25	Anabel-Aslithe	58	chips	120	0	0
UP	30-09-25	Anabel-Aslithe	58	chips	120	0	0
UP	30-09-25	Anabel-Aslithe	58	chips	120	0	0
UP	30-09-25	Anabel-Aslithe	58	chips	120	0	0
UP	30-09-25	Anabel-Aslithe	58	chips	120	0	0
UP	30-09-25	Anabel-Aslithe	58	chips	120	0	0
UP	30-09-25	Anabel-Aslithe	58	chips	120	0	0
UP	30-09-25	Anabel-Aslithe	58	chips	120	0	0
UP	30-09-25	Anabel-Aslithe	58	chips	120	0	0
UP	30-09-25	Anabel-Aslithe	58	chips	120	0	0
UP	30-09-25	Anabel-Aslithe	58	chips	120	0	0
UP	30-09-25	Anabel-Aslithe	59	control	120	0	0
UP	30-09-25	Anabel-Aslithe	59	control	120	0	0
UP	30-09-25	Anabel-Aslithe	59	control	120	0	0
UP	30-09-25	Anabel-Aslithe	59	control	120	0	0
UP	30-09-25	Anabel-Aslithe	59	control	120	0	0
UP	30-09-25	Anabel-Aslithe	59	control	120	0	0
UP	30-09-25	Anabel-Aslithe	59	control	120	0	0
UP	30-09-25	Anabel-Aslithe	59	control	120	0	0
UP	30-09-25	Anabel-Aslithe	59	control	120	0	0
UP	30-09-25	Anabel-Aslithe	59	control	120	0	0
UP	30-09-25	Anabel-Aslithe	59	control	120	0	0
UP	30-09-25	Anabel-Aslithe	59	control	120	0	0
UP	30-09-25	Anabel-Aslithe	59	control	120	0	0
UP	30-09-25	Anabel-Aslithe	59	control	120	0	0
UP	30-09-25	Anabel-Aslithe	59	control	120	0	0
UP	30-09-25	Anabel-Aslithe	59	control	120	0	0
UP	30-09-25	Anabel-Aslithe	59	control	120	0	0
UP	30-09-25	Anabel-Aslithe	59	control	120	0	0
UP	30-09-25	Anabel-Aslithe	59	control	120	0	0
UP	30-09-25	Anabel-Aslithe	59	control	120	0	0
UP	30-09-25	Anabel-Aslithe	60	chips	120	0	0
UP	30-09-25	Anabel-Aslithe	60	chips	120	0	0
UP	30-09-25	Anabel-Aslithe	60	chips	120	0	0
UP	30-09-25	Anabel-Aslithe	60	chips	120	0	0
UP	30-09-25	Anabel-Aslithe	60	chips	120	0	0
UP	30-09-25	Anabel-Aslithe	60	chips	120	0	0
UP	30-09-25	Anabel-Aslithe	60	chips	120	0	0
UP	30-09-25	Anabel-Aslithe	60	chips	120	0	0
UP	30-09-25	Anabel-Aslithe	60	chips	120	0	0
UP	30-09-25	Anabel-Aslithe	60	chips	120	0	0
UP	30-09-25	Anabel-Aslithe	60	chips	120	0	0
UP	30-09-25	Anabel-Aslithe	60	chips	120	0	0
UP	30-09-25	Anabel-Aslithe	60	chips	120	0	0
UP	30-09-25	Anabel-Aslithe	60	chips	120	0	0
UP	30-09-25	Anabel-Aslithe	60	chips	120	0	0
UP	30-09-25	Anabel-Aslithe	60	chips	120	0	0
UP	30-09-25	Anabel-Aslithe	60	chips	120	0	0
UP	30-09-25	Anabel-Aslithe	60	chips	120	0	0
UP	30-09-25	Anabel-Aslithe	60	chips	120	0	0
UP	30-09-25	Anabel-Aslithe	60	chips	120	0	0
UP	30-09-25	Anabel-Aslithe	61	control	120	0	0
UP	30-09-25	Anabel-Aslithe	61	control	120	0	0
UP	30-09-25	Anabel-Aslithe	61	control	120	0	0
UP	30-09-25	Anabel-Aslithe	61	control	120	0	0
UP	30-09-25	Anabel-Aslithe	61	control	120	0	0
UP	30-09-25	Anabel-Aslithe	61	control	120	0	0
UP	30-09-25	Anabel-Aslithe	61	control	120	0	0
UP	30-09-25	Anabel-Aslithe	61	control	120	0	0
UP	30-09-25	Anabel-Aslithe	61	control	120	0	0
UP	30-09-25	Anabel-Aslithe	61	control	120	0	0
UP	30-09-25	Anabel-Aslithe	61	control	120	0	0
UP	30-09-25	Anabel-Aslithe	61	control	120	0	0
UP	30-09-25	Anabel-Aslithe	61	control	120	0	0
UP	30-09-25	Anabel-Aslithe	61	control	120	0	0
UP	30-09-25	Anabel-Aslithe	61	control	120	0	0
UP	30-09-25	Anabel-Aslithe	61	control	120	0	0
UP	30-09-25	Anabel-Aslithe	61	control	120	0	0
UP	30-09-25	Anabel-Aslithe	61	control	120	0	0
UP	30-09-25	Anabel-Aslithe	61	control	120	0	0
UP	30-09-25	Anabel-Aslithe	61	control	120	0	0
UP	30-09-25	Anabel-Aslithe	62	chips	120	0	0
UP	30-09-25	Anabel-Aslithe	62	chips	120	0	0
UP	30-09-25	Anabel-Aslithe	62	chips	120	0	0
UP	30-09-25	Anabel-Aslithe	62	chips	120	0	0
UP	30-09-25	Anabel-Aslithe	62	chips	120	0	0
UP	30-09-25	Anabel-Aslithe	62	chips	120	0	0
UP	30-09-25	Anabel-Aslithe	62	chips	120	0	0
UP	30-09-25	Anabel-Aslithe	62	chips	120	0	0
UP	30-09-25	Anabel-Aslithe	62	chips	120	0	0
UP	30-09-25	Anabel-Aslithe	62	chips	120	0	0
UP	30-09-25	Anabel-Aslithe	62	chips	120	0	0
UP	30-09-25	Anabel-Aslithe	62	chips	120	0	0
UP	30-09-25	Anabel-Aslithe	62	chips	120	0	0
UP	30-09-25	Anabel-Aslithe	62	chips	120	0	0
UP	30-09-25	Anabel-Aslithe	62	chips	120	0	0
UP	30-09-25	Anabel-Aslithe	62	chips	120	0	0
UP	30-09-25	Anabel-Aslithe	62	chips	120	0	0
UP	30-09-25	Anabel-Aslithe	62	chips	120	0	0
UP	30-09-25	Anabel-Aslithe	62	chips	120	0	0
UP	30-09-25	Anabel-Aslithe	62	chips	120	0	0
UP	30-09-25	Anabel-Aslithe	63	control	120	0	0
UP	30-09-25	Anabel-Aslithe	63	control	120	0	0
UP	30-09-25	Anabel-Aslithe	63	control	120	0	0
UP	30-09-25	Anabel-Aslithe	63	control	120	0	0
UP	30-09-25	Anabel-Aslithe	63	control	120	0	0
UP	30-09-25	Anabel-Aslithe	63	control	120	0	0
UP	30-09-25	Anabel-Aslithe	63	control	120	0	0
UP	30-09-25	Anabel-Aslithe	63	control	120	0	0
UP	30-09-25	Anabel-Aslithe	63	control	120	0	0
UP	30-09-25	Anabel-Aslithe	63	control	120	0	0
UP	30-09-25	Anabel-Aslithe	63	control	120	0	0
UP	30-09-25	Anabel-Aslithe	63	control	120	0	0
UP	30-09-25	Anabel-Aslithe	63	control	120	0	0
UP	30-09-25	Anabel-Aslithe	63	control	120	0	0
UP	30-09-25	Anabel-Aslithe	63	control	120	0	0
UP	30-09-25	Anabel-Aslithe	63	control	120	0	0
UP	30-09-25	Anabel-Aslithe	63	control	120	0	0
UP	30-09-25	Anabel-Aslithe	63	control	120	0	0
UP	30-09-25	Anabel-Aslithe	63	control	120	0	0
UP	30-09-25	Anabel-Aslithe	63	control	120	0	0
UP	30-09-25	Anabel-Aslithe	64	chips	120	0	0
UP	30-09-25	Anabel-Aslithe	64	chips	120	0	0
UP	30-09-25	Anabel-Aslithe	64	chips	120	0	0
UP	30-09-25	Anabel-Aslithe	64	chips	120	0	0
UP	30-09-25	Anabel-Aslithe	64	chips	120	0	0
UP	30-09-25	Anabel-Aslithe	64	chips	120	0	0
UP	30-09-25	Anabel-Aslithe	64	chips	120	0	0
UP	30-09-25	Anabel-Aslithe	64	chips	120	0	0
UP	30-09-25	Anabel-Aslithe	64	chips	120	0	0
UP	30-09-25	Anabel-Aslithe	64	chips	120	0	0
UP	30-09-25	Anabel-Aslithe	64	chips	120	0	0
UP	30-09-25	Anabel-Aslithe	64	chips	120	0	0
UP	30-09-25	Anabel-Aslithe	64	chips	120	0	0
UP	30-09-25	Anabel-Aslithe	64	chips	120	0	0
UP	30-09-25	Anabel-Aslithe	64	chips	120	0	0
UP	30-09-25	Anabel-Aslithe	64	chips	120	0	0
UP	30-09-25	Anabel-Aslithe	64	chips	120	0	0
UP	30-09-25	Anabel-Aslithe	64	chips	120	0	0
UP	30-09-25	Anabel-Aslithe	64	chips	120	0	0
UP	30-09-25	Anabel-Aslithe	64	chips	120	0	0
UP	30-09-25	Anabel-Aslithe	65	control	60	1	0
UP	30-09-25	Anabel-Aslithe	65	control	65	1	0
UP	30-09-25	Anabel-Aslithe	65	control	65	1	0
UP	30-09-25	Anabel-Aslithe	65	control	120	0	0
UP	30-09-25	Anabel-Aslithe	65	control	120	0	0
UP	30-09-25	Anabel-Aslithe	65	control	120	0	0
UP	30-09-25	Anabel-Aslithe	65	control	120	0	0
UP	30-09-25	Anabel-Aslithe	65	control	120	0	0
UP	30-09-25	Anabel-Aslithe	65	control	120	0	0
UP	30-09-25	Anabel-Aslithe	65	control	120	0	0
UP	30-09-25	Anabel-Aslithe	65	control	120	0	0
UP	30-09-25	Anabel-Aslithe	65	control	120	0	0
UP	30-09-25	Anabel-Aslithe	65	control	120	0	0
UP	30-09-25	Anabel-Aslithe	65	control	120	0	0
UP	30-09-25	Anabel-Aslithe	65	control	120	0	0
UP	30-09-25	Anabel-Aslithe	65	control	120	0	0
UP	30-09-25	Anabel-Aslithe	65	control	120	0	0
UP	30-09-25	Anabel-Aslithe	65	control	120	0	0
UP	30-09-25	Anabel-Aslithe	65	control	120	0	0
UP	30-09-25	Anabel-Aslithe	65	control	120	0	0
UP	30-09-25	Anabel-Aslithe	66	chips	120	0	0
UP	30-09-25	Anabel-Aslithe	66	chips	120	0	0
UP	30-09-25	Anabel-Aslithe	66	chips	120	0	0
UP	30-09-25	Anabel-Aslithe	66	chips	120	0	0
UP	30-09-25	Anabel-Aslithe	66	chips	120	0	0
UP	30-09-25	Anabel-Aslithe	66	chips	120	0	0
UP	30-09-25	Anabel-Aslithe	66	chips	120	0	0
UP	30-09-25	Anabel-Aslithe	66	chips	120	0	0
UP	30-09-25	Anabel-Aslithe	66	chips	120	0	0
UP	30-09-25	Anabel-Aslithe	66	chips	120	0	0
UP	30-09-25	Anabel-Aslithe	66	chips	120	0	0
UP	30-09-25	Anabel-Aslithe	66	chips	120	0	0
UP	30-09-25	Anabel-Aslithe	66	chips	120	0	0
UP	30-09-25	Anabel-Aslithe	66	chips	120	0	0
UP	30-09-25	Anabel-Aslithe	66	chips	120	0	0
UP	30-09-25	Anabel-Aslithe	66	chips	120	0	0
UP	30-09-25	Anabel-Aslithe	66	chips	120	0	0
UP	30-09-25	Anabel-Aslithe	66	chips	120	0	0
UP	30-09-25	Anabel-Aslithe	66	chips	120	0	0
UP	30-09-25	Anabel-Aslithe	66	chips	120	0	0
UP	30-09-25	Anabel-Aslithe	67	control	10	1	0
UP	30-09-25	Anabel-Aslithe	67	control	10	1	0
UP	30-09-25	Anabel-Aslithe	67	control	15	1	0
UP	30-09-25	Anabel-Aslithe	67	control	15	1	0
UP	30-09-25	Anabel-Aslithe	67	control	20	1	0
UP	30-09-25	Anabel-Aslithe	67	control	20	1	0
UP	30-09-25	Anabel-Aslithe	67	control	20	1	0
UP	30-09-25	Anabel-Aslithe	67	control	60	1	0
UP	30-09-25	Anabel-Aslithe	67	control	65	1	0
UP	30-09-25	Anabel-Aslithe	67	control	120	0	0
UP	30-09-25	Anabel-Aslithe	67	control	120	0	0
UP	30-09-25	Anabel-Aslithe	67	control	120	0	0
UP	30-09-25	Anabel-Aslithe	67	control	120	0	0
UP	30-09-25	Anabel-Aslithe	67	control	120	0	0
UP	30-09-25	Anabel-Aslithe	67	control	120	0	0
UP	30-09-25	Anabel-Aslithe	67	control	120	0	0
UP	30-09-25	Anabel-Aslithe	67	control	120	0	0
UP	30-09-25	Anabel-Aslithe	67	control	120	0	0
UP	30-09-25	Anabel-Aslithe	67	control	120	0	0
UP	30-09-25	Anabel-Aslithe	67	control	120	0	0
UP	30-09-25	Anabel-Aslithe	68	chips	120	0	0
UP	30-09-25	Anabel-Aslithe	68	chips	120	0	0
UP	30-09-25	Anabel-Aslithe	68	chips	120	0	0
UP	30-09-25	Anabel-Aslithe	68	chips	120	0	0
UP	30-09-25	Anabel-Aslithe	68	chips	120	0	0
UP	30-09-25	Anabel-Aslithe	68	chips	120	0	0
UP	30-09-25	Anabel-Aslithe	68	chips	120	0	0
UP	30-09-25	Anabel-Aslithe	68	chips	120	0	0
UP	30-09-25	Anabel-Aslithe	68	chips	120	0	0
UP	30-09-25	Anabel-Aslithe	68	chips	120	0	0
UP	30-09-25	Anabel-Aslithe	68	chips	120	0	0
UP	30-09-25	Anabel-Aslithe	68	chips	120	0	0
UP	30-09-25	Anabel-Aslithe	68	chips	120	0	0
UP	30-09-25	Anabel-Aslithe	68	chips	120	0	0
UP	30-09-25	Anabel-Aslithe	68	chips	120	0	0
UP	30-09-25	Anabel-Aslithe	68	chips	120	0	0
UP	30-09-25	Anabel-Aslithe	68	chips	120	0	0
UP	30-09-25	Anabel-Aslithe	68	chips	120	0	0
UP	30-09-25	Anabel-Aslithe	68	chips	120	0	0
UP	30-09-25	Anabel-Aslithe	68	chips	120	0	0
UP	30-09-25	Anabel-Aslithe	69	control	40	1	0
UP	30-09-25	Anabel-Aslithe	69	control	50	1	0
UP	30-09-25	Anabel-Aslithe	69	control	50	1	0
UP	30-09-25	Anabel-Aslithe	69	control	50	1	0
UP	30-09-25	Anabel-Aslithe	69	control	55	1	0
UP	30-09-25	Anabel-Aslithe	69	control	55	1	0
UP	30-09-25	Anabel-Aslithe	69	control	60	1	0
UP	30-09-25	Anabel-Aslithe	69	control	65	1	0
UP	30-09-25	Anabel-Aslithe	69	control	120	0	0
UP	30-09-25	Anabel-Aslithe	69	control	120	0	0
UP	30-09-25	Anabel-Aslithe	69	control	120	0	0
UP	30-09-25	Anabel-Aslithe	69	control	120	0	0
UP	30-09-25	Anabel-Aslithe	69	control	120	0	0
UP	30-09-25	Anabel-Aslithe	69	control	120	0	0
UP	30-09-25	Anabel-Aslithe	69	control	120	0	0
UP	30-09-25	Anabel-Aslithe	69	control	120	0	0
UP	30-09-25	Anabel-Aslithe	69	control	120	0	0
UP	30-09-25	Anabel-Aslithe	69	control	120	0	0
UP	30-09-25	Anabel-Aslithe	69	control	120	0	0
UP	30-09-25	Anabel-Aslithe	69	control	120	0	0
UP	30-09-25	Anabel-Aslithe	70	chips	30	1	0
UP	30-09-25	Anabel-Aslithe	70	chips	35	1	0
UP	30-09-25	Anabel-Aslithe	70	chips	35	1	0
UP	30-09-25	Anabel-Aslithe	70	chips	40	1	0
UP	30-09-25	Anabel-Aslithe	70	chips	40	1	0
UP	30-09-25	Anabel-Aslithe	70	chips	40	1	0
UP	30-09-25	Anabel-Aslithe	70	chips	120	0	0
UP	30-09-25	Anabel-Aslithe	70	chips	120	0	0
UP	30-09-25	Anabel-Aslithe	70	chips	120	0	0
UP	30-09-25	Anabel-Aslithe	70	chips	120	0	0
UP	30-09-25	Anabel-Aslithe	70	chips	120	0	0
UP	30-09-25	Anabel-Aslithe	70	chips	120	0	0
UP	30-09-25	Anabel-Aslithe	70	chips	120	0	0
UP	30-09-25	Anabel-Aslithe	70	chips	120	0	0
UP	30-09-25	Anabel-Aslithe	70	chips	120	0	0
UP	30-09-25	Anabel-Aslithe	70	chips	120	0	0
UP	30-09-25	Anabel-Aslithe	70	chips	120	0	0
UP	30-09-25	Anabel-Aslithe	70	chips	120	0	0
UP	30-09-25	Anabel-Aslithe	70	chips	120	0	0
UP	30-09-25	Anabel-Aslithe	70	chips	120	0	0
UP	30-09-25	Anabel-Aslithe	71	control	50	1	0
UP	30-09-25	Anabel-Aslithe	71	control	50	1	0
UP	30-09-25	Anabel-Aslithe	71	control	50	1	0
UP	30-09-25	Anabel-Aslithe	71	control	55	1	0
UP	30-09-25	Anabel-Aslithe	71	control	55	1	0
UP	30-09-25	Anabel-Aslithe	71	control	55	1	0
UP	30-09-25	Anabel-Aslithe	71	control	60	1	0
UP	30-09-25	Anabel-Aslithe	71	control	60	1	0
UP	30-09-25	Anabel-Aslithe	71	control	60	1	0
UP	30-09-25	Anabel-Aslithe	71	control	60	1	0
UP	30-09-25	Anabel-Aslithe	71	control	60	1	0
UP	30-09-25	Anabel-Aslithe	71	control	120	0	0
UP	30-09-25	Anabel-Aslithe	71	control	120	0	0
UP	30-09-25	Anabel-Aslithe	71	control	120	0	0
UP	30-09-25	Anabel-Aslithe	71	control	120	0	0
UP	30-09-25	Anabel-Aslithe	71	control	120	0	0
UP	30-09-25	Anabel-Aslithe	71	control	120	0	0
UP	30-09-25	Anabel-Aslithe	71	control	120	0	0
UP	30-09-25	Anabel-Aslithe	71	control	120	0	0
UP	30-09-25	Anabel-Aslithe	71	control	120	0	0
UP	30-09-25	Anabel-Aslithe	72	chips	120	0	0
UP	30-09-25	Anabel-Aslithe	72	chips	120	0	0
UP	30-09-25	Anabel-Aslithe	72	chips	120	0	0
UP	30-09-25	Anabel-Aslithe	72	chips	120	0	0
UP	30-09-25	Anabel-Aslithe	72	chips	120	0	0
UP	30-09-25	Anabel-Aslithe	72	chips	120	0	0
UP	30-09-25	Anabel-Aslithe	72	chips	120	0	0
UP	30-09-25	Anabel-Aslithe	72	chips	120	0	0
UP	30-09-25	Anabel-Aslithe	72	chips	120	0	0
UP	30-09-25	Anabel-Aslithe	72	chips	120	0	0
UP	30-09-25	Anabel-Aslithe	72	chips	120	0	0
UP	30-09-25	Anabel-Aslithe	72	chips	120	0	0
UP	30-09-25	Anabel-Aslithe	72	chips	120	0	0
UP	30-09-25	Anabel-Aslithe	72	chips	120	0	0
UP	30-09-25	Anabel-Aslithe	72	chips	120	0	0
UP	30-09-25	Anabel-Aslithe	72	chips	120	0	0
UP	30-09-25	Anabel-Aslithe	72	chips	120	0	0
UP	30-09-25	Anabel-Aslithe	72	chips	120	0	0
UP	30-09-25	Anabel-Aslithe	72	chips	120	0	0
UP	30-09-25	Anabel-Aslithe	72	chips	120	0	0
UP	2025-10-14	Digna-Adolfo	73	chips	120	0	0
UP	2025-10-14	Digna-Adolfo	73	chips	120	0	0
UP	2025-10-14	Digna-Adolfo	73	chips	120	0	0
UP	2025-10-14	Digna-Adolfo	73	chips	120	0	0
UP	2025-10-14	Digna-Adolfo	73	chips	120	0	0
UP	2025-10-14	Digna-Adolfo	73	chips	120	0	0
UP	2025-10-14	Digna-Adolfo	73	chips	120	0	0
UP	2025-10-14	Digna-Adolfo	73	chips	120	0	0
UP	2025-10-14	Digna-Adolfo	73	chips	120	0	0
UP	2025-10-14	Digna-Adolfo	73	chips	120	0	0
UP	2025-10-14	Digna-Adolfo	73	chips	120	0	0
UP	2025-10-14	Digna-Adolfo	73	chips	120	0	0
UP	2025-10-14	Digna-Adolfo	73	chips	120	0	0
UP	2025-10-14	Digna-Adolfo	73	chips	120	0	0
UP	2025-10-14	Digna-Adolfo	73	chips	120	0	0
UP	2025-10-14	Digna-Adolfo	73	chips	120	0	0
UP	2025-10-14	Digna-Adolfo	73	chips	120	0	0
UP	2025-10-14	Digna-Adolfo	73	chips	120	0	0
UP	2025-10-14	Digna-Adolfo	73	chips	120	0	0
UP	2025-10-14	Digna-Adolfo	73	chips	120	0	0
UP	2025-10-14	Digna-Adolfo	74	control	120	0	0
UP	2025-10-14	Digna-Adolfo	74	control	120	0	0
UP	2025-10-14	Digna-Adolfo	74	control	120	0	0
UP	2025-10-14	Digna-Adolfo	74	control	120	0	0
UP	2025-10-14	Digna-Adolfo	74	control	120	0	0
UP	2025-10-14	Digna-Adolfo	74	control	120	0	0
UP	2025-10-14	Digna-Adolfo	74	control	120	0	0
UP	2025-10-14	Digna-Adolfo	74	control	120	0	0
UP	2025-10-14	Digna-Adolfo	74	control	120	0	0
UP	2025-10-14	Digna-Adolfo	74	control	120	0	0
UP	2025-10-14	Digna-Adolfo	74	control	120	0	0
UP	2025-10-14	Digna-Adolfo	74	control	120	0	0
UP	2025-10-14	Digna-Adolfo	74	control	120	0	0
UP	2025-10-14	Digna-Adolfo	74	control	120	0	0
UP	2025-10-14	Digna-Adolfo	74	control	120	0	0
UP	2025-10-14	Digna-Adolfo	74	control	120	0	0
UP	2025-10-14	Digna-Adolfo	74	control	120	0	0
UP	2025-10-14	Digna-Adolfo	74	control	120	0	0
UP	2025-10-14	Digna-Adolfo	74	control	120	0	0
UP	2025-10-14	Digna-Adolfo	74	control	120	0	0
UP	2025-10-14	Digna-Adolfo	75	control	0	1	0
UP	2025-10-14	Digna-Adolfo	75	control	120	0	0
UP	2025-10-14	Digna-Adolfo	75	control	120	0	0
UP	2025-10-14	Digna-Adolfo	75	control	120	0	0
UP	2025-10-14	Digna-Adolfo	75	control	120	0	0
UP	2025-10-14	Digna-Adolfo	75	control	120	0	0
UP	2025-10-14	Digna-Adolfo	75	control	120	0	0
UP	2025-10-14	Digna-Adolfo	75	control	120	0	0
UP	2025-10-14	Digna-Adolfo	75	control	120	0	0
UP	2025-10-14	Digna-Adolfo	75	control	120	0	0
UP	2025-10-14	Digna-Adolfo	75	control	120	0	0
UP	2025-10-14	Digna-Adolfo	75	control	120	0	0
UP	2025-10-14	Digna-Adolfo	75	control	120	0	0
UP	2025-10-14	Digna-Adolfo	75	control	120	0	0
UP	2025-10-14	Digna-Adolfo	75	control	120	0	0
UP	2025-10-14	Digna-Adolfo	75	control	120	0	0
UP	2025-10-14	Digna-Adolfo	75	control	120	0	0
UP	2025-10-14	Digna-Adolfo	75	control	120	0	0
UP	2025-10-14	Digna-Adolfo	75	control	120	0	0
UP	2025-10-14	Digna-Adolfo	75	control	120	0	0
UP	2025-10-14	Digna-Adolfo	76	chips	120	0	0
UP	2025-10-14	Digna-Adolfo	76	chips	120	0	0
UP	2025-10-14	Digna-Adolfo	76	chips	120	0	0
UP	2025-10-14	Digna-Adolfo	76	chips	120	0	0
UP	2025-10-14	Digna-Adolfo	76	chips	120	0	0
UP	2025-10-14	Digna-Adolfo	76	chips	120	0	0
UP	2025-10-14	Digna-Adolfo	76	chips	120	0	0
UP	2025-10-14	Digna-Adolfo	76	chips	120	0	0
UP	2025-10-14	Digna-Adolfo	76	chips	120	0	0
UP	2025-10-14	Digna-Adolfo	76	chips	120	0	0
UP	2025-10-14	Digna-Adolfo	76	chips	120	0	0
UP	2025-10-14	Digna-Adolfo	76	chips	120	0	0
UP	2025-10-14	Digna-Adolfo	76	chips	120	0	0
UP	2025-10-14	Digna-Adolfo	76	chips	120	0	0
UP	2025-10-14	Digna-Adolfo	76	chips	120	0	0
UP	2025-10-14	Digna-Adolfo	76	chips	120	0	0
UP	2025-10-14	Digna-Adolfo	76	chips	120	0	0
UP	2025-10-14	Digna-Adolfo	76	chips	120	0	0
UP	2025-10-14	Digna-Adolfo	76	chips	120	0	0
UP	2025-10-14	Digna-Adolfo	76	chips	120	0	0
UP	2025-10-14	Digna-Adolfo	77	chips	120	0	0
UP	2025-10-14	Digna-Adolfo	77	chips	120	0	0
UP	2025-10-14	Digna-Adolfo	77	chips	120	0	0
UP	2025-10-14	Digna-Adolfo	77	chips	120	0	0
UP	2025-10-14	Digna-Adolfo	77	chips	120	0	0
UP	2025-10-14	Digna-Adolfo	77	chips	120	0	0
UP	2025-10-14	Digna-Adolfo	77	chips	120	0	0
UP	2025-10-14	Digna-Adolfo	77	chips	120	0	0
UP	2025-10-14	Digna-Adolfo	77	chips	120	0	0
UP	2025-10-14	Digna-Adolfo	77	chips	120	0	0
UP	2025-10-14	Digna-Adolfo	77	chips	120	0	0
UP	2025-10-14	Digna-Adolfo	77	chips	120	0	0
UP	2025-10-14	Digna-Adolfo	77	chips	120	0	0
UP	2025-10-14	Digna-Adolfo	77	chips	120	0	0
UP	2025-10-14	Digna-Adolfo	77	chips	120	0	0
UP	2025-10-14	Digna-Adolfo	77	chips	120	0	0
UP	2025-10-14	Digna-Adolfo	77	chips	120	0	0
UP	2025-10-14	Digna-Adolfo	77	chips	120	0	0
UP	2025-10-14	Digna-Adolfo	77	chips	120	0	0
UP	2025-10-14	Digna-Adolfo	77	chips	120	0	0
UP	2025-10-14	Digna-Adolfo	78	chips	20	1	0
UP	2025-10-14	Digna-Adolfo	78	chips	50	1	0
UP	2025-10-14	Digna-Adolfo	78	chips	70	1	0
UP	2025-10-14	Digna-Adolfo	78	chips	80	1	0
UP	2025-10-14	Digna-Adolfo	78	chips	90	1	0
UP	2025-10-14	Digna-Adolfo	78	chips	100	1	0
UP	2025-10-14	Digna-Adolfo	78	chips	120	0	0
UP	2025-10-14	Digna-Adolfo	78	chips	120	0	0
UP	2025-10-14	Digna-Adolfo	78	chips	120	0	0
UP	2025-10-14	Digna-Adolfo	78	chips	120	0	0
UP	2025-10-14	Digna-Adolfo	78	chips	120	0	0
UP	2025-10-14	Digna-Adolfo	78	chips	120	0	0
UP	2025-10-14	Digna-Adolfo	78	chips	120	0	0
UP	2025-10-14	Digna-Adolfo	78	chips	120	0	0
UP	2025-10-14	Digna-Adolfo	78	chips	120	0	0
UP	2025-10-14	Digna-Adolfo	78	chips	120	0	0
UP	2025-10-14	Digna-Adolfo	78	chips	120	0	0
UP	2025-10-14	Digna-Adolfo	78	chips	120	0	0
UP	2025-10-14	Digna-Adolfo	78	chips	120	0	0
UP	2025-10-14	Digna-Adolfo	78	chips	120	0	0
UP	2025-10-14	Digna-Adolfo	79	control	120	0	0
UP	2025-10-14	Digna-Adolfo	79	control	5	0	0
UP	2025-10-14	Digna-Adolfo	79	control	20	1	0
UP	2025-10-14	Digna-Adolfo	79	control	50	1	0
UP	2025-10-14	Digna-Adolfo	79	control	70	1	0
UP	2025-10-14	Digna-Adolfo	79	control	80	1	0
UP	2025-10-14	Digna-Adolfo	79	control	90	1	0
UP	2025-10-14	Digna-Adolfo	79	control	100	1	0
UP	2025-10-14	Digna-Adolfo	79	control	120	0	0
UP	2025-10-14	Digna-Adolfo	79	control	120	0	0
UP	2025-10-14	Digna-Adolfo	79	control	120	0	0
UP	2025-10-14	Digna-Adolfo	79	control	120	0	0
UP	2025-10-14	Digna-Adolfo	79	control	120	0	0
UP	2025-10-14	Digna-Adolfo	79	control	120	0	0
UP	2025-10-14	Digna-Adolfo	79	control	120	0	0
UP	2025-10-14	Digna-Adolfo	79	control	120	0	0
UP	2025-10-14	Digna-Adolfo	79	control	120	0	0
UP	2025-10-14	Digna-Adolfo	79	control	120	0	0
UP	2025-10-14	Digna-Adolfo	79	control	120	0	0
UP	2025-10-14	Digna-Adolfo	79	control	120	0	0
UP	2025-10-14	Digna-Adolfo	80	control	0	1	0
UP	2025-10-14	Digna-Adolfo	80	control	30	1	0
UP	2025-10-14	Digna-Adolfo	80	control	120	0	0
UP	2025-10-14	Digna-Adolfo	80	control	120	0	0
UP	2025-10-14	Digna-Adolfo	80	control	120	0	0
UP	2025-10-14	Digna-Adolfo	80	control	120	0	0
UP	2025-10-14	Digna-Adolfo	80	control	120	0	0
UP	2025-10-14	Digna-Adolfo	80	control	120	0	0
UP	2025-10-14	Digna-Adolfo	80	control	120	0	0
UP	2025-10-14	Digna-Adolfo	80	control	120	0	0
UP	2025-10-14	Digna-Adolfo	80	control	120	0	0
UP	2025-10-14	Digna-Adolfo	80	control	120	0	0
UP	2025-10-14	Digna-Adolfo	80	control	120	0	0
UP	2025-10-14	Digna-Adolfo	80	control	120	0	0
UP	2025-10-14	Digna-Adolfo	80	control	120	0	0
UP	2025-10-14	Digna-Adolfo	80	control	120	0	0
UP	2025-10-14	Digna-Adolfo	80	control	120	0	0
UP	2025-10-14	Digna-Adolfo	80	control	120	0	0
UP	2025-10-14	Digna-Adolfo	80	control	120	0	0
UP	2025-10-14	Digna-Adolfo	80	control	120	0	0
UP	2025-10-14	Digna-Adolfo	81	chips	120	0	0
UP	2025-10-14	Digna-Adolfo	81	chips	120	0	0
UP	2025-10-14	Digna-Adolfo	81	chips	120	0	0
UP	2025-10-14	Digna-Adolfo	81	chips	120	0	0
UP	2025-10-14	Digna-Adolfo	81	chips	120	0	0
UP	2025-10-14	Digna-Adolfo	81	chips	120	0	0
UP	2025-10-14	Digna-Adolfo	81	chips	120	0	0
UP	2025-10-14	Digna-Adolfo	81	chips	120	0	0
UP	2025-10-14	Digna-Adolfo	81	chips	120	0	0
UP	2025-10-14	Digna-Adolfo	81	chips	120	0	0
UP	2025-10-14	Digna-Adolfo	81	chips	120	0	0
UP	2025-10-14	Digna-Adolfo	81	chips	120	0	0
UP	2025-10-14	Digna-Adolfo	81	chips	120	0	0
UP	2025-10-14	Digna-Adolfo	81	chips	120	0	0
UP	2025-10-14	Digna-Adolfo	81	chips	120	0	0
UP	2025-10-14	Digna-Adolfo	81	chips	120	0	0
UP	2025-10-14	Digna-Adolfo	81	chips	120	0	0
UP	2025-10-14	Digna-Adolfo	81	chips	120	0	0
UP	2025-10-14	Digna-Adolfo	81	chips	120	0	0
UP	2025-10-14	Digna-Adolfo	81	chips	120	0	0
UP	2025-10-14	Digna-Adolfo	82	control	120	0	0
UP	2025-10-14	Digna-Adolfo	82	control	120	0	0
UP	2025-10-14	Digna-Adolfo	82	control	120	0	0
UP	2025-10-14	Digna-Adolfo	82	control	120	0	0
UP	2025-10-14	Digna-Adolfo	82	control	120	0	0
UP	2025-10-14	Digna-Adolfo	82	control	120	0	0
UP	2025-10-14	Digna-Adolfo	82	control	120	0	0
UP	2025-10-14	Digna-Adolfo	82	control	120	0	0
UP	2025-10-14	Digna-Adolfo	82	control	120	0	0
UP	2025-10-14	Digna-Adolfo	82	control	120	0	0
UP	2025-10-14	Digna-Adolfo	82	control	120	0	0
UP	2025-10-14	Digna-Adolfo	82	control	120	0	0
UP	2025-10-14	Digna-Adolfo	82	control	120	0	0
UP	2025-10-14	Digna-Adolfo	82	control	120	0	0
UP	2025-10-14	Digna-Adolfo	82	control	120	0	0
UP	2025-10-14	Digna-Adolfo	82	control	120	0	0
UP	2025-10-14	Digna-Adolfo	82	control	120	0	0
UP	2025-10-14	Digna-Adolfo	82	control	120	0	0
UP	2025-10-14	Digna-Adolfo	82	control	115	1	0
UP	2025-10-14	Digna-Adolfo	82	control	120	0	0
UP	2025-10-14	Digna-Adolfo	83	chips	120	0	0
UP	2025-10-14	Digna-Adolfo	83	chips	120	0	0
UP	2025-10-14	Digna-Adolfo	83	chips	120	0	0
UP	2025-10-14	Digna-Adolfo	83	chips	120	0	0
UP	2025-10-14	Digna-Adolfo	83	chips	120	0	0
UP	2025-10-14	Digna-Adolfo	83	chips	120	0	0
UP	2025-10-14	Digna-Adolfo	83	chips	120	0	0
UP	2025-10-14	Digna-Adolfo	83	chips	120	0	0
UP	2025-10-14	Digna-Adolfo	83	chips	120	0	0
UP	2025-10-14	Digna-Adolfo	83	chips	120	0	0
UP	2025-10-14	Digna-Adolfo	83	chips	120	0	0
UP	2025-10-14	Digna-Adolfo	83	chips	120	0	0
UP	2025-10-14	Digna-Adolfo	83	chips	120	0	0
UP	2025-10-14	Digna-Adolfo	83	chips	120	0	0
UP	2025-10-14	Digna-Adolfo	83	chips	120	0	0
UP	2025-10-14	Digna-Adolfo	83	chips	120	0	0
UP	2025-10-14	Digna-Adolfo	83	chips	120	0	0
UP	2025-10-14	Digna-Adolfo	83	chips	120	0	0
UP	2025-10-14	Digna-Adolfo	83	chips	120	0	0
UP	2025-10-14	Digna-Adolfo	83	chips	120	0	0
UP	2025-10-14	Digna-Adolfo	84	control	120	0	0
UP	2025-10-14	Digna-Adolfo	84	control	120	0	0
UP	2025-10-14	Digna-Adolfo	84	control	120	0	0
UP	2025-10-14	Digna-Adolfo	84	control	120	0	0
UP	2025-10-14	Digna-Adolfo	84	control	120	0	0
UP	2025-10-14	Digna-Adolfo	84	control	120	0	0
UP	2025-10-14	Digna-Adolfo	84	control	120	0	0
UP	2025-10-14	Digna-Adolfo	84	control	120	0	0
UP	2025-10-14	Digna-Adolfo	84	control	120	0	0
UP	2025-10-14	Digna-Adolfo	84	control	120	0	0
UP	2025-10-14	Digna-Adolfo	84	control	120	0	0
UP	2025-10-14	Digna-Adolfo	84	control	120	0	0
UP	2025-10-14	Digna-Adolfo	84	control	120	0	0
UP	2025-10-14	Digna-Adolfo	84	control	120	0	0
UP	2025-10-14	Digna-Adolfo	84	control	120	0	0
UP	2025-10-14	Digna-Adolfo	84	control	120	0	0
UP	2025-10-14	Digna-Adolfo	84	control	120	0	0
UP	2025-10-14	Digna-Adolfo	84	control	120	0	0
UP	2025-10-14	Digna-Adolfo	84	control	120	0	0
UP	2025-10-14	Digna-Adolfo	84	control	120	0	0
UP	2025-10-14	Digna-Adolfo	85	chips	120	0	0
UP	2025-10-14	Digna-Adolfo	85	chips	120	0	0
UP	2025-10-14	Digna-Adolfo	85	chips	120	0	0
UP	2025-10-14	Digna-Adolfo	85	chips	120	0	0
UP	2025-10-14	Digna-Adolfo	85	chips	120	0	0
UP	2025-10-14	Digna-Adolfo	85	chips	120	0	0
UP	2025-10-14	Digna-Adolfo	85	chips	120	0	0
UP	2025-10-14	Digna-Adolfo	85	chips	120	0	0
UP	2025-10-14	Digna-Adolfo	85	chips	120	0	0
UP	2025-10-14	Digna-Adolfo	85	chips	120	0	0
UP	2025-10-14	Digna-Adolfo	85	chips	120	0	0
UP	2025-10-14	Digna-Adolfo	85	chips	120	0	0
UP	2025-10-14	Digna-Adolfo	85	chips	120	0	0
UP	2025-10-14	Digna-Adolfo	85	chips	120	0	0
UP	2025-10-14	Digna-Adolfo	85	chips	120	0	0
UP	2025-10-14	Digna-Adolfo	85	chips	120	0	0
UP	2025-10-14	Digna-Adolfo	85	chips	120	0	0
UP	2025-10-14	Digna-Adolfo	85	chips	120	0	0
UP	2025-10-14	Digna-Adolfo	85	chips	120	0	0
UP	2025-10-14	Digna-Adolfo	85	chips	120	0	0
UP	2025-10-14	Digna-Adolfo	86	control	120	0	0
UP	2025-10-14	Digna-Adolfo	86	control	120	0	0
UP	2025-10-14	Digna-Adolfo	86	control	120	0	0
UP	2025-10-14	Digna-Adolfo	86	control	120	0	0
UP	2025-10-14	Digna-Adolfo	86	control	120	0	0
UP	2025-10-14	Digna-Adolfo	86	control	120	0	0
UP	2025-10-14	Digna-Adolfo	86	control	120	0	0
UP	2025-10-14	Digna-Adolfo	86	control	120	0	0
UP	2025-10-14	Digna-Adolfo	86	control	120	0	0
UP	2025-10-14	Digna-Adolfo	86	control	120	0	0
UP	2025-10-14	Digna-Adolfo	86	control	120	0	0
UP	2025-10-14	Digna-Adolfo	86	control	120	0	0
UP	2025-10-14	Digna-Adolfo	86	control	120	0	0
UP	2025-10-14	Digna-Adolfo	86	control	120	0	0
UP	2025-10-14	Digna-Adolfo	86	control	120	0	0
UP	2025-10-14	Digna-Adolfo	86	control	120	0	0
UP	2025-10-14	Digna-Adolfo	86	control	120	0	0
UP	2025-10-14	Digna-Adolfo	86	control	120	0	0
UP	2025-10-14	Digna-Adolfo	86	control	120	0	0
UP	2025-10-14	Digna-Adolfo	86	control	120	0	0
UP	2025-10-14	Digna-Adolfo	87	chips	120	0	0
UP	2025-10-14	Digna-Adolfo	87	chips	120	0	0
UP	2025-10-14	Digna-Adolfo	87	chips	120	0	0
UP	2025-10-14	Digna-Adolfo	87	chips	120	0	0
UP	2025-10-14	Digna-Adolfo	87	chips	120	0	0
UP	2025-10-14	Digna-Adolfo	87	chips	120	0	0
UP	2025-10-14	Digna-Adolfo	87	chips	120	0	0
UP	2025-10-14	Digna-Adolfo	87	chips	120	0	0
UP	2025-10-14	Digna-Adolfo	87	chips	120	0	0
UP	2025-10-14	Digna-Adolfo	87	chips	120	0	0
UP	2025-10-14	Digna-Adolfo	87	chips	120	0	0
UP	2025-10-14	Digna-Adolfo	87	chips	120	0	0
UP	2025-10-14	Digna-Adolfo	87	chips	120	0	0
UP	2025-10-14	Digna-Adolfo	87	chips	120	0	0
UP	2025-10-14	Digna-Adolfo	87	chips	120	0	0
UP	2025-10-14	Digna-Adolfo	87	chips	120	0	0
UP	2025-10-14	Digna-Adolfo	87	chips	120	0	0
UP	2025-10-14	Digna-Adolfo	87	chips	120	0	0
UP	2025-10-14	Digna-Adolfo	87	chips	120	0	0
UP	2025-10-14	Digna-Adolfo	87	chips	120	0	0
UP	2025-10-14	Digna-Adolfo	88	control	0	1	0
UP	2025-10-14	Digna-Adolfo	88	control	50	1	0
UP	2025-10-14	Digna-Adolfo	88	control	105	1	0
UP	2025-10-14	Digna-Adolfo	88	control	120	1	0
UP	2025-10-14	Digna-Adolfo	88	control	120	0	0
UP	2025-10-14	Digna-Adolfo	88	control	120	0	0
UP	2025-10-14	Digna-Adolfo	88	control	120	0	0
UP	2025-10-14	Digna-Adolfo	88	control	120	0	0
UP	2025-10-14	Digna-Adolfo	88	control	120	0	0
UP	2025-10-14	Digna-Adolfo	88	control	120	0	0
UP	2025-10-14	Digna-Adolfo	88	control	120	0	0
UP	2025-10-14	Digna-Adolfo	88	control	120	0	0
UP	2025-10-14	Digna-Adolfo	88	control	120	0	0
UP	2025-10-14	Digna-Adolfo	88	control	120	0	0
UP	2025-10-14	Digna-Adolfo	88	control	120	0	0
UP	2025-10-14	Digna-Adolfo	88	control	120	0	0
UP	2025-10-14	Digna-Adolfo	88	control	120	0	0
UP	2025-10-14	Digna-Adolfo	88	control	120	0	0
UP	2025-10-14	Digna-Adolfo	88	control	120	0	0
UP	2025-10-14	Digna-Adolfo	88	control	120	0	0
UP	2025-10-14	Digna-Adolfo	89	chips	120	0	0
UP	2025-10-14	Digna-Adolfo	89	chips	120	0	0
UP	2025-10-14	Digna-Adolfo	89	chips	120	0	0
UP	2025-10-14	Digna-Adolfo	89	chips	120	0	0
UP	2025-10-14	Digna-Adolfo	89	chips	120	0	0
UP	2025-10-14	Digna-Adolfo	89	chips	120	0	0
UP	2025-10-14	Digna-Adolfo	89	chips	120	0	0
UP	2025-10-14	Digna-Adolfo	89	chips	120	0	0
UP	2025-10-14	Digna-Adolfo	89	chips	120	0	0
UP	2025-10-14	Digna-Adolfo	89	chips	120	0	0
UP	2025-10-14	Digna-Adolfo	89	chips	120	0	0
UP	2025-10-14	Digna-Adolfo	89	chips	120	0	0
UP	2025-10-14	Digna-Adolfo	89	chips	120	0	0
UP	2025-10-14	Digna-Adolfo	89	chips	120	0	0
UP	2025-10-14	Digna-Adolfo	89	chips	120	0	0
UP	2025-10-14	Digna-Adolfo	89	chips	120	0	0
UP	2025-10-14	Digna-Adolfo	89	chips	120	0	0
UP	2025-10-14	Digna-Adolfo	89	chips	120	0	0
UP	2025-10-14	Digna-Adolfo	89	chips	120	0	0
UP	2025-10-14	Digna-Adolfo	89	chips	120	0	0
UP	2025-10-14	Digna-Adolfo	90	control	120	0	0
UP	2025-10-14	Digna-Adolfo	90	control	120	0	0
UP	2025-10-14	Digna-Adolfo	90	control	120	0	0
UP	2025-10-14	Digna-Adolfo	90	control	120	0	0
UP	2025-10-14	Digna-Adolfo	90	control	120	0	0
UP	2025-10-14	Digna-Adolfo	90	control	120	0	0
UP	2025-10-14	Digna-Adolfo	90	control	120	0	0
UP	2025-10-14	Digna-Adolfo	90	control	120	0	0
UP	2025-10-14	Digna-Adolfo	90	control	120	0	0
UP	2025-10-14	Digna-Adolfo	90	control	120	0	0
UP	2025-10-14	Digna-Adolfo	90	control	120	0	0
UP	2025-10-14	Digna-Adolfo	90	control	120	0	0
UP	2025-10-14	Digna-Adolfo	90	control	120	0	0
UP	2025-10-14	Digna-Adolfo	90	control	120	0	0
UP	2025-10-14	Digna-Adolfo	90	control	120	0	0
UP	2025-10-14	Digna-Adolfo	90	control	120	0	0
UP	2025-10-14	Digna-Adolfo	90	control	120	0	0
UP	2025-10-14	Digna-Adolfo	90	control	120	0	0
UP	2025-10-14	Digna-Adolfo	90	control	120	0	0
UP	2025-10-14	Digna-Adolfo	90	control	120	0	0
UP	2025-10-14	Brenda-Damaris	91	control	20	1	0
UP	2025-10-14	Brenda-Damaris	91	control	80	1	0
UP	2025-10-14	Brenda-Damaris	91	control	90	1	0
UP	2025-10-14	Brenda-Damaris	91	control	120	0	0
UP	2025-10-14	Brenda-Damaris	91	control	120	0	1
UP	2025-10-14	Brenda-Damaris	91	control	120	0	0
UP	2025-10-14	Brenda-Damaris	91	control	120	0	0
UP	2025-10-14	Brenda-Damaris	91	control	120	0	0
UP	2025-10-14	Brenda-Damaris	91	control	120	0	0
UP	2025-10-14	Brenda-Damaris	91	control	120	0	0
UP	2025-10-14	Brenda-Damaris	91	control	120	0	0
UP	2025-10-14	Brenda-Damaris	91	control	120	0	0
UP	2025-10-14	Brenda-Damaris	91	control	120	0	0
UP	2025-10-14	Brenda-Damaris	91	control	120	0	0
UP	2025-10-14	Brenda-Damaris	91	control	120	0	0
UP	2025-10-14	Brenda-Damaris	91	control	120	0	0
UP	2025-10-14	Brenda-Damaris	91	control	120	0	1
UP	2025-10-14	Brenda-Damaris	91	control	120	0	0
UP	2025-10-14	Brenda-Damaris	91	control	120	0	1
UP	2025-10-14	Brenda-Damaris	91	control	120	0	0
UP	2025-10-14	Brenda-Damaris	92	chips	5	1	0
UP	2025-10-14	Brenda-Damaris	92	chips	20	1	1
UP	2025-10-14	Brenda-Damaris	92	chips	40	1	0
UP	2025-10-14	Brenda-Damaris	92	chips	65	1	0
UP	2025-10-14	Brenda-Damaris	92	chips	80	1	1
UP	2025-10-14	Brenda-Damaris	92	chips	95	1	0
UP	2025-10-14	Brenda-Damaris	92	chips	120	0	0
UP	2025-10-14	Brenda-Damaris	92	chips	120	0	0
UP	2025-10-14	Brenda-Damaris	92	chips	120	0	2
UP	2025-10-14	Brenda-Damaris	92	chips	120	0	0
UP	2025-10-14	Brenda-Damaris	92	chips	120	0	0
UP	2025-10-14	Brenda-Damaris	92	chips	120	0	0
UP	2025-10-14	Brenda-Damaris	92	chips	120	0	0
UP	2025-10-14	Brenda-Damaris	92	chips	120	0	1
UP	2025-10-14	Brenda-Damaris	92	chips	120	0	0
UP	2025-10-14	Brenda-Damaris	92	chips	120	0	0
UP	2025-10-14	Brenda-Damaris	92	chips	120	0	1
UP	2025-10-14	Brenda-Damaris	92	chips	120	0	0
UP	2025-10-14	Brenda-Damaris	92	chips	120	0	0
UP	2025-10-14	Brenda-Damaris	92	chips	120	0	1
UP	2025-10-14	Brenda-Damaris	93	control	5	1	1
UP	2025-10-14	Brenda-Damaris	93	control	15	1	0
UP	2025-10-14	Brenda-Damaris	93	control	20	1	4
UP	2025-10-14	Brenda-Damaris	93	control	30	1	2
UP	2025-10-14	Brenda-Damaris	93	control	35	1	0
UP	2025-10-14	Brenda-Damaris	93	control	55	1	1
UP	2025-10-14	Brenda-Damaris	93	control	70	1	2
UP	2025-10-14	Brenda-Damaris	93	control	95	1	0
UP	2025-10-14	Brenda-Damaris	93	control	110	1	0
UP	2025-10-14	Brenda-Damaris	93	control	120	0	0
UP	2025-10-14	Brenda-Damaris	93	control	120	0	1
UP	2025-10-14	Brenda-Damaris	93	control	120	0	0
UP	2025-10-14	Brenda-Damaris	93	control	120	0	0
UP	2025-10-14	Brenda-Damaris	93	control	120	0	1
UP	2025-10-14	Brenda-Damaris	93	control	120	0	0
UP	2025-10-14	Brenda-Damaris	93	control	120	0	0
UP	2025-10-14	Brenda-Damaris	93	control	120	0	0
UP	2025-10-14	Brenda-Damaris	93	control	120	0	0
UP	2025-10-14	Brenda-Damaris	93	control	120	0	1
UP	2025-10-14	Brenda-Damaris	93	control	120	0	0
UP	2025-10-14	Brenda-Damaris	94	chips	60	1	0
UP	2025-10-14	Brenda-Damaris	94	chips	70	1	0
UP	2025-10-14	Brenda-Damaris	94	chips	90	1	0
UP	2025-10-14	Brenda-Damaris	94	chips	95	1	0
UP	2025-10-14	Brenda-Damaris	94	chips	115	1	0
UP	2025-10-14	Brenda-Damaris	94	chips	120	0	0
UP	2025-10-14	Brenda-Damaris	94	chips	120	0	0
UP	2025-10-14	Brenda-Damaris	94	chips	120	0	0
UP	2025-10-14	Brenda-Damaris	94	chips	120	0	0
UP	2025-10-14	Brenda-Damaris	94	chips	120	0	0
UP	2025-10-14	Brenda-Damaris	94	chips	120	0	0
UP	2025-10-14	Brenda-Damaris	94	chips	120	0	1
UP	2025-10-14	Brenda-Damaris	94	chips	120	0	0
UP	2025-10-14	Brenda-Damaris	94	chips	120	0	1
UP	2025-10-14	Brenda-Damaris	94	chips	120	0	0
UP	2025-10-14	Brenda-Damaris	94	chips	120	0	0
UP	2025-10-14	Brenda-Damaris	94	chips	120	0	0
UP	2025-10-14	Brenda-Damaris	94	chips	120	0	1
UP	2025-10-14	Brenda-Damaris	94	chips	120	0	1
UP	2025-10-14	Brenda-Damaris	94	chips	120	0	0
UP	2025-10-14	Brenda-Damaris	95	control	5	1	2
UP	2025-10-14	Brenda-Damaris	95	control	10	1	4
UP	2025-10-14	Brenda-Damaris	95	control	25	1	1
UP	2025-10-14	Brenda-Damaris	95	control	40	1	1
UP	2025-10-14	Brenda-Damaris	95	control	55	1	1
UP	2025-10-14	Brenda-Damaris	95	control	80	1	3
UP	2025-10-14	Brenda-Damaris	95	control	85	1	1
UP	2025-10-14	Brenda-Damaris	95	control	95	1	4
UP	2025-10-14	Brenda-Damaris	95	control	100	1	4
UP	2025-10-14	Brenda-Damaris	95	control	105	1	2
UP	2025-10-14	Brenda-Damaris	95	control	110	1	1
UP	2025-10-14	Brenda-Damaris	95	control	115	1	1
UP	2025-10-14	Brenda-Damaris	95	control	120	0	0
UP	2025-10-14	Brenda-Damaris	95	control	120	0	0
UP	2025-10-14	Brenda-Damaris	95	control	120	0	0
UP	2025-10-14	Brenda-Damaris	95	control	120	0	0
UP	2025-10-14	Brenda-Damaris	95	control	120	0	0
UP	2025-10-14	Brenda-Damaris	95	control	120	0	0
	2025-10-14	Brenda-Damaris	95	control	120	0	0
UP	2025-10-14	Brenda-Damaris	95	control	120	0	0
UP	2025-10-14	Brenda-Damaris	96	chips	20	1	1
UP	2025-10-14	Brenda-Damaris	96	chips	35	1	1
UP	2025-10-14	Brenda-Damaris	96	chips	55	1	1
UP	2025-10-14	Brenda-Damaris	96	chips	90	1	1
UP	2025-10-14	Brenda-Damaris	96	chips	95	1	1
UP	2025-10-14	Brenda-Damaris	96	chips	115	1	1
UP	2025-10-14	Brenda-Damaris	96	chips	120	0	0
UP	2025-10-14	Brenda-Damaris	96	chips	120	0	0
UP	2025-10-14	Brenda-Damaris	96	chips	120	0	0
UP	2025-10-14	Brenda-Damaris	96	chips	120	0	0
UP	2025-10-14	Brenda-Damaris	96	chips	120	0	0
UP	2025-10-14	Brenda-Damaris	96	chips	120	0	0
UP	2025-10-14	Brenda-Damaris	96	chips	120	0	0
UP	2025-10-14	Brenda-Damaris	96	chips	120	0	0
UP	2025-10-14	Brenda-Damaris	96	chips	120	0	0
UP	2025-10-14	Brenda-Damaris	96	chips	120	0	0
UP	2025-10-14	Brenda-Damaris	96	chips	120	0	0
UP	2025-10-14	Brenda-Damaris	96	chips	120	0	0
UP	2025-10-14	Brenda-Damaris	96	chips	120	0	0
UP	2025-10-14	Brenda-Damaris	96	chips	120	0	0
UP	2025-10-14	Brenda-Damaris	97	control	5	1	2
UP	2025-10-14	Brenda-Damaris	97	control	10	1	4
UP	2025-10-14	Brenda-Damaris	97	control	15	1	4
UP	2025-10-14	Brenda-Damaris	97	control	20	1	2
UP	2025-10-14	Brenda-Damaris	97	control	25	1	2
UP	2025-10-14	Brenda-Damaris	97	control	30	1	2
UP	2025-10-14	Brenda-Damaris	97	control	35	1	1
UP	2025-10-14	Brenda-Damaris	97	control	40	1	1
UP	2025-10-14	Brenda-Damaris	97	control	45	1	2
UP	2025-10-14	Brenda-Damaris	97	control	65	1	2
UP	2025-10-14	Brenda-Damaris	97	control	75	1	2
UP	2025-10-14	Brenda-Damaris	97	control	80	1	1
UP	2025-10-14	Brenda-Damaris	97	control	95	1	3
UP	2025-10-14	Brenda-Damaris	97	control	100	1	2
UP	2025-10-14	Brenda-Damaris	97	control	110	1	2
UP	2025-10-14	Brenda-Damaris	97	control	115	1	2
UP	2025-10-14	Brenda-Damaris	97	control	120	1	1
UP	2025-10-14	Brenda-Damaris	97	control	120	0	0
UP	2025-10-14	Brenda-Damaris	97	control	120	0	0
UP	2025-10-14	Brenda-Damaris	97	control	120	0	0
UP	2025-10-14	Brenda-Damaris	98	chips	45	1	1
UP	2025-10-14	Brenda-Damaris	98	chips	55	1	2
UP	2025-10-14	Brenda-Damaris	98	chips	75	1	1
UP	2025-10-14	Brenda-Damaris	98	chips	80	1	1
UP	2025-10-14	Brenda-Damaris	98	chips	85	1	3
UP	2025-10-14	Brenda-Damaris	98	chips	90	1	1
UP	2025-10-14	Brenda-Damaris	98	chips	95	1	3
UP	2025-10-14	Brenda-Damaris	98	chips	100	1	2
UP	2025-10-14	Brenda-Damaris	98	chips	105	1	1
UP	2025-10-14	Brenda-Damaris	98	chips	120	0	0
UP	2025-10-14	Brenda-Damaris	98	chips	120	0	0
UP	2025-10-14	Brenda-Damaris	98	chips	120	0	0
UP	2025-10-14	Brenda-Damaris	98	chips	120	0	0
UP	2025-10-14	Brenda-Damaris	98	chips	120	0	0
UP	2025-10-14	Brenda-Damaris	98	chips	120	0	0
UP	2025-10-14	Brenda-Damaris	98	chips	120	0	0
UP	2025-10-14	Brenda-Damaris	98	chips	120	0	0
UP	2025-10-14	Brenda-Damaris	98	chips	120	0	0
UP	2025-10-14	Brenda-Damaris	98	chips	120	0	0
UP	2025-10-14	Brenda-Damaris	98	chips	120	0	0
UP	2025-10-14	Brenda-Damaris	99	control	15	1	1
UP	2025-10-14	Brenda-Damaris	99	control	20	1	1
UP	2025-10-14	Brenda-Damaris	99	control	40	1	1
UP	2025-10-14	Brenda-Damaris	99	control	70	1	2
UP	2025-10-14	Brenda-Damaris	99	control	120	0	0
UP	2025-10-14	Brenda-Damaris	99	control	120	0	0
UP	2025-10-14	Brenda-Damaris	99	control	120	0	0
UP	2025-10-14	Brenda-Damaris	99	control	120	0	0
UP	2025-10-14	Brenda-Damaris	99	control	120	0	0
UP	2025-10-14	Brenda-Damaris	99	control	120	0	0
UP	2025-10-14	Brenda-Damaris	99	control	120	0	0
UP	2025-10-14	Brenda-Damaris	99	control	120	0	0
UP	2025-10-14	Brenda-Damaris	99	control	120	0	0
UP	2025-10-14	Brenda-Damaris	99	control	120	0	0
UP	2025-10-14	Brenda-Damaris	99	control	120	0	0
UP	2025-10-14	Brenda-Damaris	99	control	120	0	0
UP	2025-10-14	Brenda-Damaris	99	control	120	0	0
UP	2025-10-14	Brenda-Damaris	99	control	120	0	0
UP	2025-10-14	Brenda-Damaris	99	control	120	0	0
UP	2025-10-14	Brenda-Damaris	99	control	120	0	0
UP	2025-10-14	Brenda-Damaris	100	chips	15	1	1
UP	2025-10-14	Brenda-Damaris	100	chips	30	1	1
UP	2025-10-14	Brenda-Damaris	100	chips	35	1	1
UP	2025-10-14	Brenda-Damaris	100	chips	40	1	2
UP	2025-10-14	Brenda-Damaris	100	chips	45	1	1
UP	2025-10-14	Brenda-Damaris	100	chips	55	1	2
UP	2025-10-14	Brenda-Damaris	100	chips	70	1	4
UP	2025-10-14	Brenda-Damaris	100	chips	90	1	2
UP	2025-10-14	Brenda-Damaris	100	chips	120	1	1
UP	2025-10-14	Brenda-Damaris	100	chips	120	0	0
UP	2025-10-14	Brenda-Damaris	100	chips	120	0	0
UP	2025-10-14	Brenda-Damaris	100	chips	120	0	0
UP	2025-10-14	Brenda-Damaris	100	chips	120	0	0
UP	2025-10-14	Brenda-Damaris	100	chips	120	0	0
UP	2025-10-14	Brenda-Damaris	100	chips	120	0	0
UP	2025-10-14	Brenda-Damaris	100	chips	120	0	0
UP	2025-10-14	Brenda-Damaris	100	chips	120	0	0
UP	2025-10-14	Brenda-Damaris	100	chips	120	0	0
UP	2025-10-14	Brenda-Damaris	100	chips	120	0	0
[truncated: 521 more rows]

## Sheet: exp2.survival
site	date	couple_id	depot_id	treatment	time	status	n_ants_on_depot
UP	30-sep-25	Pedro-Cristie	1	control	5	1	0
UP	30-sep-25	Pedro-Cristie	1	control	5	1	3
UP	30-sep-25	Pedro-Cristie	1	control	10	1	1
UP	30-sep-25	Pedro-Cristie	1	control	10	1	1
UP	30-sep-25	Pedro-Cristie	1	control	10	1	1
UP	30-sep-25	Pedro-Cristie	1	control	15	1	1
UP	30-sep-25	Pedro-Cristie	1	control	20	1	2
UP	30-sep-25	Pedro-Cristie	1	control	30	1	4
UP	30-sep-25	Pedro-Cristie	1	control	35	1	5
UP	30-sep-25	Pedro-Cristie	1	control	35	1	5
UP	30-sep-25	Pedro-Cristie	1	control	40	1	2
UP	30-sep-25	Pedro-Cristie	1	control	40	1	2
UP	30-sep-25	Pedro-Cristie	1	control	45	1	1
UP	30-sep-25	Pedro-Cristie	1	control	60	1	1
UP	30-sep-25	Pedro-Cristie	1	control	60	1	2
UP	30-sep-25	Pedro-Cristie	1	control	80	1	1
UP	30-sep-25	Pedro-Cristie	1	control	90	1	2
UP	30-sep-25	Pedro-Cristie	1	control	105	1	2
UP	30-sep-25	Pedro-Cristie	1	control	120	0	0
UP	30-sep-25	Pedro-Cristie	1	control	120	0	0
UP	30-sep-25	Pedro-Cristie	2	chips	10	1	1
UP	30-sep-25	Pedro-Cristie	2	chips	50	1	1
UP	30-sep-25	Pedro-Cristie	2	chips	55	1	2
UP	30-sep-25	Pedro-Cristie	2	chips	60	1	1
UP	30-sep-25	Pedro-Cristie	2	chips	65	1	2
UP	30-sep-25	Pedro-Cristie	2	chips	80	1	1
UP	30-sep-25	Pedro-Cristie	2	chips	85	1	1
UP	30-sep-25	Pedro-Cristie	2	chips	95	1	2
UP	30-sep-25	Pedro-Cristie	2	chips	95	1	1
UP	30-sep-25	Pedro-Cristie	2	chips	95	1	1
UP	30-sep-25	Pedro-Cristie	2	chips	105	1	2
UP	30-sep-25	Pedro-Cristie	2	chips	105	1	1
UP	30-sep-25	Pedro-Cristie	2	chips	105	1	1
UP	30-sep-25	Pedro-Cristie	2	chips	105	1	1
UP	30-sep-25	Pedro-Cristie	2	chips	115	1	0
UP	30-sep-25	Pedro-Cristie	2	chips	115	1	0
UP	30-sep-25	Pedro-Cristie	2	chips	115	1	0
UP	30-sep-25	Pedro-Cristie	2	chips	115	1	0
UP	30-sep-25	Pedro-Cristie	2	chips	120	0	0
UP	30-sep-25	Pedro-Cristie	2	chips	120	0	0
UP	30-sep-25	Pedro-Cristie	3	oreo	20	1	1
UP	30-sep-25	Pedro-Cristie	3	oreo	20	1	1
UP	30-sep-25	Pedro-Cristie	3	oreo	50	1	1
UP	30-sep-25	Pedro-Cristie	3	oreo	65	1	1
UP	30-sep-25	Pedro-Cristie	3	oreo	100	1	1
UP	30-sep-25	Pedro-Cristie	3	oreo	120	0	0
UP	30-sep-25	Pedro-Cristie	3	oreo	120	0	0
UP	30-sep-25	Pedro-Cristie	3	oreo	120	0	0
UP	30-sep-25	Pedro-Cristie	3	oreo	120	0	0
UP	30-sep-25	Pedro-Cristie	3	oreo	120	0	0
UP	30-sep-25	Pedro-Cristie	3	oreo	120	0	0
UP	30-sep-25	Pedro-Cristie	3	oreo	120	0	0
UP	30-sep-25	Pedro-Cristie	3	oreo	120	0	0
UP	30-sep-25	Pedro-Cristie	3	oreo	120	0	0
UP	30-sep-25	Pedro-Cristie	3	oreo	120	0	0
UP	30-sep-25	Pedro-Cristie	3	oreo	120	0	0
UP	30-sep-25	Pedro-Cristie	3	oreo	120	0	0
UP	30-sep-25	Pedro-Cristie	3	oreo	120	0	0
UP	30-sep-25	Pedro-Cristie	3	oreo	120	0	0
UP	30-sep-25	Pedro-Cristie	3	oreo	120	0	0
UP	30-sep-25	Pedro-Cristie	4	control	20	1	2
UP	30-sep-25	Pedro-Cristie	4	control	20	1	2
UP	30-sep-25	Pedro-Cristie	4	control	30	1	1
UP	30-sep-25	Pedro-Cristie	4	control	40	1	1
UP	30-sep-25	Pedro-Cristie	4	control	40	1	1
UP	30-sep-25	Pedro-Cristie	4	control	40	1	1
UP	30-sep-25	Pedro-Cristie	4	control	45	1	1
UP	30-sep-25	Pedro-Cristie	4	control	50	1	1
UP	30-sep-25	Pedro-Cristie	4	control	65	1	2
UP	30-sep-25	Pedro-Cristie	4	control	80	1	1
UP	30-sep-25	Pedro-Cristie	4	control	80	1	1
UP	30-sep-25	Pedro-Cristie	4	control	80	1	1
UP	30-sep-25	Pedro-Cristie	4	control	95	1	1
UP	30-sep-25	Pedro-Cristie	4	control	105	1	1
UP	30-sep-25	Pedro-Cristie	4	control	120	0	0
UP	30-sep-25	Pedro-Cristie	4	control	120	0	0
UP	30-sep-25	Pedro-Cristie	4	control	120	0	0
UP	30-sep-25	Pedro-Cristie	4	control	120	0	0
UP	30-sep-25	Pedro-Cristie	4	control	120	0	0
UP	30-sep-25	Pedro-Cristie	4	control	120	0	0
UP	30-sep-25	Pedro-Cristie	5	chips	95	1	1
UP	30-sep-25	Pedro-Cristie	5	chips	120	0	0
UP	30-sep-25	Pedro-Cristie	5	chips	120	0	0
UP	30-sep-25	Pedro-Cristie	5	chips	120	0	0
UP	30-sep-25	Pedro-Cristie	5	chips	120	0	0
UP	30-sep-25	Pedro-Cristie	5	chips	120	0	0
UP	30-sep-25	Pedro-Cristie	5	chips	120	0	0
UP	30-sep-25	Pedro-Cristie	5	chips	120	0	0
UP	30-sep-25	Pedro-Cristie	5	chips	120	0	0
UP	30-sep-25	Pedro-Cristie	5	chips	120	0	0
UP	30-sep-25	Pedro-Cristie	5	chips	120	0	0
UP	30-sep-25	Pedro-Cristie	5	chips	120	0	0
UP	30-sep-25	Pedro-Cristie	5	chips	120	0	0
UP	30-sep-25	Pedro-Cristie	5	chips	120	0	0
UP	30-sep-25	Pedro-Cristie	5	chips	120	0	0
UP	30-sep-25	Pedro-Cristie	5	chips	120	0	0
UP	30-sep-25	Pedro-Cristie	5	chips	120	0	0
UP	30-sep-25	Pedro-Cristie	5	chips	120	0	0
UP	30-sep-25	Pedro-Cristie	5	chips	120	0	0
UP	30-sep-25	Pedro-Cristie	5	chips	120	0	0
UP	30-sep-25	Pedro-Cristie	6	oreo	120	0	0
UP	30-sep-25	Pedro-Cristie	6	oreo	120	0	0
UP	30-sep-25	Pedro-Cristie	6	oreo	120	0	0
UP	30-sep-25	Pedro-Cristie	6	oreo	120	0	0
UP	30-sep-25	Pedro-Cristie	6	oreo	120	0	0
UP	30-sep-25	Pedro-Cristie	6	oreo	120	0	0
UP	30-sep-25	Pedro-Cristie	6	oreo	120	0	0
UP	30-sep-25	Pedro-Cristie	6	oreo	120	0	0
UP	30-sep-25	Pedro-Cristie	6	oreo	120	0	0
UP	30-sep-25	Pedro-Cristie	6	oreo	120	0	0
UP	30-sep-25	Pedro-Cristie	6	oreo	120	0	0
UP	30-sep-25	Pedro-Cristie	6	oreo	120	0	0
UP	30-sep-25	Pedro-Cristie	6	oreo	120	0	0
UP	30-sep-25	Pedro-Cristie	6	oreo	120	0	0
UP	30-sep-25	Pedro-Cristie	6	oreo	120	0	0
UP	30-sep-25	Pedro-Cristie	6	oreo	120	0	0
UP	30-sep-25	Pedro-Cristie	6	oreo	120	0	0
UP	30-sep-25	Pedro-Cristie	6	oreo	120	0	0
UP	30-sep-25	Pedro-Cristie	6	oreo	120	0	0
UP	30-sep-25	Pedro-Cristie	6	oreo	120	0	0
UP	30-sep-25	Pedro-Cristie	7	control	40	1	2
UP	30-sep-25	Pedro-Cristie	7	control	120	0	0
UP	30-sep-25	Pedro-Cristie	7	control	120	0	0
UP	30-sep-25	Pedro-Cristie	7	control	120	0	0
UP	30-sep-25	Pedro-Cristie	7	control	120	0	0
UP	30-sep-25	Pedro-Cristie	7	control	120	0	0
UP	30-sep-25	Pedro-Cristie	7	control	120	0	0
UP	30-sep-25	Pedro-Cristie	7	control	120	0	0
UP	30-sep-25	Pedro-Cristie	7	control	120	0	0
UP	30-sep-25	Pedro-Cristie	7	control	120	0	0
UP	30-sep-25	Pedro-Cristie	7	control	120	0	0
UP	30-sep-25	Pedro-Cristie	7	control	120	0	0
UP	30-sep-25	Pedro-Cristie	7	control	120	0	0
UP	30-sep-25	Pedro-Cristie	7	control	120	0	0
UP	30-sep-25	Pedro-Cristie	7	control	120	0	0
UP	30-sep-25	Pedro-Cristie	7	control	120	0	0
UP	30-sep-25	Pedro-Cristie	7	control	120	0	0
UP	30-sep-25	Pedro-Cristie	7	control	120	0	0
UP	30-sep-25	Pedro-Cristie	7	control	120	0	0
UP	30-sep-25	Pedro-Cristie	7	control	120	0	0
UP	30-sep-25	Pedro-Cristie	8	chips	10	1	0
UP	30-sep-25	Pedro-Cristie	8	chips	40	1	2
UP	30-sep-25	Pedro-Cristie	8	chips	120	0	0
UP	30-sep-25	Pedro-Cristie	8	chips	120	0	0
UP	30-sep-25	Pedro-Cristie	8	chips	120	0	0
UP	30-sep-25	Pedro-Cristie	8	chips	120	0	0
UP	30-sep-25	Pedro-Cristie	8	chips	120	0	0
UP	30-sep-25	Pedro-Cristie	8	chips	120	0	0
UP	30-sep-25	Pedro-Cristie	8	chips	120	0	0
UP	30-sep-25	Pedro-Cristie	8	chips	120	0	0
UP	30-sep-25	Pedro-Cristie	8	chips	120	0	0
UP	30-sep-25	Pedro-Cristie	8	chips	120	0	0
UP	30-sep-25	Pedro-Cristie	8	chips	120	0	0
UP	30-sep-25	Pedro-Cristie	8	chips	120	0	0
UP	30-sep-25	Pedro-Cristie	8	chips	120	0	0
UP	30-sep-25	Pedro-Cristie	8	chips	120	0	0
UP	30-sep-25	Pedro-Cristie	8	chips	120	0	0
UP	30-sep-25	Pedro-Cristie	8	chips	120	0	0
UP	30-sep-25	Pedro-Cristie	8	chips	120	0	0
UP	30-sep-25	Pedro-Cristie	8	chips	120	0	0
UP	30-sep-25	Pedro-Cristie	9	oreo	10	1	0
UP	30-sep-25	Pedro-Cristie	9	oreo	120	0	0
UP	30-sep-25	Pedro-Cristie	9	oreo	120	0	0
UP	30-sep-25	Pedro-Cristie	9	oreo	120	0	0
UP	30-sep-25	Pedro-Cristie	9	oreo	120	0	0
UP	30-sep-25	Pedro-Cristie	9	oreo	120	0	0
UP	30-sep-25	Pedro-Cristie	9	oreo	120	0	0
UP	30-sep-25	Pedro-Cristie	9	oreo	120	0	0
UP	30-sep-25	Pedro-Cristie	9	oreo	120	0	0
UP	30-sep-25	Pedro-Cristie	9	oreo	120	0	0
UP	30-sep-25	Pedro-Cristie	9	oreo	120	0	0
UP	30-sep-25	Pedro-Cristie	9	oreo	120	0	0
UP	30-sep-25	Pedro-Cristie	9	oreo	120	0	0
UP	30-sep-25	Pedro-Cristie	9	oreo	120	0	0
UP	30-sep-25	Pedro-Cristie	9	oreo	120	0	0
UP	30-sep-25	Pedro-Cristie	9	oreo	120	0	0
UP	30-sep-25	Pedro-Cristie	9	oreo	120	0	0
UP	30-sep-25	Pedro-Cristie	9	oreo	120	0	0
UP	30-sep-25	Pedro-Cristie	9	oreo	120	0	0
UP	30-sep-25	Pedro-Cristie	9	oreo	120	0	0
UP	30-sep-25	Pedro-Cristie	10	control	10	1	2
UP	30-sep-25	Pedro-Cristie	10	control	20	1	1
UP	30-sep-25	Pedro-Cristie	10	control	35	1	1
UP	30-sep-25	Pedro-Cristie	10	control	50	1	1
UP	30-sep-25	Pedro-Cristie	10	control	55	1	2
UP	30-sep-25	Pedro-Cristie	10	control	65	1	2
UP	30-sep-25	Pedro-Cristie	10	control	80	1	1
UP	30-sep-25	Pedro-Cristie	10	control	115	1	3
UP	30-sep-25	Pedro-Cristie	10	control	120	0	0
UP	30-sep-25	Pedro-Cristie	10	control	120	0	0
UP	30-sep-25	Pedro-Cristie	10	control	120	0	0
UP	30-sep-25	Pedro-Cristie	10	control	120	0	0
UP	30-sep-25	Pedro-Cristie	10	control	120	0	0
UP	30-sep-25	Pedro-Cristie	10	control	120	0	0
UP	30-sep-25	Pedro-Cristie	10	control	120	0	0
UP	30-sep-25	Pedro-Cristie	10	control	120	0	0
UP	30-sep-25	Pedro-Cristie	10	control	120	0	0
UP	30-sep-25	Pedro-Cristie	10	control	120	0	0
UP	30-sep-25	Pedro-Cristie	10	control	120	0	0
UP	30-sep-25	Pedro-Cristie	10	control	120	0	0
UP	30-sep-25	Pedro-Cristie	11	chips	40	1	1
UP	30-sep-25	Pedro-Cristie	11	chips	95	1	1
UP	30-sep-25	Pedro-Cristie	11	chips	120	0	0
UP	30-sep-25	Pedro-Cristie	11	chips	120	0	0
UP	30-sep-25	Pedro-Cristie	11	chips	120	0	0
UP	30-sep-25	Pedro-Cristie	11	chips	120	0	0
UP	30-sep-25	Pedro-Cristie	11	chips	120	0	0
UP	30-sep-25	Pedro-Cristie	11	chips	120	0	0
UP	30-sep-25	Pedro-Cristie	11	chips	120	0	0
UP	30-sep-25	Pedro-Cristie	11	chips	120	0	0
UP	30-sep-25	Pedro-Cristie	11	chips	120	0	0
UP	30-sep-25	Pedro-Cristie	11	chips	120	0	0
UP	30-sep-25	Pedro-Cristie	11	chips	120	0	0
UP	30-sep-25	Pedro-Cristie	11	chips	120	0	0
UP	30-sep-25	Pedro-Cristie	11	chips	120	0	0
UP	30-sep-25	Pedro-Cristie	11	chips	120	0	0
UP	30-sep-25	Pedro-Cristie	11	chips	120	0	0
UP	30-sep-25	Pedro-Cristie	11	chips	120	0	0
UP	30-sep-25	Pedro-Cristie	11	chips	120	0	0
UP	30-sep-25	Pedro-Cristie	11	chips	120	0	0
UP	30-sep-25	Pedro-Cristie	12	oreo	35	1	0
UP	30-sep-25	Pedro-Cristie	12	oreo	120	0	0
UP	30-sep-25	Pedro-Cristie	12	oreo	120	0	0
UP	30-sep-25	Pedro-Cristie	12	oreo	120	0	0
UP	30-sep-25	Pedro-Cristie	12	oreo	120	0	0
UP	30-sep-25	Pedro-Cristie	12	oreo	120	0	0
UP	30-sep-25	Pedro-Cristie	12	oreo	120	0	0
UP	30-sep-25	Pedro-Cristie	12	oreo	120	0	0
UP	30-sep-25	Pedro-Cristie	12	oreo	120	0	0
UP	30-sep-25	Pedro-Cristie	12	oreo	120	0	0
UP	30-sep-25	Pedro-Cristie	12	oreo	120	0	0
UP	30-sep-25	Pedro-Cristie	12	oreo	120	0	0
UP	30-sep-25	Pedro-Cristie	12	oreo	120	0	0
UP	30-sep-25	Pedro-Cristie	12	oreo	120	0	0
UP	30-sep-25	Pedro-Cristie	12	oreo	120	0	0
UP	30-sep-25	Pedro-Cristie	12	oreo	120	0	0
UP	30-sep-25	Pedro-Cristie	12	oreo	120	0	0
UP	30-sep-25	Pedro-Cristie	12	oreo	120	0	0
UP	30-sep-25	Pedro-Cristie	12	oreo	120	0	0
UP	30-sep-25	Pedro-Cristie	12	oreo	120	0	0
UP	30-sep-25	Pedro-Cristie	13	control	10	1	0
UP	30-sep-25	Pedro-Cristie	13	control	30	1	2
UP	30-sep-25	Pedro-Cristie	13	control	40	1	1
UP	30-sep-25	Pedro-Cristie	13	control	65	1	2
UP	30-sep-25	Pedro-Cristie	13	control	80	1	1
UP	30-sep-25	Pedro-Cristie	13	control	85	1	2
UP	30-sep-25	Pedro-Cristie	13	control	90	1	1
UP	30-sep-25	Pedro-Cristie	13	control	95	1	2
UP	30-sep-25	Pedro-Cristie	13	control	105	1	0
UP	30-sep-25	Pedro-Cristie	13	control	110	1	1
UP	30-sep-25	Pedro-Cristie	13	control	115	1	0
UP	30-sep-25	Pedro-Cristie	13	control	120	0	0
UP	30-sep-25	Pedro-Cristie	13	control	120	0	0
UP	30-sep-25	Pedro-Cristie	13	control	120	0	0
UP	30-sep-25	Pedro-Cristie	13	control	120	0	0
UP	30-sep-25	Pedro-Cristie	13	control	120	0	0
UP	30-sep-25	Pedro-Cristie	13	control	120	0	0
UP	30-sep-25	Pedro-Cristie	13	control	120	0	0
UP	30-sep-25	Pedro-Cristie	13	control	120	0	0
UP	30-sep-25	Pedro-Cristie	13	control	120	0	0
UP	30-sep-25	Pedro-Cristie	14	chips	65	1	1
UP	30-sep-25	Pedro-Cristie	14	chips	120	0	0
UP	30-sep-25	Pedro-Cristie	14	chips	120	0	0
UP	30-sep-25	Pedro-Cristie	14	chips	120	0	0
UP	30-sep-25	Pedro-Cristie	14	chips	120	0	0
UP	30-sep-25	Pedro-Cristie	14	chips	120	0	0
UP	30-sep-25	Pedro-Cristie	14	chips	120	0	0
UP	30-sep-25	Pedro-Cristie	14	chips	120	0	0
UP	30-sep-25	Pedro-Cristie	14	chips	120	0	0
UP	30-sep-25	Pedro-Cristie	14	chips	120	0	0
UP	30-sep-25	Pedro-Cristie	14	chips	120	0	0
UP	30-sep-25	Pedro-Cristie	14	chips	120	0	0
UP	30-sep-25	Pedro-Cristie	14	chips	120	0	0
UP	30-sep-25	Pedro-Cristie	14	chips	120	0	0
UP	30-sep-25	Pedro-Cristie	14	chips	120	0	0
UP	30-sep-25	Pedro-Cristie	14	chips	120	0	0
UP	30-sep-25	Pedro-Cristie	14	chips	120	0	0
UP	30-sep-25	Pedro-Cristie	14	chips	120	0	0
UP	30-sep-25	Pedro-Cristie	14	chips	120	0	0
UP	30-sep-25	Pedro-Cristie	14	chips	120	0	0
UP	30-sep-25	Pedro-Cristie	15	oreo	10	1	0
UP	30-sep-25	Pedro-Cristie	15	oreo	15	1	0
UP	30-sep-25	Pedro-Cristie	15	oreo	65	1	2
UP	30-sep-25	Pedro-Cristie	15	oreo	80	1	2
UP	30-sep-25	Pedro-Cristie	15	oreo	85	1	2
UP	30-sep-25	Pedro-Cristie	15	oreo	105	1	0
UP	30-sep-25	Pedro-Cristie	15	oreo	120	0	0
UP	30-sep-25	Pedro-Cristie	15	oreo	120	0	0
UP	30-sep-25	Pedro-Cristie	15	oreo	120	0	0
UP	30-sep-25	Pedro-Cristie	15	oreo	120	0	0
UP	30-sep-25	Pedro-Cristie	15	oreo	120	0	0
UP	30-sep-25	Pedro-Cristie	15	oreo	120	0	0
UP	30-sep-25	Pedro-Cristie	15	oreo	120	0	0
UP	30-sep-25	Pedro-Cristie	15	oreo	120	0	0
UP	30-sep-25	Pedro-Cristie	15	oreo	120	0	0
UP	30-sep-25	Pedro-Cristie	15	oreo	120	0	0
UP	30-sep-25	Pedro-Cristie	15	oreo	120	0	0
UP	30-sep-25	Pedro-Cristie	15	oreo	120	0	0
UP	30-sep-25	Pedro-Cristie	15	oreo	120	0	0
UP	30-sep-25	Pedro-Cristie	15	oreo	120	0	0
UP	30-sep-25	Pedro-Cristie	16	control	10	1	6
UP	30-sep-25	Pedro-Cristie	16	control	15	1	5
UP	30-sep-25	Pedro-Cristie	16	control	20	1	3
UP	30-sep-25	Pedro-Cristie	16	control	20	1	3
UP	30-sep-25	Pedro-Cristie	16	control	35	1	1
UP	30-sep-25	Pedro-Cristie	16	control	50	1	2
UP	30-sep-25	Pedro-Cristie	16	control	65	1	0
UP	30-sep-25	Pedro-Cristie	16	control	75	1	3
UP	30-sep-25	Pedro-Cristie	16	control	80	1	1
UP	30-sep-25	Pedro-Cristie	16	control	100	1	2
UP	30-sep-25	Pedro-Cristie	16	control	105	1	3
UP	30-sep-25	Pedro-Cristie	16	control	115	1	1
UP	30-sep-25	Pedro-Cristie	16	control	120	0	0
UP	30-sep-25	Pedro-Cristie	16	control	120	0	0
UP	30-sep-25	Pedro-Cristie	16	control	120	0	0
UP	30-sep-25	Pedro-Cristie	16	control	120	0	0
UP	30-sep-25	Pedro-Cristie	16	control	120	0	0
UP	30-sep-25	Pedro-Cristie	16	control	120	0	0
UP	30-sep-25	Pedro-Cristie	16	control	120	0	0
UP	30-sep-25	Pedro-Cristie	16	control	120	0	0
UP	30-sep-25	Pedro-Cristie	17	chips	20	1	0
UP	30-sep-25	Pedro-Cristie	17	chips	30	1	1
UP	30-sep-25	Pedro-Cristie	17	chips	40	1	2
UP	30-sep-25	Pedro-Cristie	17	chips	50	1	2
UP	30-sep-25	Pedro-Cristie	17	chips	60	1	0
UP	30-sep-25	Pedro-Cristie	17	chips	65	1	3
UP	30-sep-25	Pedro-Cristie	17	chips	80	1	1
UP	30-sep-25	Pedro-Cristie	17	chips	90	1	1
UP	30-sep-25	Pedro-Cristie	17	chips	95	1	2
UP	30-sep-25	Pedro-Cristie	17	chips	100	1	0
UP	30-sep-25	Pedro-Cristie	17	chips	105	1	0
UP	30-sep-25	Pedro-Cristie	17	chips	110	1	0
UP	30-sep-25	Pedro-Cristie	17	chips	115	1	0
UP	30-sep-25	Pedro-Cristie	17	chips	120	1	0
UP	30-sep-25	Pedro-Cristie	17	chips	120	0	0
UP	30-sep-25	Pedro-Cristie	17	chips	120	0	0
UP	30-sep-25	Pedro-Cristie	17	chips	120	0	0
UP	30-sep-25	Pedro-Cristie	17	chips	120	0	0
UP	30-sep-25	Pedro-Cristie	17	chips	120	0	0
UP	30-sep-25	Pedro-Cristie	17	chips	120	0	0
UP	30-sep-25	Pedro-Cristie	18	oreo	115	1	1
UP	30-sep-25	Pedro-Cristie	18	oreo	120	0	0
UP	30-sep-25	Pedro-Cristie	18	oreo	120	0	0
UP	30-sep-25	Pedro-Cristie	18	oreo	120	0	0
UP	30-sep-25	Pedro-Cristie	18	oreo	120	0	0
UP	30-sep-25	Pedro-Cristie	18	oreo	120	0	0
UP	30-sep-25	Pedro-Cristie	18	oreo	120	0	0
UP	30-sep-25	Pedro-Cristie	18	oreo	120	0	0
UP	30-sep-25	Pedro-Cristie	18	oreo	120	0	0
UP	30-sep-25	Pedro-Cristie	18	oreo	120	0	0
UP	30-sep-25	Pedro-Cristie	18	oreo	120	0	0
UP	30-sep-25	Pedro-Cristie	18	oreo	120	0	0
UP	30-sep-25	Pedro-Cristie	18	oreo	120	0	0
UP	30-sep-25	Pedro-Cristie	18	oreo	120	0	0
UP	30-sep-25	Pedro-Cristie	18	oreo	120	0	0
UP	30-sep-25	Pedro-Cristie	18	oreo	120	0	0
UP	30-sep-25	Pedro-Cristie	18	oreo	120	0	0
UP	30-sep-25	Pedro-Cristie	18	oreo	120	0	0
UP	30-sep-25	Pedro-Cristie	18	oreo	120	0	0
UP	30-sep-25	Pedro-Cristie	18	oreo	120	0	0
UP	30-sep-25	Digna-Maria	19	oreo	5	1	1
UP	30-sep-25	Digna-Maria	19	oreo	10	1	2
UP	30-sep-25	Digna-Maria	19	oreo	25	1	1
UP	30-sep-25	Digna-Maria	19	oreo	30	1	1
UP	30-sep-25	Digna-Maria	19	oreo	105	1	1
UP	30-sep-25	Digna-Maria	19	oreo	110	1	1
UP	30-sep-25	Digna-Maria	19	oreo	115	1	1
UP	30-sep-25	Digna-Maria	19	oreo	120	0	0
UP	30-sep-25	Digna-Maria	19	oreo	120	0	0
UP	30-sep-25	Digna-Maria	19	oreo	120	0	0
UP	30-sep-25	Digna-Maria	19	oreo	120	0	0
UP	30-sep-25	Digna-Maria	19	oreo	120	0	0
UP	30-sep-25	Digna-Maria	19	oreo	120	0	0
UP	30-sep-25	Digna-Maria	19	oreo	120	0	0
UP	30-sep-25	Digna-Maria	19	oreo	120	0	0
UP	30-sep-25	Digna-Maria	19	oreo	120	0	0
UP	30-sep-25	Digna-Maria	19	oreo	120	0	0
UP	30-sep-25	Digna-Maria	19	oreo	120	0	0
UP	30-sep-25	Digna-Maria	19	oreo	120	0	0
UP	30-sep-25	Digna-Maria	19	oreo	120	0	0
UP	30-sep-25	Digna-Maria	20	control	5	1	1
UP	30-sep-25	Digna-Maria	20	control	10	1	3
UP	30-sep-25	Digna-Maria	20	control	15	1	2
UP	30-sep-25	Digna-Maria	20	control	20	1	2
UP	30-sep-25	Digna-Maria	20	control	25	1	3
UP	30-sep-25	Digna-Maria	20	control	30	1	3
UP	30-sep-25	Digna-Maria	20	control	35	1	1
UP	30-sep-25	Digna-Maria	20	control	40	1	2
UP	30-sep-25	Digna-Maria	20	control	45	1	1
UP	30-sep-25	Digna-Maria	20	control	120	1	12
UP	30-sep-25	Digna-Maria	20	control	120	0	0
UP	30-sep-25	Digna-Maria	20	control	120	0	0
UP	30-sep-25	Digna-Maria	20	control	120	0	0
UP	30-sep-25	Digna-Maria	20	control	120	0	0
UP	30-sep-25	Digna-Maria	20	control	120	0	0
UP	30-sep-25	Digna-Maria	20	control	120	0	0
UP	30-sep-25	Digna-Maria	20	control	120	0	0
UP	30-sep-25	Digna-Maria	20	control	120	0	0
UP	30-sep-25	Digna-Maria	20	control	120	0	0
UP	30-sep-25	Digna-Maria	20	control	120	0	0
UP	30-sep-25	Digna-Maria	21	chips	5	1	2
UP	30-sep-25	Digna-Maria	21	chips	120	0	0
UP	30-sep-25	Digna-Maria	21	chips	120	0	0
UP	30-sep-25	Digna-Maria	21	chips	120	0	0
UP	30-sep-25	Digna-Maria	21	chips	120	0	0
UP	30-sep-25	Digna-Maria	21	chips	120	0	0
UP	30-sep-25	Digna-Maria	21	chips	120	0	0
UP	30-sep-25	Digna-Maria	21	chips	120	0	0
UP	30-sep-25	Digna-Maria	21	chips	120	0	0
UP	30-sep-25	Digna-Maria	21	chips	120	0	0
UP	30-sep-25	Digna-Maria	21	chips	120	0	0
UP	30-sep-25	Digna-Maria	21	chips	120	0	0
UP	30-sep-25	Digna-Maria	21	chips	120	0	0
UP	30-sep-25	Digna-Maria	21	chips	120	0	0
UP	30-sep-25	Digna-Maria	21	chips	120	0	0
UP	30-sep-25	Digna-Maria	21	chips	120	0	0
UP	30-sep-25	Digna-Maria	21	chips	120	0	0
UP	30-sep-25	Digna-Maria	21	chips	120	0	0
UP	30-sep-25	Digna-Maria	21	chips	120	0	0
UP	30-sep-25	Digna-Maria	21	chips	120	0	0
UP	30-sep-25	Digna-Maria	22	oreo	120	0	0
UP	30-sep-25	Digna-Maria	22	oreo	120	0	0
UP	30-sep-25	Digna-Maria	22	oreo	120	0	0
UP	30-sep-25	Digna-Maria	22	oreo	120	0	0
UP	30-sep-25	Digna-Maria	22	oreo	120	0	0
UP	30-sep-25	Digna-Maria	22	oreo	25	1	3
UP	30-sep-25	Digna-Maria	22	oreo	30	1	3
UP	30-sep-25	Digna-Maria	22	oreo	35	1	11
UP	30-sep-25	Digna-Maria	22	oreo	40	1	10
UP	30-sep-25	Digna-Maria	22	oreo	45	1	13
UP	30-sep-25	Digna-Maria	22	oreo	50	1	2
UP	30-sep-25	Digna-Maria	22	oreo	55	1	4
UP	30-sep-25	Digna-Maria	22	oreo	60	1	5
UP	30-sep-25	Digna-Maria	22	oreo	65	1	3
UP	30-sep-25	Digna-Maria	22	oreo	70	1	3
UP	30-sep-25	Digna-Maria	22	oreo	75	1	2
UP	30-sep-25	Digna-Maria	22	oreo	80	1	1
UP	30-sep-25	Digna-Maria	22	oreo	100	1	2
UP	30-sep-25	Digna-Maria	22	oreo	120	0	0
UP	30-sep-25	Digna-Maria	22	oreo	120	0	0
UP	30-sep-25	Digna-Maria	23	control	10	1	1
UP	30-sep-25	Digna-Maria	23	control	15	1	1
UP	30-sep-25	Digna-Maria	23	control	20	1	1
UP	30-sep-25	Digna-Maria	23	control	25	1	4
UP	30-sep-25	Digna-Maria	23	control	30	1	4
UP	30-sep-25	Digna-Maria	23	control	35	1	1
UP	30-sep-25	Digna-Maria	23	control	40	1	2
UP	30-sep-25	Digna-Maria	23	control	45	1	2
UP	30-sep-25	Digna-Maria	23	control	55	1	1
UP	30-sep-25	Digna-Maria	23	control	60	1	2
UP	30-sep-25	Digna-Maria	23	control	65	1	3
UP	30-sep-25	Digna-Maria	23	control	70	1	2
UP	30-sep-25	Digna-Maria	23	control	75	1	1
UP	30-sep-25	Digna-Maria	23	control	95	1	1
UP	30-sep-25	Digna-Maria	23	control	100	1	2
UP	30-sep-25	Digna-Maria	23	control	105	1	1
UP	30-sep-25	Digna-Maria	23	control	110	1	1
UP	30-sep-25	Digna-Maria	23	control	115	1	1
UP	30-sep-25	Digna-Maria	23	control	120	0	0
UP	30-sep-25	Digna-Maria	23	control	120	0	0
UP	30-sep-25	Digna-Maria	24	chips	35	1	1
UP	30-sep-25	Digna-Maria	24	chips	45	1	1
UP	30-sep-25	Digna-Maria	24	chips	50	1	3
UP	30-sep-25	Digna-Maria	24	chips	55	1	6
UP	30-sep-25	Digna-Maria	24	chips	60	1	7
UP	30-sep-25	Digna-Maria	24	chips	65	1	1
UP	30-sep-25	Digna-Maria	24	chips	85	1	1
UP	30-sep-25	Digna-Maria	24	chips	90	1	1
UP	30-sep-25	Digna-Maria	24	chips	95	1	2
UP	30-sep-25	Digna-Maria	24	chips	100	1	3
UP	30-sep-25	Digna-Maria	24	chips	120	1	1
UP	30-sep-25	Digna-Maria	24	chips	120	0	0
UP	30-sep-25	Digna-Maria	24	chips	120	0	0
UP	30-sep-25	Digna-Maria	24	chips	120	0	0
UP	30-sep-25	Digna-Maria	24	chips	120	0	0
UP	30-sep-25	Digna-Maria	24	chips	120	0	0
UP	30-sep-25	Digna-Maria	24	chips	120	0	0
UP	30-sep-25	Digna-Maria	24	chips	120	0	0
UP	30-sep-25	Digna-Maria	24	chips	120	0	0
UP	30-sep-25	Digna-Maria	24	chips	120	0	0
UP	30-sep-25	Digna-Maria	25	oreo	15	1	1
UP	30-sep-25	Digna-Maria	25	oreo	20	1	1
UP	30-sep-25	Digna-Maria	25	oreo	25	1	1
UP	30-sep-25	Digna-Maria	25	oreo	30	1	1
UP	30-sep-25	Digna-Maria	25	oreo	35	1	3
UP	30-sep-25	Digna-Maria	25	oreo	40	1	2
UP	30-sep-25	Digna-Maria	25	oreo	45	1	4
UP	30-sep-25	Digna-Maria	25	oreo	65	1	3
UP	30-sep-25	Digna-Maria	25	oreo	75	1	1
UP	30-sep-25	Digna-Maria	25	oreo	80	1	2
UP	30-sep-25	Digna-Maria	25	oreo	85	1	1
UP	30-sep-25	Digna-Maria	25	oreo	95	1	2
UP	30-sep-25	Digna-Maria	25	oreo	100	1	1
UP	30-sep-25	Digna-Maria	25	oreo	115	1	4
UP	30-sep-25	Digna-Maria	25	oreo	120	0	0
UP	30-sep-25	Digna-Maria	25	oreo	120	0	0
UP	30-sep-25	Digna-Maria	25	oreo	120	0	0
UP	30-sep-25	Digna-Maria	25	oreo	120	0	0
UP	30-sep-25	Digna-Maria	25	oreo	120	0	0
UP	30-sep-25	Digna-Maria	25	oreo	120	0	0
UP	30-sep-25	Digna-Maria	26	control	10	1	1
UP	30-sep-25	Digna-Maria	26	control	25	1	1
UP	30-sep-25	Digna-Maria	26	control	30	1	1
UP	30-sep-25	Digna-Maria	26	control	35	1	1
UP	30-sep-25	Digna-Maria	26	control	40	1	1
UP	30-sep-25	Digna-Maria	26	control	45	1	3
UP	30-sep-25	Digna-Maria	26	control	50	1	1
UP	30-sep-25	Digna-Maria	26	control	55	1	2
UP	30-sep-25	Digna-Maria	26	control	80	1	1
UP	30-sep-25	Digna-Maria	26	control	85	1	1
UP	30-sep-25	Digna-Maria	26	control	100	1	2
UP	30-sep-25	Digna-Maria	26	control	120	0	0
UP	30-sep-25	Digna-Maria	26	control	120	0	0
UP	30-sep-25	Digna-Maria	26	control	120	0	0
UP	30-sep-25	Digna-Maria	26	control	120	0	0
UP	30-sep-25	Digna-Maria	26	control	120	0	0
UP	30-sep-25	Digna-Maria	26	control	120	0	0
UP	30-sep-25	Digna-Maria	26	control	120	0	0
UP	30-sep-25	Digna-Maria	26	control	120	0	0
UP	30-sep-25	Digna-Maria	26	control	120	0	0
UP	30-sep-25	Digna-Maria	27	chips	45	1	4
UP	30-sep-25	Digna-Maria	27	chips	50	1	2
UP	30-sep-25	Digna-Maria	27	chips	65	1	2
UP	30-sep-25	Digna-Maria	27	chips	70	1	1
UP	30-sep-25	Digna-Maria	27	chips	75	1	3
UP	30-sep-25	Digna-Maria	27	chips	80	1	2
UP	30-sep-25	Digna-Maria	27	chips	120	0	0
UP	30-sep-25	Digna-Maria	27	chips	120	0	0
UP	30-sep-25	Digna-Maria	27	chips	120	0	0
UP	30-sep-25	Digna-Maria	27	chips	120	0	0
UP	30-sep-25	Digna-Maria	27	chips	120	0	0
UP	30-sep-25	Digna-Maria	27	chips	120	0	0
UP	30-sep-25	Digna-Maria	27	chips	120	0	0
UP	30-sep-25	Digna-Maria	27	chips	120	0	0
UP	30-sep-25	Digna-Maria	27	chips	120	0	0
UP	30-sep-25	Digna-Maria	27	chips	120	0	0
UP	30-sep-25	Digna-Maria	27	chips	120	0	0
UP	30-sep-25	Digna-Maria	27	chips	120	0	0
UP	30-sep-25	Digna-Maria	27	chips	120	0	0
UP	30-sep-25	Digna-Maria	27	chips	120	0	0
UP	30-sep-25	Digna-Maria	28	oreo	25	1	5
UP	30-sep-25	Digna-Maria	28	oreo	30	1	5
UP	30-sep-25	Digna-Maria	28	oreo	35	1	9
UP	30-sep-25	Digna-Maria	28	oreo	40	1	10
UP	30-sep-25	Digna-Maria	28	oreo	45	1	2
UP	30-sep-25	Digna-Maria	28	oreo	50	1	3
UP	30-sep-25	Digna-Maria	28	oreo	55	1	10
UP	30-sep-25	Digna-Maria	28	oreo	60	1	11
UP	30-sep-25	Digna-Maria	28	oreo	65	1	5
UP	30-sep-25	Digna-Maria	28	oreo	70	1	2
UP	30-sep-25	Digna-Maria	28	oreo	75	1	3
UP	30-sep-25	Digna-Maria	28	oreo	85	1	1
UP	30-sep-25	Digna-Maria	28	oreo	95	1	2
UP	30-sep-25	Digna-Maria	28	oreo	105	1	1
UP	30-sep-25	Digna-Maria	28	oreo	120	1	1
UP	30-sep-25	Digna-Maria	28	oreo	120	0	0
UP	30-sep-25	Digna-Maria	28	oreo	120	0	0
UP	30-sep-25	Digna-Maria	28	oreo	120	0	0
UP	30-sep-25	Digna-Maria	28	oreo	120	0	0
UP	30-sep-25	Digna-Maria	28	oreo	120	0	0
UP	30-sep-25	Digna-Maria	29	control	45	1	4
UP	30-sep-25	Digna-Maria	29	control	50	1	2
UP	30-sep-25	Digna-Maria	29	control	120	0	0
UP	30-sep-25	Digna-Maria	29	control	120	0	0
UP	30-sep-25	Digna-Maria	29	control	120	0	0
UP	30-sep-25	Digna-Maria	29	control	120	0	0
UP	30-sep-25	Digna-Maria	29	control	120	0	0
UP	30-sep-25	Digna-Maria	29	control	120	0	0
UP	30-sep-25	Digna-Maria	29	control	120	0	0
UP	30-sep-25	Digna-Maria	29	control	120	0	0
UP	30-sep-25	Digna-Maria	29	control	120	0	0
UP	30-sep-25	Digna-Maria	29	control	120	0	0
UP	30-sep-25	Digna-Maria	29	control	120	0	0
UP	30-sep-25	Digna-Maria	29	control	120	0	0
UP	30-sep-25	Digna-Maria	29	control	120	0	0
UP	30-sep-25	Digna-Maria	29	control	120	0	0
UP	30-sep-25	Digna-Maria	29	control	120	0	0
UP	30-sep-25	Digna-Maria	29	control	120	0	0
UP	30-sep-25	Digna-Maria	29	control	120	0	0
UP	30-sep-25	Digna-Maria	29	control	120	0	0
UP	30-sep-25	Digna-Maria	30	chips	10	1	1
UP	30-sep-25	Digna-Maria	30	chips	25	1	1
UP	30-sep-25	Digna-Maria	30	chips	30	1	1
UP	30-sep-25	Digna-Maria	30	chips	45	1	5
UP	30-sep-25	Digna-Maria	30	chips	50	1	2
UP	30-sep-25	Digna-Maria	30	chips	55	1	2
UP	30-sep-25	Digna-Maria	30	chips	60	1	1
UP	30-sep-25	Digna-Maria	30	chips	120	0	0
UP	30-sep-25	Digna-Maria	30	chips	120	0	0
UP	30-sep-25	Digna-Maria	30	chips	120	0	0
UP	30-sep-25	Digna-Maria	30	chips	120	0	0
UP	30-sep-25	Digna-Maria	30	chips	120	0	0
UP	30-sep-25	Digna-Maria	30	chips	120	0	0
UP	30-sep-25	Digna-Maria	30	chips	120	0	0
UP	30-sep-25	Digna-Maria	30	chips	120	0	0
UP	30-sep-25	Digna-Maria	30	chips	120	0	0
UP	30-sep-25	Digna-Maria	30	chips	120	0	0
UP	30-sep-25	Digna-Maria	30	chips	120	0	0
UP	30-sep-25	Digna-Maria	30	chips	120	0	0
UP	30-sep-25	Digna-Maria	30	chips	120	0	0
UP	30-sep-25	Digna-Maria	31	oreo	15	1	3
UP	30-sep-25	Digna-Maria	31	oreo	20	1	3
UP	30-sep-25	Digna-Maria	31	oreo	25	1	2
UP	30-sep-25	Digna-Maria	31	oreo	30	1	2
UP	30-sep-25	Digna-Maria	31	oreo	35	1	3
UP	30-sep-25	Digna-Maria	31	oreo	40	1	4
UP	30-sep-25	Digna-Maria	31	oreo	45	1	2
UP	30-sep-25	Digna-Maria	31	oreo	120	0	0
UP	30-sep-25	Digna-Maria	31	oreo	120	0	0
UP	30-sep-25	Digna-Maria	31	oreo	120	0	0
UP	30-sep-25	Digna-Maria	31	oreo	120	0	0
UP	30-sep-25	Digna-Maria	31	oreo	120	0	0
UP	30-sep-25	Digna-Maria	31	oreo	120	0	0
UP	30-sep-25	Digna-Maria	31	oreo	120	0	0
UP	30-sep-25	Digna-Maria	31	oreo	120	0	0
UP	30-sep-25	Digna-Maria	31	oreo	120	0	0
UP	30-sep-25	Digna-Maria	31	oreo	120	0	0
UP	30-sep-25	Digna-Maria	31	oreo	120	0	0
UP	30-sep-25	Digna-Maria	31	oreo	120	0	0
UP	30-sep-25	Digna-Maria	31	oreo	120	0	0
UP	30-sep-25	Digna-Maria	32	control	10	1	1
UP	30-sep-25	Digna-Maria	32	control	15	1	1
UP	30-sep-25	Digna-Maria	32	control	20	1	1
UP	30-sep-25	Digna-Maria	32	control	25	1	1
UP	30-sep-25	Digna-Maria	32	control	30	1	1
UP	30-sep-25	Digna-Maria	32	control	45	1	1
UP	30-sep-25	Digna-Maria	32	control	50	1	2
UP	30-sep-25	Digna-Maria	32	control	80	1	1
UP	30-sep-25	Digna-Maria	32	control	120	0	0
UP	30-sep-25	Digna-Maria	32	control	120	0	0
UP	30-sep-25	Digna-Maria	32	control	120	0	0
UP	30-sep-25	Digna-Maria	32	control	120	0	0
UP	30-sep-25	Digna-Maria	32	control	120	0	0
UP	30-sep-25	Digna-Maria	32	control	120	0	0
UP	30-sep-25	Digna-Maria	32	control	120	0	0
UP	30-sep-25	Digna-Maria	32	control	120	0	0
UP	30-sep-25	Digna-Maria	32	control	120	0	0
UP	30-sep-25	Digna-Maria	32	control	120	0	0
UP	30-sep-25	Digna-Maria	32	control	120	0	0
UP	30-sep-25	Digna-Maria	32	control	120	0	0
UP	30-sep-25	Digna-Maria	33	chips	25	1	2
UP	30-sep-25	Digna-Maria	33	chips	30	1	2
UP	30-sep-25	Digna-Maria	33	chips	35	1	2
UP	30-sep-25	Digna-Maria	33	chips	40	1	1
UP	30-sep-25	Digna-Maria	33	chips	45	1	2
UP	30-sep-25	Digna-Maria	33	chips	55	1	2
UP	30-sep-25	Digna-Maria	33	chips	60	1	1
UP	30-sep-25	Digna-Maria	33	chips	65	1	3
UP	30-sep-25	Digna-Maria	33	chips	120	0	0
UP	30-sep-25	Digna-Maria	33	chips	120	0	0
UP	30-sep-25	Digna-Maria	33	chips	120	0	0
UP	30-sep-25	Digna-Maria	33	chips	120	0	0
UP	30-sep-25	Digna-Maria	33	chips	120	0	0
UP	30-sep-25	Digna-Maria	33	chips	120	0	0
UP	30-sep-25	Digna-Maria	33	chips	120	0	0
UP	30-sep-25	Digna-Maria	33	chips	120	0	0
UP	30-sep-25	Digna-Maria	33	chips	120	0	0
UP	30-sep-25	Digna-Maria	33	chips	120	0	0
UP	30-sep-25	Digna-Maria	33	chips	120	0	0
UP	30-sep-25	Digna-Maria	33	chips	120	0	0
UP	30-sep-25	Digna-Maria	34	oreo	25	1	2
UP	30-sep-25	Digna-Maria	34	oreo	30	1	2
UP	30-sep-25	Digna-Maria	34	oreo	35	1	3
UP	30-sep-25	Digna-Maria	34	oreo	75	1	2
UP	30-sep-25	Digna-Maria	34	oreo	80	1	1
UP	30-sep-25	Digna-Maria	34	oreo	85	1	5
UP	30-sep-25	Digna-Maria	34	oreo	95	1	2
UP	30-sep-25	Digna-Maria	34	oreo	100	1	1
UP	30-sep-25	Digna-Maria	34	oreo	105	1	1
UP	30-sep-25	Digna-Maria	34	oreo	110	1	1
UP	30-sep-25	Digna-Maria	34	oreo	115	1	1
UP	30-sep-25	Digna-Maria	34	oreo	120	0	0
UP	30-sep-25	Digna-Maria	34	oreo	120	0	0
UP	30-sep-25	Digna-Maria	34	oreo	120	0	0
UP	30-sep-25	Digna-Maria	34	oreo	120	0	0
UP	30-sep-25	Digna-Maria	34	oreo	120	0	0
UP	30-sep-25	Digna-Maria	34	oreo	120	0	0
UP	30-sep-25	Digna-Maria	34	oreo	120	0	0
UP	30-sep-25	Digna-Maria	34	oreo	120	0	0
UP	30-sep-25	Digna-Maria	34	oreo	120	0	0
UP	30-sep-25	Digna-Maria	35	control	10	1	1
UP	30-sep-25	Digna-Maria	35	control	15	1	1
UP	30-sep-25	Digna-Maria	35	control	20	1	1
UP	30-sep-25	Digna-Maria	35	control	25	1	3
UP	30-sep-25	Digna-Maria	35	control	30	1	3
UP	30-sep-25	Digna-Maria	35	control	45	1	2
UP	30-sep-25	Digna-Maria	35	control	60	1	1
UP	30-sep-25	Digna-Maria	35	control	105	1	3
UP	30-sep-25	Digna-Maria	35	control	110	1	2
UP	30-sep-25	Digna-Maria	35	control	115	1	1
UP	30-sep-25	Digna-Maria	35	control	120	1	5
UP	30-sep-25	Digna-Maria	35	control	120	0	0
UP	30-sep-25	Digna-Maria	35	control	120	0	0
UP	30-sep-25	Digna-Maria	35	control	120	0	0
UP	30-sep-25	Digna-Maria	35	control	120	0	0
UP	30-sep-25	Digna-Maria	35	control	120	0	0
UP	30-sep-25	Digna-Maria	35	control	120	0	0
UP	30-sep-25	Digna-Maria	35	control	120	0	0
UP	30-sep-25	Digna-Maria	35	control	120	0	0
UP	30-sep-25	Digna-Maria	35	control	120	0	0
UP	30-sep-25	Digna-Maria	36	chips	25	1	1
UP	30-sep-25	Digna-Maria	36	chips	30	1	1
UP	30-sep-25	Digna-Maria	36	chips	35	1	2
UP	30-sep-25	Digna-Maria	36	chips	40	1	1
UP	30-sep-25	Digna-Maria	36	chips	45	1	2
UP	30-sep-25	Digna-Maria	36	chips	50	1	1
UP	30-sep-25	Digna-Maria	36	chips	55	1	1
UP	30-sep-25	Digna-Maria	36	chips	120	0	0
UP	30-sep-25	Digna-Maria	36	chips	120	0	0
UP	30-sep-25	Digna-Maria	36	chips	120	0	0
UP	30-sep-25	Digna-Maria	36	chips	120	0	0
UP	30-sep-25	Digna-Maria	36	chips	120	0	0
UP	30-sep-25	Digna-Maria	36	chips	120	0	0
UP	30-sep-25	Digna-Maria	36	chips	120	0	0
UP	30-sep-25	Digna-Maria	36	chips	120	0	0
UP	30-sep-25	Digna-Maria	36	chips	120	0	0
UP	30-sep-25	Digna-Maria	36	chips	120	0	0
UP	30-sep-25	Digna-Maria	36	chips	120	0	0
UP	30-sep-25	Digna-Maria	36	chips	120	0	0
UP	30-sep-25	Digna-Maria	36	chips	120	0	0
PLR	2025-10-14	Joseph-Ronny	37	control	120	0	0
PLR	2025-10-14	Joseph-Ronny	37	control	120	0	0
PLR	2025-10-14	Joseph-Ronny	37	control	120	0	0
PLR	2025-10-14	Joseph-Ronny	37	control	120	0	0
PLR	2025-10-14	Joseph-Ronny	37	control	120	0	0
PLR	2025-10-14	Joseph-Ronny	37	control	120	0	0
PLR	2025-10-14	Joseph-Ronny	37	control	120	0	0
PLR	2025-10-14	Joseph-Ronny	37	control	120	0	0
PLR	2025-10-14	Joseph-Ronny	37	control	120	0	0
PLR	2025-10-14	Joseph-Ronny	37	control	120	0	0
PLR	2025-10-14	Joseph-Ronny	37	control	120	0	0
PLR	2025-10-14	Joseph-Ronny	37	control	120	0	0
PLR	2025-10-14	Joseph-Ronny	37	control	120	0	0
PLR	2025-10-14	Joseph-Ronny	37	control	120	0	0
PLR	2025-10-14	Joseph-Ronny	37	control	120	0	0
PLR	2025-10-14	Joseph-Ronny	37	control	120	0	0
PLR	2025-10-14	Joseph-Ronny	37	control	120	0	0
PLR	2025-10-14	Joseph-Ronny	37	control	120	0	0
PLR	2025-10-14	Joseph-Ronny	37	control	120	0	0
PLR	2025-10-14	Joseph-Ronny	38	oreo	30	1	1
PLR	2025-10-14	Joseph-Ronny	38	oreo	120	0	0
PLR	2025-10-14	Joseph-Ronny	38	oreo	120	0	0
PLR	2025-10-14	Joseph-Ronny	38	oreo	120	0	0
PLR	2025-10-14	Joseph-Ronny	38	oreo	120	0	0
PLR	2025-10-14	Joseph-Ronny	38	oreo	120	0	0
PLR	2025-10-14	Joseph-Ronny	38	oreo	120	0	0
PLR	2025-10-14	Joseph-Ronny	38	oreo	120	0	0
PLR	2025-10-14	Joseph-Ronny	38	oreo	120	0	0
PLR	2025-10-14	Joseph-Ronny	38	oreo	120	0	0
PLR	2025-10-14	Joseph-Ronny	38	oreo	120	0	0
PLR	2025-10-14	Joseph-Ronny	38	oreo	120	0	0
PLR	2025-10-14	Joseph-Ronny	38	oreo	120	0	0
PLR	2025-10-14	Joseph-Ronny	38	oreo	120	0	0
PLR	2025-10-14	Joseph-Ronny	38	oreo	120	0	0
PLR	2025-10-14	Joseph-Ronny	38	oreo	120	0	0
PLR	2025-10-14	Joseph-Ronny	38	oreo	120	0	0
PLR	2025-10-14	Joseph-Ronny	38	oreo	120	0	0
PLR	2025-10-14	Joseph-Ronny	38	oreo	120	0	0
PLR	2025-10-14	Joseph-Ronny	38	oreo	120	0	0
PLR	2025-10-14	Joseph-Ronny	38	oreo	120	0	0
PLR	2025-10-14	Joseph-Ronny	39	chips	120	0	0
PLR	2025-10-14	Joseph-Ronny	39	chips	120	0	0
PLR	2025-10-14	Joseph-Ronny	39	chips	120	0	0
PLR	2025-10-14	Joseph-Ronny	39	chips	120	0	0
PLR	2025-10-14	Joseph-Ronny	39	chips	120	0	0
PLR	2025-10-14	Joseph-Ronny	39	chips	120	0	0
PLR	2025-10-14	Joseph-Ronny	39	chips	120	0	0
PLR	2025-10-14	Joseph-Ronny	39	chips	120	0	0
PLR	2025-10-14	Joseph-Ronny	39	chips	120	0	0
PLR	2025-10-14	Joseph-Ronny	39	chips	120	0	0
PLR	2025-10-14	Joseph-Ronny	39	chips	120	0	0
PLR	2025-10-14	Joseph-Ronny	39	chips	120	0	0
PLR	2025-10-14	Joseph-Ronny	39	chips	120	0	0
PLR	2025-10-14	Joseph-Ronny	39	chips	120	0	0
PLR	2025-10-14	Joseph-Ronny	39	chips	120	0	0
PLR	2025-10-14	Joseph-Ronny	39	chips	120	0	0
PLR	2025-10-14	Joseph-Ronny	39	chips	120	0	0
PLR	2025-10-14	Joseph-Ronny	39	chips	120	0	0
PLR	2025-10-14	Joseph-Ronny	39	chips	120	0	0
PLR	2025-10-14	Joseph-Ronny	39	chips	120	0	0
PLR	2025-10-14	Joseph-Ronny	40	control	85	1	2
PLR	2025-10-14	Joseph-Ronny	40	control	120	0	0
PLR	2025-10-14	Joseph-Ronny	40	control	120	0	0
PLR	2025-10-14	Joseph-Ronny	40	control	120	0	0
PLR	2025-10-14	Joseph-Ronny	40	control	120	0	0
PLR	2025-10-14	Joseph-Ronny	40	control	120	0	0
PLR	2025-10-14	Joseph-Ronny	40	control	120	0	0
PLR	2025-10-14	Joseph-Ronny	40	control	120	0	0
PLR	2025-10-14	Joseph-Ronny	40	control	120	0	0
PLR	2025-10-14	Joseph-Ronny	40	control	120	0	0
PLR	2025-10-14	Joseph-Ronny	40	control	120	0	0
PLR	2025-10-14	Joseph-Ronny	40	control	120	0	0
PLR	2025-10-14	Joseph-Ronny	40	control	120	0	0
PLR	2025-10-14	Joseph-Ronny	40	control	120	0	0
PLR	2025-10-14	Joseph-Ronny	40	control	120	0	0
PLR	2025-10-14	Joseph-Ronny	40	control	120	0	0
PLR	2025-10-14	Joseph-Ronny	40	control	120	0	0
PLR	2025-10-14	Joseph-Ronny	40	control	120	0	0
PLR	2025-10-14	Joseph-Ronny	40	control	120	0	0
PLR	2025-10-14	Joseph-Ronny	40	control	120	0	0
PLR	2025-10-14	Joseph-Ronny	41	oreo	120	0	0
PLR	2025-10-14	Joseph-Ronny	41	oreo	120	0	0
PLR	2025-10-14	Joseph-Ronny	41	oreo	120	0	0
PLR	2025-10-14	Joseph-Ronny	41	oreo	120	0	0
PLR	2025-10-14	Joseph-Ronny	41	oreo	120	0	0
PLR	2025-10-14	Joseph-Ronny	41	oreo	120	0	0
PLR	2025-10-14	Joseph-Ronny	41	oreo	120	0	0
PLR	2025-10-14	Joseph-Ronny	41	oreo	120	0	0
PLR	2025-10-14	Joseph-Ronny	41	oreo	120	0	0
PLR	2025-10-14	Joseph-Ronny	41	oreo	120	0	0
PLR	2025-10-14	Joseph-Ronny	41	oreo	120	0	0
PLR	2025-10-14	Joseph-Ronny	41	oreo	120	0	0
PLR	2025-10-14	Joseph-Ronny	41	oreo	120	0	0
PLR	2025-10-14	Joseph-Ronny	41	oreo	120	0	0
PLR	2025-10-14	Joseph-Ronny	41	oreo	120	0	0
PLR	2025-10-14	Joseph-Ronny	41	oreo	120	0	0
PLR	2025-10-14	Joseph-Ronny	41	oreo	120	0	0
PLR	2025-10-14	Joseph-Ronny	41	oreo	120	0	0
PLR	2025-10-14	Joseph-Ronny	41	oreo	120	0	0
PLR	2025-10-14	Joseph-Ronny	41	oreo	120	0	0
PLR	2025-10-14	Joseph-Ronny	42	chips	120	0	0
PLR	2025-10-14	Joseph-Ronny	42	chips	120	0	0
PLR	2025-10-14	Joseph-Ronny	42	chips	120	0	0
PLR	2025-10-14	Joseph-Ronny	42	chips	120	0	0
PLR	2025-10-14	Joseph-Ronny	42	chips	120	0	0
PLR	2025-10-14	Joseph-Ronny	42	chips	120	0	0
PLR	2025-10-14	Joseph-Ronny	42	chips	120	0	0
PLR	2025-10-14	Joseph-Ronny	42	chips	120	0	0
PLR	2025-10-14	Joseph-Ronny	42	chips	120	0	0
PLR	2025-10-14	Joseph-Ronny	42	chips	120	0	0
PLR	2025-10-14	Joseph-Ronny	42	chips	120	0	0
PLR	2025-10-14	Joseph-Ronny	42	chips	120	0	0
PLR	2025-10-14	Joseph-Ronny	42	chips	120	0	0
PLR	2025-10-14	Joseph-Ronny	42	chips	120	0	0
PLR	2025-10-14	Joseph-Ronny	42	chips	120	0	0
PLR	2025-10-14	Joseph-Ronny	42	chips	120	0	0
PLR	2025-10-14	Joseph-Ronny	42	chips	120	0	0
PLR	2025-10-14	Joseph-Ronny	42	chips	120	0	0
PLR	2025-10-14	Joseph-Ronny	42	chips	120	0	0
PLR	2025-10-14	Joseph-Ronny	42	chips	120	0	0
PLR	2025-10-14	Joseph-Ronny	43	control	120	0	0
PLR	2025-10-14	Joseph-Ronny	43	control	120	0	0
PLR	2025-10-14	Joseph-Ronny	43	control	120	0	0
PLR	2025-10-14	Joseph-Ronny	43	control	120	0	0
PLR	2025-10-14	Joseph-Ronny	43	control	120	0	0
PLR	2025-10-14	Joseph-Ronny	43	control	120	0	0
PLR	2025-10-14	Joseph-Ronny	43	control	120	0	0
PLR	2025-10-14	Joseph-Ronny	43	control	120	0	0
PLR	2025-10-14	Joseph-Ronny	43	control	120	0	0
PLR	2025-10-14	Joseph-Ronny	43	control	120	0	0
PLR	2025-10-14	Joseph-Ronny	43	control	120	0	0
PLR	2025-10-14	Joseph-Ronny	43	control	120	0	0
PLR	2025-10-14	Joseph-Ronny	43	control	120	0	0
PLR	2025-10-14	Joseph-Ronny	43	control	120	0	0
PLR	2025-10-14	Joseph-Ronny	43	control	120	0	0
PLR	2025-10-14	Joseph-Ronny	43	control	120	0	0
PLR	2025-10-14	Joseph-Ronny	43	control	120	0	0
PLR	2025-10-14	Joseph-Ronny	43	control	120	0	0
PLR	2025-10-14	Joseph-Ronny	43	control	120	0	0
PLR	2025-10-14	Joseph-Ronny	43	control	120	0	0
PLR	2025-10-14	Joseph-Ronny	44	oreo	120	0	0
PLR	2025-10-14	Joseph-Ronny	44	oreo	120	0	0
PLR	2025-10-14	Joseph-Ronny	44	oreo	120	0	0
PLR	2025-10-14	Joseph-Ronny	44	oreo	120	0	0
PLR	2025-10-14	Joseph-Ronny	44	oreo	120	0	0
PLR	2025-10-14	Joseph-Ronny	44	oreo	120	0	0
PLR	2025-10-14	Joseph-Ronny	44	oreo	120	0	0
PLR	2025-10-14	Joseph-Ronny	44	oreo	120	0	0
PLR	2025-10-14	Joseph-Ronny	44	oreo	120	0	0
PLR	2025-10-14	Joseph-Ronny	44	oreo	120	0	0
PLR	2025-10-14	Joseph-Ronny	44	oreo	120	0	0
PLR	2025-10-14	Joseph-Ronny	44	oreo	120	0	0
PLR	2025-10-14	Joseph-Ronny	44	oreo	120	0	0
PLR	2025-10-14	Joseph-Ronny	44	oreo	120	0	0
PLR	2025-10-14	Joseph-Ronny	44	oreo	120	0	0
PLR	2025-10-14	Joseph-Ronny	44	oreo	120	0	0
PLR	2025-10-14	Joseph-Ronny	44	oreo	120	0	0
PLR	2025-10-14	Joseph-Ronny	44	oreo	120	0	0
PLR	2025-10-14	Joseph-Ronny	44	oreo	120	0	0
PLR	2025-10-14	Joseph-Ronny	44	oreo	120	0	0
PLR	2025-10-14	Joseph-Ronny	45	chips	120	0	0
PLR	2025-10-14	Joseph-Ronny	45	chips	120	0	0
PLR	2025-10-14	Joseph-Ronny	45	chips	120	0	0
PLR	2025-10-14	Joseph-Ronny	45	chips	120	0	0
PLR	2025-10-14	Joseph-Ronny	45	chips	120	0	0
PLR	2025-10-14	Joseph-Ronny	45	chips	120	0	0
PLR	2025-10-14	Joseph-Ronny	45	chips	120	0	0
PLR	2025-10-14	Joseph-Ronny	45	chips	120	0	0
PLR	2025-10-14	Joseph-Ronny	45	chips	120	0	0
PLR	2025-10-14	Joseph-Ronny	45	chips	120	0	0
PLR	2025-10-14	Joseph-Ronny	45	chips	120	0	0
PLR	2025-10-14	Joseph-Ronny	45	chips	120	0	0
PLR	2025-10-14	Joseph-Ronny	45	chips	120	0	0
PLR	2025-10-14	Joseph-Ronny	45	chips	120	0	0
PLR	2025-10-14	Joseph-Ronny	45	chips	120	0	0
PLR	2025-10-14	Joseph-Ronny	45	chips	120	0	0
PLR	2025-10-14	Joseph-Ronny	45	chips	120	0	0
PLR	2025-10-14	Joseph-Ronny	45	chips	120	0	0
PLR	2025-10-14	Joseph-Ronny	45	chips	120	0	0
PLR	2025-10-14	Joseph-Ronny	45	chips	120	0	0
PLR	2025-10-14	Joseph-Ronny	46	control	120	0	0
PLR	2025-10-14	Joseph-Ronny	46	control	120	0	0
PLR	2025-10-14	Joseph-Ronny	46	control	120	0	0
PLR	2025-10-14	Joseph-Ronny	46	control	120	0	0
PLR	2025-10-14	Joseph-Ronny	46	control	120	0	0
PLR	2025-10-14	Joseph-Ronny	46	control	120	0	0
PLR	2025-10-14	Joseph-Ronny	46	control	120	0	0
PLR	2025-10-14	Joseph-Ronny	46	control	120	0	0
PLR	2025-10-14	Joseph-Ronny	46	control	120	0	0
PLR	2025-10-14	Joseph-Ronny	46	control	120	0	0
PLR	2025-10-14	Joseph-Ronny	46	control	120	0	0
PLR	2025-10-14	Joseph-Ronny	46	control	120	0	0
PLR	2025-10-14	Joseph-Ronny	46	control	120	0	0
PLR	2025-10-14	Joseph-Ronny	46	control	120	0	0
PLR	2025-10-14	Joseph-Ronny	46	control	120	0	0
PLR	2025-10-14	Joseph-Ronny	46	control	120	0	0
PLR	2025-10-14	Joseph-Ronny	46	control	120	0	0
PLR	2025-10-14	Joseph-Ronny	46	control	120	0	0
PLR	2025-10-14	Joseph-Ronny	46	control	120	0	0
PLR	2025-10-14	Joseph-Ronny	46	control	120	0	0
PLR	2025-10-14	Joseph-Ronny	47	oreo	95	1	1
PLR	2025-10-14	Joseph-Ronny	47	oreo	120	0	0
PLR	2025-10-14	Joseph-Ronny	47	oreo	120	0	0
PLR	2025-10-14	Joseph-Ronny	47	oreo	120	0	0
PLR	2025-10-14	Joseph-Ronny	47	oreo	120	0	0
PLR	2025-10-14	Joseph-Ronny	47	oreo	120	0	0
PLR	2025-10-14	Joseph-Ronny	47	oreo	120	0	0
PLR	2025-10-14	Joseph-Ronny	47	oreo	120	0	0
PLR	2025-10-14	Joseph-Ronny	47	oreo	120	0	0
PLR	2025-10-14	Joseph-Ronny	47	oreo	120	0	0
PLR	2025-10-14	Joseph-Ronny	47	oreo	120	0	0
PLR	2025-10-14	Joseph-Ronny	47	oreo	120	0	0
PLR	2025-10-14	Joseph-Ronny	47	oreo	120	0	0
PLR	2025-10-14	Joseph-Ronny	47	oreo	120	0	0
PLR	2025-10-14	Joseph-Ronny	47	oreo	120	0	0
PLR	2025-10-14	Joseph-Ronny	47	oreo	120	0	0
PLR	2025-10-14	Joseph-Ronny	47	oreo	120	0	0
PLR	2025-10-14	Joseph-Ronny	47	oreo	120	0	0
PLR	2025-10-14	Joseph-Ronny	47	oreo	120	0	0
PLR	2025-10-14	Joseph-Ronny	47	oreo	120	0	0
PLR	2025-10-14	Joseph-Ronny	48	chips	120	0	0
PLR	2025-10-14	Joseph-Ronny	48	chips	120	0	0
PLR	2025-10-14	Joseph-Ronny	48	chips	120	0	0
PLR	2025-10-14	Joseph-Ronny	48	chips	120	0	0
PLR	2025-10-14	Joseph-Ronny	48	chips	120	0	0
PLR	2025-10-14	Joseph-Ronny	48	chips	120	0	0
PLR	2025-10-14	Joseph-Ronny	48	chips	120	0	0
PLR	2025-10-14	Joseph-Ronny	48	chips	120	0	0
PLR	2025-10-14	Joseph-Ronny	48	chips	120	0	0
PLR	2025-10-14	Joseph-Ronny	48	chips	120	0	0
PLR	2025-10-14	Joseph-Ronny	48	chips	120	0	0
PLR	2025-10-14	Joseph-Ronny	48	chips	120	0	0
PLR	2025-10-14	Joseph-Ronny	48	chips	120	0	0
PLR	2025-10-14	Joseph-Ronny	48	chips	120	0	0
PLR	2025-10-14	Joseph-Ronny	48	chips	120	0	0
PLR	2025-10-14	Joseph-Ronny	48	chips	120	0	0
PLR	2025-10-14	Joseph-Ronny	48	chips	120	0	0
PLR	2025-10-14	Joseph-Ronny	48	chips	120	0	0
PLR	2025-10-14	Joseph-Ronny	48	chips	120	0	0
PLR	2025-10-14	Joseph-Ronny	48	chips	120	0	0
PLR	2025-10-14	Joseph-Ronny	49	control	120	0	0
PLR	2025-10-14	Joseph-Ronny	49	control	120	0	0
PLR	2025-10-14	Joseph-Ronny	49	control	120	0	0
PLR	2025-10-14	Joseph-Ronny	49	control	120	0	0
PLR	2025-10-14	Joseph-Ronny	49	control	120	0	0
PLR	2025-10-14	Joseph-Ronny	49	control	120	0	0
PLR	2025-10-14	Joseph-Ronny	49	control	120	0	0
PLR	2025-10-14	Joseph-Ronny	49	control	120	0	0
PLR	2025-10-14	Joseph-Ronny	49	control	120	0	0
PLR	2025-10-14	Joseph-Ronny	49	control	120	0	0
PLR	2025-10-14	Joseph-Ronny	49	control	120	0	0
PLR	2025-10-14	Joseph-Ronny	49	control	120	0	0
PLR	2025-10-14	Joseph-Ronny	49	control	120	0	0
PLR	2025-10-14	Joseph-Ronny	49	control	120	0	0
PLR	2025-10-14	Joseph-Ronny	49	control	120	0	0
PLR	2025-10-14	Joseph-Ronny	49	control	120	0	0
PLR	2025-10-14	Joseph-Ronny	49	control	120	0	0
PLR	2025-10-14	Joseph-Ronny	49	control	120	0	0
PLR	2025-10-14	Joseph-Ronny	49	control	120	0	0
PLR	2025-10-14	Joseph-Ronny	49	control	120	0	0
PLR	2025-10-14	Joseph-Ronny	50	oreo	120	0	0
PLR	2025-10-14	Joseph-Ronny	50	oreo	120	0	0
PLR	2025-10-14	Joseph-Ronny	50	oreo	120	0	0
PLR	2025-10-14	Joseph-Ronny	50	oreo	120	0	0
PLR	2025-10-14	Joseph-Ronny	50	oreo	120	0	0
PLR	2025-10-14	Joseph-Ronny	50	oreo	120	0	0
PLR	2025-10-14	Joseph-Ronny	50	oreo	120	0	0
PLR	2025-10-14	Joseph-Ronny	50	oreo	120	0	0
PLR	2025-10-14	Joseph-Ronny	50	oreo	120	0	0
PLR	2025-10-14	Joseph-Ronny	50	oreo	120	0	0
PLR	2025-10-14	Joseph-Ronny	50	oreo	120	0	0
PLR	2025-10-14	Joseph-Ronny	50	oreo	120	0	0
PLR	2025-10-14	Joseph-Ronny	50	oreo	120	0	0
PLR	2025-10-14	Joseph-Ronny	50	oreo	120	0	0
PLR	2025-10-14	Joseph-Ronny	50	oreo	120	0	0
PLR	2025-10-14	Joseph-Ronny	50	oreo	120	0	0
PLR	2025-10-14	Joseph-Ronny	50	oreo	120	0	0
PLR	2025-10-14	Joseph-Ronny	50	oreo	120	0	0
PLR	2025-10-14	Joseph-Ronny	50	oreo	120	0	0
PLR	2025-10-14	Joseph-Ronny	50	oreo	120	0	0
PLR	2025-10-14	Joseph-Ronny	51	chips	120	0	0
PLR	2025-10-14	Joseph-Ronny	51	chips	120	0	0
PLR	2025-10-14	Joseph-Ronny	51	chips	120	0	0
PLR	2025-10-14	Joseph-Ronny	51	chips	120	0	0
PLR	2025-10-14	Joseph-Ronny	51	chips	120	0	0
PLR	2025-10-14	Joseph-Ronny	51	chips	120	0	0
PLR	2025-10-14	Joseph-Ronny	51	chips	120	0	0
PLR	2025-10-14	Joseph-Ronny	51	chips	120	0	0
PLR	2025-10-14	Joseph-Ronny	51	chips	120	0	0
PLR	2025-10-14	Joseph-Ronny	51	chips	120	0	0
PLR	2025-10-14	Joseph-Ronny	51	chips	120	0	0
PLR	2025-10-14	Joseph-Ronny	51	chips	120	0	0
PLR	2025-10-14	Joseph-Ronny	51	chips	120	0	0
PLR	2025-10-14	Joseph-Ronny	51	chips	120	0	0
PLR	2025-10-14	Joseph-Ronny	51	chips	120	0	0
PLR	2025-10-14	Joseph-Ronny	51	chips	120	0	0
PLR	2025-10-14	Joseph-Ronny	51	chips	120	0	0
PLR	2025-10-14	Joseph-Ronny	51	chips	120	0	0
PLR	2025-10-14	Joseph-Ronny	51	chips	120	0	0
PLR	2025-10-14	Joseph-Ronny	51	chips	120	0	0
PLR	2025-10-14	Joseph-Ronny	52	control	70	1	1
PLR	2025-10-14	Joseph-Ronny	52	control	70	1	1
PLR	2025-10-14	Joseph-Ronny	52	control	120	0	0
PLR	2025-10-14	Joseph-Ronny	52	control	120	0	0
PLR	2025-10-14	Joseph-Ronny	52	control	120	0	0
PLR	2025-10-14	Joseph-Ronny	52	control	120	0	0
PLR	2025-10-14	Joseph-Ronny	52	control	120	0	0
PLR	2025-10-14	Joseph-Ronny	52	control	120	0	0
PLR	2025-10-14	Joseph-Ronny	52	control	120	0	0
PLR	2025-10-14	Joseph-Ronny	52	control	120	0	0
PLR	2025-10-14	Joseph-Ronny	52	control	120	0	0
PLR	2025-10-14	Joseph-Ronny	52	control	120	0	0
PLR	2025-10-14	Joseph-Ronny	52	control	120	0	0
PLR	2025-10-14	Joseph-Ronny	52	control	120	0	0
PLR	2025-10-14	Joseph-Ronny	52	control	120	0	0
PLR	2025-10-14	Joseph-Ronny	52	control	120	0	0
PLR	2025-10-14	Joseph-Ronny	52	control	120	0	0
PLR	2025-10-14	Joseph-Ronny	52	control	120	0	0
PLR	2025-10-14	Joseph-Ronny	52	control	120	0	0
PLR	2025-10-14	Joseph-Ronny	52	control	120	0	0
PLR	2025-10-14	Joseph-Ronny	53	oreo	120	0	0
PLR	2025-10-14	Joseph-Ronny	53	oreo	120	0	0
PLR	2025-10-14	Joseph-Ronny	53	oreo	120	0	0
PLR	2025-10-14	Joseph-Ronny	53	oreo	120	0	0
PLR	2025-10-14	Joseph-Ronny	53	oreo	120	0	0
PLR	2025-10-14	Joseph-Ronny	53	oreo	120	0	0
PLR	2025-10-14	Joseph-Ronny	53	oreo	120	0	0
PLR	2025-10-14	Joseph-Ronny	53	oreo	120	0	0
PLR	2025-10-14	Joseph-Ronny	53	oreo	120	0	0
PLR	2025-10-14	Joseph-Ronny	53	oreo	120	0	0
PLR	2025-10-14	Joseph-Ronny	53	oreo	120	0	0
PLR	2025-10-14	Joseph-Ronny	53	oreo	120	0	0
PLR	2025-10-14	Joseph-Ronny	53	oreo	120	0	0
PLR	2025-10-14	Joseph-Ronny	53	oreo	120	0	0
PLR	2025-10-14	Joseph-Ronny	53	oreo	120	0	0
PLR	2025-10-14	Joseph-Ronny	53	oreo	120	0	0
PLR	2025-10-14	Joseph-Ronny	53	oreo	120	0	0
PLR	2025-10-14	Joseph-Ronny	53	oreo	120	0	0
PLR	2025-10-14	Joseph-Ronny	53	oreo	120	0	0
PLR	2025-10-14	Joseph-Ronny	53	oreo	120	0	0
PLR	2025-10-14	Joseph-Ronny	54	chips	120	0	0
PLR	2025-10-14	Joseph-Ronny	54	chips	120	0	0
PLR	2025-10-14	Joseph-Ronny	54	chips	120	0	0
PLR	2025-10-14	Joseph-Ronny	54	chips	120	0	0
PLR	2025-10-14	Joseph-Ronny	54	chips	120	0	0
PLR	2025-10-14	Joseph-Ronny	54	chips	120	0	0
PLR	2025-10-14	Joseph-Ronny	54	chips	120	0	0
PLR	2025-10-14	Joseph-Ronny	54	chips	120	0	0
PLR	2025-10-14	Joseph-Ronny	54	chips	120	0	0
PLR	2025-10-14	Joseph-Ronny	54	chips	120	0	0
PLR	2025-10-14	Joseph-Ronny	54	chips	120	0	0
PLR	2025-10-14	Joseph-Ronny	54	chips	120	0	0
PLR	2025-10-14	Joseph-Ronny	54	chips	120	0	0
PLR	2025-10-14	Joseph-Ronny	54	chips	120	0	0
PLR	2025-10-14	Joseph-Ronny	54	chips	120	0	0
PLR	2025-10-14	Joseph-Ronny	54	chips	120	0	0
PLR	2025-10-14	Joseph-Ronny	54	chips	120	0	0
PLR	2025-10-14	Joseph-Ronny	54	chips	120	0	0
PLR	2025-10-14	Joseph-Ronny	54	chips	120	0	0
PLR	2025-10-14	Joseph-Ronny	54	chips	120	0	0
UP	2025-10-07	Joseph-Ronny	55	control	80	1	2
UP	2025-10-07	Joseph-Ronny	55	control	105	1	3
UP	2025-10-07	Joseph-Ronny	55	control	120	1	0
UP	2025-10-07	Joseph-Ronny	55	control	120	0	0
UP	2025-10-07	Joseph-Ronny	55	control	120	0	0
UP	2025-10-07	Joseph-Ronny	55	control	120	0	0
UP	2025-10-07	Joseph-Ronny	55	control	120	0	0
UP	2025-10-07	Joseph-Ronny	55	control	120	0	0
UP	2025-10-07	Joseph-Ronny	55	control	120	0	0
UP	2025-10-07	Joseph-Ronny	55	control	120	0	0
UP	2025-10-07	Joseph-Ronny	55	control	120	0	0
UP	2025-10-07	Joseph-Ronny	55	control	120	0	3
UP	2025-10-07	Joseph-Ronny	55	control	120	0	0
UP	2025-10-07	Joseph-Ronny	55	control	120	0	0
UP	2025-10-07	Joseph-Ronny	55	control	120	0	0
UP	2025-10-07	Joseph-Ronny	55	control	120	0	0
UP	2025-10-07	Joseph-Ronny	55	control	120	0	0
UP	2025-10-07	Joseph-Ronny	55	control	120	0	4
UP	2025-10-07	Joseph-Ronny	55	control	120	0	0
UP	2025-10-07	Joseph-Ronny	55	control	120	0	0
UP	2025-10-07	Joseph-Ronny	56	oreo	120	0	0
UP	2025-10-07	Joseph-Ronny	56	oreo	120	0	0
UP	2025-10-07	Joseph-Ronny	56	oreo	120	0	0
UP	2025-10-07	Joseph-Ronny	56	oreo	120	0	0
UP	2025-10-07	Joseph-Ronny	56	oreo	120	0	0
UP	2025-10-07	Joseph-Ronny	56	oreo	120	0	0
UP	2025-10-07	Joseph-Ronny	56	oreo	120	0	0
UP	2025-10-07	Joseph-Ronny	56	oreo	120	0	0
UP	2025-10-07	Joseph-Ronny	56	oreo	120	0	0
UP	2025-10-07	Joseph-Ronny	56	oreo	120	0	0
UP	2025-10-07	Joseph-Ronny	56	oreo	120	0	0
UP	2025-10-07	Joseph-Ronny	56	oreo	120	0	0
UP	2025-10-07	Joseph-Ronny	56	oreo	120	0	0
UP	2025-10-07	Joseph-Ronny	56	oreo	120	0	0
UP	2025-10-07	Joseph-Ronny	56	oreo	120	0	0
UP	2025-10-07	Joseph-Ronny	56	oreo	120	0	0
UP	2025-10-07	Joseph-Ronny	56	oreo	120	0	0
UP	2025-10-07	Joseph-Ronny	56	oreo	120	0	0
UP	2025-10-07	Joseph-Ronny	56	oreo	120	0	0
UP	2025-10-07	Joseph-Ronny	56	oreo	120	0	0
UP	2025-10-07	Joseph-Ronny	57	chips	5	1	1
UP	2025-10-07	Joseph-Ronny	57	chips	120	0	0
UP	2025-10-07	Joseph-Ronny	57	chips	120	0	0
UP	2025-10-07	Joseph-Ronny	57	chips	120	0	0
UP	2025-10-07	Joseph-Ronny	57	chips	120	0	0
UP	2025-10-07	Joseph-Ronny	57	chips	120	0	0
UP	2025-10-07	Joseph-Ronny	57	chips	120	0	0
UP	2025-10-07	Joseph-Ronny	57	chips	120	0	0
UP	2025-10-07	Joseph-Ronny	57	chips	120	0	1
UP	2025-10-07	Joseph-Ronny	57	chips	120	0	0
UP	2025-10-07	Joseph-Ronny	57	chips	120	0	0
UP	2025-10-07	Joseph-Ronny	57	chips	120	0	2
UP	2025-10-07	Joseph-Ronny	57	chips	120	0	0
UP	2025-10-07	Joseph-Ronny	57	chips	120	0	0
UP	2025-10-07	Joseph-Ronny	57	chips	120	0	0
UP	2025-10-07	Joseph-Ronny	57	chips	120	0	2
UP	2025-10-07	Joseph-Ronny	57	chips	120	0	0
UP	2025-10-07	Joseph-Ronny	57	chips	120	0	0
UP	2025-10-07	Joseph-Ronny	57	chips	120	0	0
UP	2025-10-07	Joseph-Ronny	57	chips	120	0	0
UP	2025-10-07	Joseph-Ronny	58	control	120	0	1
UP	2025-10-07	Joseph-Ronny	58	control	120	0	0
UP	2025-10-07	Joseph-Ronny	58	control	120	0	0
UP	2025-10-07	Joseph-Ronny	58	control	120	0	0
UP	2025-10-07	Joseph-Ronny	58	control	120	0	0
UP	2025-10-07	Joseph-Ronny	58	control	120	0	0
UP	2025-10-07	Joseph-Ronny	58	control	120	0	0
UP	2025-10-07	Joseph-Ronny	58	control	120	0	0
UP	2025-10-07	Joseph-Ronny	58	control	120	0	0
UP	2025-10-07	Joseph-Ronny	58	control	120	0	0
UP	2025-10-07	Joseph-Ronny	58	control	120	0	0
UP	2025-10-07	Joseph-Ronny	58	control	120	0	0
UP	2025-10-07	Joseph-Ronny	58	control	120	0	0
UP	2025-10-07	Joseph-Ronny	58	control	120	0	0
UP	2025-10-07	Joseph-Ronny	58	control	120	0	0
UP	2025-10-07	Joseph-Ronny	58	control	120	0	0
UP	2025-10-07	Joseph-Ronny	58	control	120	0	0
UP	2025-10-07	Joseph-Ronny	58	control	120	0	0
UP	2025-10-07	Joseph-Ronny	58	control	120	0	0
UP	2025-10-07	Joseph-Ronny	58	control	120	0	0
UP	2025-10-07	Joseph-Ronny	59	oreo	120	0	2
UP	2025-10-07	Joseph-Ronny	59	oreo	120	0	0
UP	2025-10-07	Joseph-Ronny	59	oreo	120	0	0
UP	2025-10-07	Joseph-Ronny	59	oreo	120	0	0
UP	2025-10-07	Joseph-Ronny	59	oreo	120	0	0
UP	2025-10-07	Joseph-Ronny	59	oreo	120	0	0
UP	2025-10-07	Joseph-Ronny	59	oreo	120	0	0
UP	2025-10-07	Joseph-Ronny	59	oreo	120	0	0
UP	2025-10-07	Joseph-Ronny	59	oreo	120	0	0
UP	2025-10-07	Joseph-Ronny	59	oreo	120	0	0
UP	2025-10-07	Joseph-Ronny	59	oreo	120	0	3
UP	2025-10-07	Joseph-Ronny	59	oreo	120	0	0
UP	2025-10-07	Joseph-Ronny	59	oreo	120	0	0
UP	2025-10-07	Joseph-Ronny	59	oreo	120	0	0
UP	2025-10-07	Joseph-Ronny	59	oreo	120	0	0
UP	2025-10-07	Joseph-Ronny	59	oreo	120	0	0
UP	2025-10-07	Joseph-Ronny	59	oreo	120	0	1
UP	2025-10-07	Joseph-Ronny	59	oreo	120	0	0
UP	2025-10-07	Joseph-Ronny	59	oreo	120	0	0
UP	2025-10-07	Joseph-Ronny	59	oreo	120	0	1
UP	2025-10-07	Joseph-Ronny	60	chips	120	0	0
UP	2025-10-07	Joseph-Ronny	60	chips	120	0	0
UP	2025-10-07	Joseph-Ronny	60	chips	120	0	0
UP	2025-10-07	Joseph-Ronny	60	chips	120	0	0
UP	2025-10-07	Joseph-Ronny	60	chips	120	0	0
UP	2025-10-07	Joseph-Ronny	60	chips	120	0	0
UP	2025-10-07	Joseph-Ronny	60	chips	120	0	0
UP	2025-10-07	Joseph-Ronny	60	chips	120	0	0
UP	2025-10-07	Joseph-Ronny	60	chips	120	0	0
UP	2025-10-07	Joseph-Ronny	60	chips	120	0	1
UP	2025-10-07	Joseph-Ronny	60	chips	120	0	0
UP	2025-10-07	Joseph-Ronny	60	chips	120	0	0
UP	2025-10-07	Joseph-Ronny	60	chips	120	0	3
UP	2025-10-07	Joseph-Ronny	60	chips	120	0	3
UP	2025-10-07	Joseph-Ronny	60	chips	120	0	2
UP	2025-10-07	Joseph-Ronny	60	chips	120	0	2
UP	2025-10-07	Joseph-Ronny	60	chips	120	0	0
UP	2025-10-07	Joseph-Ronny	60	chips	120	0	0
UP	2025-10-07	Joseph-Ronny	60	chips	120	0	0
UP	2025-10-07	Joseph-Ronny	60	chips	120	0	0
UP	2025-10-07	Joseph-Ronny	61	control	5	1	0
UP	2025-10-07	Joseph-Ronny	61	control	5	1	0
UP	2025-10-07	Joseph-Ronny	61	control	120	0	0
UP	2025-10-07	Joseph-Ronny	61	control	120	0	0
UP	2025-10-07	Joseph-Ronny	61	control	120	0	0
UP	2025-10-07	Joseph-Ronny	61	control	120	0	0
UP	2025-10-07	Joseph-Ronny	61	control	120	0	0
UP	2025-10-07	Joseph-Ronny	61	control	120	0	0
UP	2025-10-07	Joseph-Ronny	61	control	120	0	0
UP	2025-10-07	Joseph-Ronny	61	control	120	0	0
UP	2025-10-07	Joseph-Ronny	61	control	120	0	2
UP	2025-10-07	Joseph-Ronny	61	control	120	0	0
UP	2025-10-07	Joseph-Ronny	61	control	120	0	3
UP	2025-10-07	Joseph-Ronny	61	control	120	0	0
UP	2025-10-07	Joseph-Ronny	61	control	120	0	4
UP	2025-10-07	Joseph-Ronny	61	control	120	0	0
UP	2025-10-07	Joseph-Ronny	61	control	120	0	0
UP	2025-10-07	Joseph-Ronny	61	control	120	0	0
UP	2025-10-07	Joseph-Ronny	61	control	120	0	0
UP	2025-10-07	Joseph-Ronny	61	control	120	0	0
UP	2025-10-07	Joseph-Ronny	62	oreo	120	0	0
UP	2025-10-07	Joseph-Ronny	62	oreo	120	0	0
UP	2025-10-07	Joseph-Ronny	62	oreo	120	0	0
UP	2025-10-07	Joseph-Ronny	62	oreo	120	0	0
UP	2025-10-07	Joseph-Ronny	62	oreo	120	0	0
UP	2025-10-07	Joseph-Ronny	62	oreo	120	0	0
UP	2025-10-07	Joseph-Ronny	62	oreo	120	0	0
UP	2025-10-07	Joseph-Ronny	62	oreo	120	0	1
UP	2025-10-07	Joseph-Ronny	62	oreo	120	0	1
UP	2025-10-07	Joseph-Ronny	62	oreo	120	0	1
UP	2025-10-07	Joseph-Ronny	62	oreo	120	0	1
UP	2025-10-07	Joseph-Ronny	62	oreo	120	0	0
UP	2025-10-07	Joseph-Ronny	62	oreo	120	0	0
UP	2025-10-07	Joseph-Ronny	62	oreo	120	0	0
UP	2025-10-07	Joseph-Ronny	62	oreo	120	0	0
UP	2025-10-07	Joseph-Ronny	62	oreo	120	0	0
UP	2025-10-07	Joseph-Ronny	62	oreo	120	0	0
UP	2025-10-07	Joseph-Ronny	62	oreo	120	0	0
UP	2025-10-07	Joseph-Ronny	62	oreo	120	0	0
UP	2025-10-07	Joseph-Ronny	62	oreo	120	0	0
UP	2025-10-07	Joseph-Ronny	63	chips	120	0	0
UP	2025-10-07	Joseph-Ronny	63	chips	120	0	0
UP	2025-10-07	Joseph-Ronny	63	chips	120	0	0
UP	2025-10-07	Joseph-Ronny	63	chips	120	0	2
UP	2025-10-07	Joseph-Ronny	63	chips	120	0	0
UP	2025-10-07	Joseph-Ronny	63	chips	120	0	0
UP	2025-10-07	Joseph-Ronny	63	chips	120	0	0
UP	2025-10-07	Joseph-Ronny	63	chips	120	0	0
UP	2025-10-07	Joseph-Ronny	63	chips	120	0	0
UP	2025-10-07	Joseph-Ronny	63	chips	120	0	0
UP	2025-10-07	Joseph-Ronny	63	chips	120	0	1
UP	2025-10-07	Joseph-Ronny	63	chips	120	0	0
UP	2025-10-07	Joseph-Ronny	63	chips	120	0	0
UP	2025-10-07	Joseph-Ronny	63	chips	120	0	0
UP	2025-10-07	Joseph-Ronny	63	chips	120	0	0
UP	2025-10-07	Joseph-Ronny	63	chips	120	0	0
UP	2025-10-07	Joseph-Ronny	63	chips	120	0	0
UP	2025-10-07	Joseph-Ronny	63	chips	120	0	0
UP	2025-10-07	Joseph-Ronny	63	chips	120	0	0
UP	2025-10-07	Joseph-Ronny	63	chips	120	0	0
UP	2025-10-07	Joseph-Ronny	64	control	0	1	0
UP	2025-10-07	Joseph-Ronny	64	control	0	1	0
UP	2025-10-07	Joseph-Ronny	64	control	0	1	0
UP	2025-10-07	Joseph-Ronny	64	control	5	1	0
UP	2025-10-07	Joseph-Ronny	64	control	5	1	0
UP	2025-10-07	Joseph-Ronny	64	control	5	1	0
UP	2025-10-07	Joseph-Ronny	64	control	5	1	2
UP	2025-10-07	Joseph-Ronny	64	control	55	1	0
UP	2025-10-07	Joseph-Ronny	64	control	60	1	0
UP	2025-10-07	Joseph-Ronny	64	control	80	1	0
UP	2025-10-07	Joseph-Ronny	64	control	80	1	0
UP	2025-10-07	Joseph-Ronny	64	control	80	1	1
UP	2025-10-07	Joseph-Ronny	64	control	110	1	1
UP	2025-10-07	Joseph-Ronny	64	control	120	0	1
UP	2025-10-07	Joseph-Ronny	64	control	120	0	1
UP	2025-10-07	Joseph-Ronny	64	control	120	0	0
UP	2025-10-07	Joseph-Ronny	64	control	120	0	0
UP	2025-10-07	Joseph-Ronny	64	control	120	0	0
UP	2025-10-07	Joseph-Ronny	64	control	120	0	0
UP	2025-10-07	Joseph-Ronny	64	control	120	0	0
UP	2025-10-07	Joseph-Ronny	65	oreo	120	0	0
UP	2025-10-07	Joseph-Ronny	65	oreo	120	0	0
UP	2025-10-07	Joseph-Ronny	65	oreo	120	0	0
UP	2025-10-07	Joseph-Ronny	65	oreo	120	0	0
UP	2025-10-07	Joseph-Ronny	65	oreo	120	0	0
UP	2025-10-07	Joseph-Ronny	65	oreo	120	0	0
UP	2025-10-07	Joseph-Ronny	65	oreo	120	0	0
UP	2025-10-07	Joseph-Ronny	65	oreo	120	0	0
UP	2025-10-07	Joseph-Ronny	65	oreo	120	0	0
UP	2025-10-07	Joseph-Ronny	65	oreo	120	0	0
UP	2025-10-07	Joseph-Ronny	65	oreo	120	0	0
UP	2025-10-07	Joseph-Ronny	65	oreo	120	0	0
UP	2025-10-07	Joseph-Ronny	65	oreo	120	0	0
UP	2025-10-07	Joseph-Ronny	65	oreo	120	0	0
UP	2025-10-07	Joseph-Ronny	65	oreo	120	0	0
UP	2025-10-07	Joseph-Ronny	65	oreo	120	0	0
UP	2025-10-07	Joseph-Ronny	65	oreo	120	0	0
UP	2025-10-07	Joseph-Ronny	65	oreo	120	0	0
UP	2025-10-07	Joseph-Ronny	65	oreo	120	0	2
UP	2025-10-07	Joseph-Ronny	65	oreo	120	0	0
UP	2025-10-07	Joseph-Ronny	66	chips	15	1	0
UP	2025-10-07	Joseph-Ronny	66	chips	120	0	0
UP	2025-10-07	Joseph-Ronny	66	chips	120	0	0
UP	2025-10-07	Joseph-Ronny	66	chips	120	0	0
UP	2025-10-07	Joseph-Ronny	66	chips	120	0	0
UP	2025-10-07	Joseph-Ronny	66	chips	120	0	0
UP	2025-10-07	Joseph-Ronny	66	chips	120	0	0
UP	2025-10-07	Joseph-Ronny	66	chips	120	0	0
UP	2025-10-07	Joseph-Ronny	66	chips	120	0	0
UP	2025-10-07	Joseph-Ronny	66	chips	120	0	0
UP	2025-10-07	Joseph-Ronny	66	chips	120	0	0
UP	2025-10-07	Joseph-Ronny	66	chips	120	0	0
UP	2025-10-07	Joseph-Ronny	66	chips	120	0	0
UP	2025-10-07	Joseph-Ronny	66	chips	120	0	0
UP	2025-10-07	Joseph-Ronny	66	chips	120	0	0
UP	2025-10-07	Joseph-Ronny	66	chips	120	0	0
UP	2025-10-07	Joseph-Ronny	66	chips	120	0	0
UP	2025-10-07	Joseph-Ronny	66	chips	120	0	2
UP	2025-10-07	Joseph-Ronny	66	chips	120	0	2
UP	2025-10-07	Joseph-Ronny	66	chips	120	0	2
UP	2025-10-07	Joseph-Ronny	67	control	120	0	1
UP	2025-10-07	Joseph-Ronny	67	control	120	0	0
UP	2025-10-07	Joseph-Ronny	67	control	120	0	0
UP	2025-10-07	Joseph-Ronny	67	control	120	0	0
UP	2025-10-07	Joseph-Ronny	67	control	120	0	0
UP	2025-10-07	Joseph-Ronny	67	control	120	0	0
UP	2025-10-07	Joseph-Ronny	67	control	120	0	0
UP	2025-10-07	Joseph-Ronny	67	control	120	0	0
UP	2025-10-07	Joseph-Ronny	67	control	120	0	3
UP	2025-10-07	Joseph-Ronny	67	control	120	0	2
UP	2025-10-07	Joseph-Ronny	67	control	120	0	0
UP	2025-10-07	Joseph-Ronny	67	control	120	0	0
UP	2025-10-07	Joseph-Ronny	67	control	120	0	1
UP	2025-10-07	Joseph-Ronny	67	control	120	0	1
UP	2025-10-07	Joseph-Ronny	67	control	120	0	0
UP	2025-10-07	Joseph-Ronny	67	control	120	0	0
UP	2025-10-07	Joseph-Ronny	67	control	120	0	0
UP	2025-10-07	Joseph-Ronny	67	control	120	0	0
UP	2025-10-07	Joseph-Ronny	67	control	120	0	0
UP	2025-10-07	Joseph-Ronny	67	control	120	0	0
UP	2025-10-07	Joseph-Ronny	68	oreo	120	0	0
UP	2025-10-07	Joseph-Ronny	68	oreo	120	0	0
UP	2025-10-07	Joseph-Ronny	68	oreo	120	0	0
UP	2025-10-07	Joseph-Ronny	68	oreo	120	0	0
UP	2025-10-07	Joseph-Ronny	68	oreo	120	0	0
UP	2025-10-07	Joseph-Ronny	68	oreo	120	0	0
UP	2025-10-07	Joseph-Ronny	68	oreo	120	0	0
UP	2025-10-07	Joseph-Ronny	68	oreo	120	0	0
UP	2025-10-07	Joseph-Ronny	68	oreo	120	0	0
UP	2025-10-07	Joseph-Ronny	68	oreo	120	0	0
UP	2025-10-07	Joseph-Ronny	68	oreo	120	0	0
UP	2025-10-07	Joseph-Ronny	68	oreo	120	0	0
UP	2025-10-07	Joseph-Ronny	68	oreo	120	0	2
UP	2025-10-07	Joseph-Ronny	68	oreo	120	0	1
UP	2025-10-07	Joseph-Ronny	68	oreo	120	0	0
UP	2025-10-07	Joseph-Ronny	68	oreo	120	0	0
UP	2025-10-07	Joseph-Ronny	68	oreo	120	0	0
UP	2025-10-07	Joseph-Ronny	68	oreo	120	0	0
UP	2025-10-07	Joseph-Ronny	68	oreo	120	0	0
UP	2025-10-07	Joseph-Ronny	68	oreo	120	0	0
UP	2025-10-07	Joseph-Ronny	69	chips	15	1	0
UP	2025-10-07	Joseph-Ronny	69	chips	105	1	0
UP	2025-10-07	Joseph-Ronny	69	chips	120	0	0
UP	2025-10-07	Joseph-Ronny	69	chips	120	0	0
UP	2025-10-07	Joseph-Ronny	69	chips	120	0	0
UP	2025-10-07	Joseph-Ronny	69	chips	120	0	0
UP	2025-10-07	Joseph-Ronny	69	chips	120	0	0
UP	2025-10-07	Joseph-Ronny	69	chips	120	0	0
UP	2025-10-07	Joseph-Ronny	69	chips	120	0	0
UP	2025-10-07	Joseph-Ronny	69	chips	120	0	0
UP	2025-10-07	Joseph-Ronny	69	chips	120	0	0
UP	2025-10-07	Joseph-Ronny	69	chips	120	0	0
UP	2025-10-07	Joseph-Ronny	69	chips	120	0	0
UP	2025-10-07	Joseph-Ronny	69	chips	120	0	1
UP	2025-10-07	Joseph-Ronny	69	chips	120	0	0
UP	2025-10-07	Joseph-Ronny	69	chips	120	0	0
UP	2025-10-07	Joseph-Ronny	69	chips	120	0	0
UP	2025-10-07	Joseph-Ronny	69	chips	120	0	0
UP	2025-10-07	Joseph-Ronny	69	chips	120	0	0
UP	2025-10-07	Joseph-Ronny	69	chips	120	0	1
UP	2025-10-07	Joseph-Ronny	70	control	15	1	21
UP	2025-10-07	Joseph-Ronny	70	control	120	0	25
UP	2025-10-07	Joseph-Ronny	70	control	120	0	22
UP	2025-10-07	Joseph-Ronny	70	control	120	0	21
UP	2025-10-07	Joseph-Ronny	70	control	120	0	21
UP	2025-10-07	Joseph-Ronny	70	control	120	0	21
UP	2025-10-07	Joseph-Ronny	70	control	120	0	22
UP	2025-10-07	Joseph-Ronny	70	control	120	0	19
UP	2025-10-07	Joseph-Ronny	70	control	120	0	17
UP	2025-10-07	Joseph-Ronny	70	control	120	0	24
UP	2025-10-07	Joseph-Ronny	70	control	120	0	24
UP	2025-10-07	Joseph-Ronny	70	control	120	0	23
UP	2025-10-07	Joseph-Ronny	70	control	120	0	22
UP	2025-10-07	Joseph-Ronny	70	control	120	0	23
UP	2025-10-07	Joseph-Ronny	70	control	120	0	22
UP	2025-10-07	Joseph-Ronny	70	control	120	0	23
UP	2025-10-07	Joseph-Ronny	70	control	120	0	22
UP	2025-10-07	Joseph-Ronny	70	control	120	0	22
UP	2025-10-07	Joseph-Ronny	70	control	120	0	25
UP	2025-10-07	Joseph-Ronny	70	control	120	0	25
UP	2025-10-07	Joseph-Ronny	71	oreo	120	0	0
UP	2025-10-07	Joseph-Ronny	71	oreo	120	0	0
UP	2025-10-07	Joseph-Ronny	71	oreo	120	0	0
UP	2025-10-07	Joseph-Ronny	71	oreo	120	0	0
UP	2025-10-07	Joseph-Ronny	71	oreo	120	0	0
UP	2025-10-07	Joseph-Ronny	71	oreo	120	0	0
UP	2025-10-07	Joseph-Ronny	71	oreo	120	0	0
UP	2025-10-07	Joseph-Ronny	71	oreo	120	0	0
UP	2025-10-07	Joseph-Ronny	71	oreo	120	0	0
UP	2025-10-07	Joseph-Ronny	71	oreo	120	0	0
UP	2025-10-07	Joseph-Ronny	71	oreo	120	0	0
UP	2025-10-07	Joseph-Ronny	71	oreo	120	0	0
UP	2025-10-07	Joseph-Ronny	71	oreo	120	0	0
UP	2025-10-07	Joseph-Ronny	71	oreo	120	0	0
UP	2025-10-07	Joseph-Ronny	71	oreo	120	0	0
UP	2025-10-07	Joseph-Ronny	71	oreo	120	0	0
UP	2025-10-07	Joseph-Ronny	71	oreo	120	0	0
UP	2025-10-07	Joseph-Ronny	71	oreo	120	0	0
UP	2025-10-07	Joseph-Ronny	71	oreo	120	0	0
UP	2025-10-07	Joseph-Ronny	71	oreo	120	0	0
UP	2025-10-07	Joseph-Ronny	72	chips	120	0	0
UP	2025-10-07	Joseph-Ronny	72	chips	120	0	0
UP	2025-10-07	Joseph-Ronny	72	chips	120	0	3
UP	2025-10-07	Joseph-Ronny	72	chips	120	0	3
UP	2025-10-07	Joseph-Ronny	72	chips	120	0	3
UP	2025-10-07	Joseph-Ronny	72	chips	120	0	0
UP	2025-10-07	Joseph-Ronny	72	chips	120	0	0
UP	2025-10-07	Joseph-Ronny	72	chips	120	0	0
UP	2025-10-07	Joseph-Ronny	72	chips	120	0	0
UP	2025-10-07	Joseph-Ronny	72	chips	120	0	0
UP	2025-10-07	Joseph-Ronny	72	chips	120	0	0
UP	2025-10-07	Joseph-Ronny	72	chips	120	0	0
UP	2025-10-07	Joseph-Ronny	72	chips	120	0	0
UP	2025-10-07	Joseph-Ronny	72	chips	120	0	0
UP	2025-10-07	Joseph-Ronny	72	chips	120	0	1
UP	2025-10-07	Joseph-Ronny	72	chips	120	0	0
UP	2025-10-07	Joseph-Ronny	72	chips	120	0	0
UP	2025-10-07	Joseph-Ronny	72	chips	120	0	0
UP	2025-10-07	Joseph-Ronny	72	chips	120	0	0
UP	2025-10-07	Joseph-Ronny	72	chips	120	0	0
UP	2025-10-07	Hector-Dumas	73	oreo	120	0	0
UP	2025-10-07	Hector-Dumas	73	oreo	120	0	0
UP	2025-10-07	Hector-Dumas	73	oreo	120	0	0
UP	2025-10-07	Hector-Dumas	73	oreo	120	0	0
UP	2025-10-07	Hector-Dumas	73	oreo	120	0	0
UP	2025-10-07	Hector-Dumas	73	oreo	120	0	0
UP	2025-10-07	Hector-Dumas	73	oreo	120	0	0
UP	2025-10-07	Hector-Dumas	73	oreo	120	0	0
UP	2025-10-07	Hector-Dumas	73	oreo	120	0	0
UP	2025-10-07	Hector-Dumas	73	oreo	120	0	0
UP	2025-10-07	Hector-Dumas	73	oreo	120	0	0
UP	2025-10-07	Hector-Dumas	73	oreo	120	0	0
UP	2025-10-07	Hector-Dumas	73	oreo	120	0	0
UP	2025-10-07	Hector-Dumas	73	oreo	120	0	0
UP	2025-10-07	Hector-Dumas	73	oreo	120	0	0
UP	2025-10-07	Hector-Dumas	73	oreo	120	0	0
UP	2025-10-07	Hector-Dumas	73	oreo	120	0	0
UP	2025-10-07	Hector-Dumas	73	oreo	120	0	0
UP	2025-10-07	Hector-Dumas	73	oreo	120	0	0
UP	2025-10-07	Hector-Dumas	73	oreo	120	0	0
UP	2025-10-07	Hector-Dumas	74	control	120	0	1
UP	2025-10-07	Hector-Dumas	74	control	120	0	1
UP	2025-10-07	Hector-Dumas	74	control	120	0	1
UP	2025-10-07	Hector-Dumas	74	control	120	0	1
UP	2025-10-07	Hector-Dumas	74	control	75	1	1
UP	2025-10-07	Hector-Dumas	74	control	120	0	1
UP	2025-10-07	Hector-Dumas	74	control	120	0	1
UP	2025-10-07	Hector-Dumas	74	control	120	0	1
UP	2025-10-07	Hector-Dumas	74	control	120	0	1
UP	2025-10-07	Hector-Dumas	74	control	120	0	1
UP	2025-10-07	Hector-Dumas	74	control	120	0	1
UP	2025-10-07	Hector-Dumas	74	control	120	0	1
UP	2025-10-07	Hector-Dumas	74	control	120	0	1
UP	2025-10-07	Hector-Dumas	74	control	120	0	1
UP	2025-10-07	Hector-Dumas	74	control	120	0	1
UP	2025-10-07	Hector-Dumas	74	control	105	1	1
UP	2025-10-07	Hector-Dumas	74	control	120	0	1
UP	2025-10-07	Hector-Dumas	74	control	120	0	1
UP	2025-10-07	Hector-Dumas	74	control	120	0	1
UP	2025-10-07	Hector-Dumas	74	control	100	1	1
UP	2025-10-07	Hector-Dumas	75	chips	120	0	0
UP	2025-10-07	Hector-Dumas	75	chips	120	0	0
UP	2025-10-07	Hector-Dumas	75	chips	120	0	0
UP	2025-10-07	Hector-Dumas	75	chips	120	0	0
UP	2025-10-07	Hector-Dumas	75	chips	120	0	0
UP	2025-10-07	Hector-Dumas	75	chips	120	0	0
UP	2025-10-07	Hector-Dumas	75	chips	120	0	0
UP	2025-10-07	Hector-Dumas	75	chips	120	0	0
UP	2025-10-07	Hector-Dumas	75	chips	120	0	0
UP	2025-10-07	Hector-Dumas	75	chips	120	0	0
UP	2025-10-07	Hector-Dumas	75	chips	120	0	0
UP	2025-10-07	Hector-Dumas	75	chips	120	0	0
UP	2025-10-07	Hector-Dumas	75	chips	120	0	0
UP	2025-10-07	Hector-Dumas	75	chips	120	0	0
UP	2025-10-07	Hector-Dumas	75	chips	120	0	0
UP	2025-10-07	Hector-Dumas	75	chips	120	0	0
UP	2025-10-07	Hector-Dumas	75	chips	120	0	0
UP	2025-10-07	Hector-Dumas	75	chips	120	0	0
UP	2025-10-07	Hector-Dumas	75	chips	120	0	0
UP	2025-10-07	Hector-Dumas	75	chips	120	0	0
UP	2025-10-07	Hector-Dumas	76	oreo	120	0	0
UP	2025-10-07	Hector-Dumas	76	oreo	120	0	0
UP	2025-10-07	Hector-Dumas	76	oreo	120	0	0
UP	2025-10-07	Hector-Dumas	76	oreo	120	0	0
UP	2025-10-07	Hector-Dumas	76	oreo	120	0	0
UP	2025-10-07	Hector-Dumas	76	oreo	120	0	1
UP	2025-10-07	Hector-Dumas	76	oreo	120	0	0
UP	2025-10-07	Hector-Dumas	76	oreo	120	0	0
UP	2025-10-07	Hector-Dumas	76	oreo	120	0	0
UP	2025-10-07	Hector-Dumas	76	oreo	120	0	0
UP	2025-10-07	Hector-Dumas	76	oreo	120	0	0
UP	2025-10-07	Hector-Dumas	76	oreo	120	0	0
UP	2025-10-07	Hector-Dumas	76	oreo	120	0	0
UP	2025-10-07	Hector-Dumas	76	oreo	120	0	0
UP	2025-10-07	Hector-Dumas	76	oreo	120	0	0
UP	2025-10-07	Hector-Dumas	76	oreo	120	0	0
UP	2025-10-07	Hector-Dumas	76	oreo	120	0	1
UP	2025-10-07	Hector-Dumas	76	oreo	120	0	0
UP	2025-10-07	Hector-Dumas	76	oreo	120	0	0
UP	2025-10-07	Hector-Dumas	76	oreo	120	0	0
UP	2025-10-07	Hector-Dumas	77	control	5	1	1
UP	2025-10-07	Hector-Dumas	77	control	120	0	1
UP	2025-10-07	Hector-Dumas	77	control	120	0	1
UP	2025-10-07	Hector-Dumas	77	control	120	0	1
UP	2025-10-07	Hector-Dumas	77	control	120	0	1
UP	2025-10-07	Hector-Dumas	77	control	120	0	1
UP	2025-10-07	Hector-Dumas	77	control	120	0	1
UP	2025-10-07	Hector-Dumas	77	control	120	0	1
UP	2025-10-07	Hector-Dumas	77	control	120	0	1
UP	2025-10-07	Hector-Dumas	77	control	120	0	1
UP	2025-10-07	Hector-Dumas	77	control	120	0	1
UP	2025-10-07	Hector-Dumas	77	control	120	0	0
UP	2025-10-07	Hector-Dumas	77	control	120	0	1
UP	2025-10-07	Hector-Dumas	77	control	120	0	1
UP	2025-10-07	Hector-Dumas	77	control	120	0	1
UP	2025-10-07	Hector-Dumas	77	control	120	0	1
UP	2025-10-07	Hector-Dumas	77	control	120	0	1
UP	2025-10-07	Hector-Dumas	77	control	120	0	1
UP	2025-10-07	Hector-Dumas	77	control	95	1	1
UP	2025-10-07	Hector-Dumas	77	control	120	0	0
UP	2025-10-07	Hector-Dumas	78	chips	120	0	0
UP	2025-10-07	Hector-Dumas	78	chips	120	0	0
UP	2025-10-07	Hector-Dumas	78	chips	120	0	0
UP	2025-10-07	Hector-Dumas	78	chips	120	0	0
UP	2025-10-07	Hector-Dumas	78	chips	120	0	0
UP	2025-10-07	Hector-Dumas	78	chips	120	0	0
UP	2025-10-07	Hector-Dumas	78	chips	120	0	0
UP	2025-10-07	Hector-Dumas	78	chips	120	0	0
UP	2025-10-07	Hector-Dumas	78	chips	120	0	0
UP	2025-10-07	Hector-Dumas	78	chips	120	0	0
UP	2025-10-07	Hector-Dumas	78	chips	120	0	0
UP	2025-10-07	Hector-Dumas	78	chips	120	0	0
UP	2025-10-07	Hector-Dumas	78	chips	120	0	0
UP	2025-10-07	Hector-Dumas	78	chips	120	0	0
UP	2025-10-07	Hector-Dumas	78	chips	120	0	0
UP	2025-10-07	Hector-Dumas	78	chips	120	0	0
UP	2025-10-07	Hector-Dumas	78	oreo	120	0	0
UP	2025-10-07	Hector-Dumas	79	oreo	120	0	0
UP	2025-10-07	Hector-Dumas	79	oreo	120	0	0
UP	2025-10-07	Hector-Dumas	79	oreo	120	0	0
UP	2025-10-07	Hector-Dumas	79	oreo	120	0	0
UP	2025-10-07	Hector-Dumas	79	oreo	120	0	0
UP	2025-10-07	Hector-Dumas	79	oreo	120	0	0
UP	2025-10-07	Hector-Dumas	79	oreo	120	0	0
UP	2025-10-07	Hector-Dumas	79	oreo	120	0	0
UP	2025-10-07	Hector-Dumas	79	oreo	120	0	1
UP	2025-10-07	Hector-Dumas	79	oreo	120	0	0
UP	2025-10-07	Hector-Dumas	79	oreo	120	0	1
UP	2025-10-07	Hector-Dumas	79	oreo	120	0	0
UP	2025-10-07	Hector-Dumas	79	oreo	120	0	0
UP	2025-10-07	Hector-Dumas	79	oreo	120	0	0
UP	2025-10-07	Hector-Dumas	79	oreo	120	0	0
UP	2025-10-07	Hector-Dumas	79	oreo	120	0	0
UP	2025-10-07	Hector-Dumas	79	oreo	120	0	0
UP	2025-10-07	Hector-Dumas	79	oreo	120	0	0
UP	2025-10-07	Hector-Dumas	79	oreo	120	0	0
UP	2025-10-07	Hector-Dumas	80	control	120	0	0
UP	2025-10-07	Hector-Dumas	80	control	120	0	1
UP	2025-10-07	Hector-Dumas	80	control	120	0	1
UP	2025-10-07	Hector-Dumas	80	control	120	0	1
UP	2025-10-07	Hector-Dumas	80	control	120	0	0
UP	2025-10-07	Hector-Dumas	80	control	120	0	1
UP	2025-10-07	Hector-Dumas	80	control	120	0	0
UP	2025-10-07	Hector-Dumas	80	control	120	0	0
UP	2025-10-07	Hector-Dumas	80	control	120	0	0
UP	2025-10-07	Hector-Dumas	80	control	120	0	1
UP	2025-10-07	Hector-Dumas	80	control	40	1	0
UP	2025-10-07	Hector-Dumas	80	control	120	0	0
UP	2025-10-07	Hector-Dumas	80	control	120	0	0
UP	2025-10-07	Hector-Dumas	80	control	120	0	0
UP	2025-10-07	Hector-Dumas	80	control	120	0	1
UP	2025-10-07	Hector-Dumas	80	control	120	0	0
UP	2025-10-07	Hector-Dumas	80	control	120	0	0
UP	2025-10-07	Hector-Dumas	80	control	120	0	0
UP	2025-10-07	Hector-Dumas	80	control	120	0	0
UP	2025-10-07	Hector-Dumas	80	control	120	0	0
UP	2025-10-07	Hector-Dumas	81	chips	120	0	0
UP	2025-10-07	Hector-Dumas	81	chips	120	0	0
UP	2025-10-07	Hector-Dumas	81	chips	120	0	0
UP	2025-10-07	Hector-Dumas	81	chips	120	0	0
UP	2025-10-07	Hector-Dumas	81	chips	120	0	0
UP	2025-10-07	Hector-Dumas	81	chips	120	0	0
UP	2025-10-07	Hector-Dumas	81	chips	120	0	0
UP	2025-10-07	Hector-Dumas	81	chips	120	0	0
UP	2025-10-07	Hector-Dumas	81	chips	120	0	0
UP	2025-10-07	Hector-Dumas	81	chips	120	0	0
UP	2025-10-07	Hector-Dumas	81	chips	120	0	0
UP	2025-10-07	Hector-Dumas	81	chips	120	0	0
UP	2025-10-07	Hector-Dumas	81	chips	120	0	0
UP	2025-10-07	Hector-Dumas	81	chips	120	0	0
UP	2025-10-07	Hector-Dumas	81	chips	120	0	0
UP	2025-10-07	Hector-Dumas	81	chips	120	0	0
UP	2025-10-07	Hector-Dumas	81	chips	120	0	0
UP	2025-10-07	Hector-Dumas	81	chips	120	0	0
UP	2025-10-07	Hector-Dumas	81	chips	120	0	0
UP	2025-10-07	Hector-Dumas	81	chips	120	0	0
UP	2025-10-07	Hector-Dumas	82	oreo	120	0	0
UP	2025-10-07	Hector-Dumas	82	oreo	120	0	0
UP	2025-10-07	Hector-Dumas	82	oreo	120	0	0
UP	2025-10-07	Hector-Dumas	82	oreo	120	0	0
UP	2025-10-07	Hector-Dumas	82	oreo	120	0	0
UP	2025-10-07	Hector-Dumas	82	oreo	120	0	0
UP	2025-10-07	Hector-Dumas	82	oreo	120	0	0
UP	2025-10-07	Hector-Dumas	82	oreo	120	0	0
UP	2025-10-07	Hector-Dumas	82	oreo	120	0	0
UP	2025-10-07	Hector-Dumas	82	oreo	120	0	0
UP	2025-10-07	Hector-Dumas	82	oreo	120	0	0
UP	2025-10-07	Hector-Dumas	82	oreo	120	0	0
UP	2025-10-07	Hector-Dumas	82	oreo	120	0	0
UP	2025-10-07	Hector-Dumas	82	oreo	120	0	0
UP	2025-10-07	Hector-Dumas	82	oreo	120	0	0
UP	2025-10-07	Hector-Dumas	82	oreo	120	0	0
UP	2025-10-07	Hector-Dumas	82	oreo	120	0	0
UP	2025-10-07	Hector-Dumas	82	oreo	120	0	0
UP	2025-10-07	Hector-Dumas	82	oreo	120	0	0
UP	2025-10-07	Hector-Dumas	82	oreo	120	0	0
UP	2025-10-07	Hector-Dumas	83	control	120	0	5
UP	2025-10-07	Hector-Dumas	83	control	120	0	7
UP	2025-10-07	Hector-Dumas	83	control	120	0	2
UP	2025-10-07	Hector-Dumas	83	control	120	0	5
UP	2025-10-07	Hector-Dumas	83	control	120	0	2
UP	2025-10-07	Hector-Dumas	83	control	120	0	0
UP	2025-10-07	Hector-Dumas	83	control	120	0	0
UP	2025-10-07	Hector-Dumas	83	control	120	0	0
UP	2025-10-07	Hector-Dumas	83	control	55	1	1
UP	2025-10-07	Hector-Dumas	83	control	120	0	0
UP	2025-10-07	Hector-Dumas	83	control	120	0	4
UP	2025-10-07	Hector-Dumas	83	control	120	0	1
UP	2025-10-07	Hector-Dumas	83	control	120	0	5
UP	2025-10-07	Hector-Dumas	83	control	120	0	1
UP	2025-10-07	Hector-Dumas	83	control	120	0	2
UP	2025-10-07	Hector-Dumas	83	control	120	0	2
UP	2025-10-07	Hector-Dumas	83	control	120	0	2
UP	2025-10-07	Hector-Dumas	83	control	110	1	1
UP	2025-10-07	Hector-Dumas	83	control	115	1	1
UP	2025-10-07	Hector-Dumas	83	control	120	0	0
UP	2025-10-07	Hector-Dumas	84	chips	120	0	0
UP	2025-10-07	Hector-Dumas	84	chips	120	0	0
UP	2025-10-07	Hector-Dumas	84	chips	120	0	0
UP	2025-10-07	Hector-Dumas	84	chips	120	0	0
UP	2025-10-07	Hector-Dumas	84	chips	120	0	0
UP	2025-10-07	Hector-Dumas	84	chips	120	0	0
UP	2025-10-07	Hector-Dumas	84	chips	120	0	3
UP	2025-10-07	Hector-Dumas	84	chips	120	0	0
UP	2025-10-07	Hector-Dumas	84	chips	120	0	0
UP	2025-10-07	Hector-Dumas	84	chips	120	0	0
UP	2025-10-07	Hector-Dumas	84	chips	120	0	0
UP	2025-10-07	Hector-Dumas	84	chips	120	0	0
UP	2025-10-07	Hector-Dumas	84	chips	120	0	0
UP	2025-10-07	Hector-Dumas	84	chips	120	0	0
UP	2025-10-07	Hector-Dumas	84	chips	120	0	0
UP	2025-10-07	Hector-Dumas	84	chips	120	0	0
UP	2025-10-07	Hector-Dumas	84	chips	120	0	0
UP	2025-10-07	Hector-Dumas	84	chips	120	0	0
UP	2025-10-07	Hector-Dumas	84	chips	120	0	0
UP	2025-10-07	Hector-Dumas	84	chips	120	0	0
UP	2025-10-07	Hector-Dumas	85	oreo	120	0	0
UP	2025-10-07	Hector-Dumas	85	oreo	120	0	0
UP	2025-10-07	Hector-Dumas	85	oreo	120	0	0
UP	2025-10-07	Hector-Dumas	85	oreo	120	0	0
UP	2025-10-07	Hector-Dumas	85	oreo	120	0	0
UP	2025-10-07	Hector-Dumas	85	oreo	120	0	0
UP	2025-10-07	Hector-Dumas	85	oreo	120	0	0
UP	2025-10-07	Hector-Dumas	85	oreo	120	0	0
UP	2025-10-07	Hector-Dumas	85	oreo	120	0	0
UP	2025-10-07	Hector-Dumas	85	oreo	120	0	1
UP	2025-10-07	Hector-Dumas	85	oreo	120	0	0
UP	2025-10-07	Hector-Dumas	85	oreo	120	0	0
UP	2025-10-07	Hector-Dumas	85	oreo	120	0	0
UP	2025-10-07	Hector-Dumas	85	oreo	120	0	0
UP	2025-10-07	Hector-Dumas	85	oreo	120	0	0
UP	2025-10-07	Hector-Dumas	85	oreo	120	0	0
UP	2025-10-07	Hector-Dumas	85	oreo	120	0	0
UP	2025-10-07	Hector-Dumas	85	oreo	120	0	0
UP	2025-10-07	Hector-Dumas	85	oreo	120	0	0
UP	2025-10-07	Hector-Dumas	85	oreo	120	0	0
UP	2025-10-07	Hector-Dumas	86	control	120	0	1
UP	2025-10-07	Hector-Dumas	86	control	5	1	1
UP	2025-10-07	Hector-Dumas	86	control	120	0	1
UP	2025-10-07	Hector-Dumas	86	control	120	0	1
UP	2025-10-07	Hector-Dumas	86	control	120	0	2
UP	2025-10-07	Hector-Dumas	86	control	120	0	2
UP	2025-10-07	Hector-Dumas	86	control	35	1	1
UP	2025-10-07	Hector-Dumas	86	control	120	0	0
UP	2025-10-07	Hector-Dumas	86	control	120	0	0
UP	2025-10-07	Hector-Dumas	86	control	120	0	1
UP	2025-10-07	Hector-Dumas	86	control	120	0	0
UP	2025-10-07	Hector-Dumas	86	control	120	0	0
UP	2025-10-07	Hector-Dumas	86	control	120	0	3
UP	2025-10-07	Hector-Dumas	86	control	120	0	1
UP	2025-10-07	Hector-Dumas	86	control	120	0	1
UP	2025-10-07	Hector-Dumas	86	control	120	0	1
UP	2025-10-07	Hector-Dumas	86	control	120	0	1
UP	2025-10-07	Hector-Dumas	86	control	120	0	1
UP	2025-10-07	Hector-Dumas	86	control	120	0	1
UP	2025-10-07	Hector-Dumas	86	control	120	0	1
UP	2025-10-07	Hector-Dumas	87	chips	120	0	0
UP	2025-10-07	Hector-Dumas	87	chips	120	0	0
UP	2025-10-07	Hector-Dumas	87	chips	120	0	0
UP	2025-10-07	Hector-Dumas	87	chips	120	0	0
UP	2025-10-07	Hector-Dumas	87	chips	120	0	0
UP	2025-10-07	Hector-Dumas	87	chips	120	0	0
UP	2025-10-07	Hector-Dumas	87	chips	120	0	0
UP	2025-10-07	Hector-Dumas	87	chips	120	0	0
UP	2025-10-07	Hector-Dumas	87	chips	120	0	0
UP	2025-10-07	Hector-Dumas	87	chips	120	0	0
UP	2025-10-07	Hector-Dumas	87	chips	120	0	0
UP	2025-10-07	Hector-Dumas	87	chips	120	0	0
UP	2025-10-07	Hector-Dumas	87	chips	120	0	0
UP	2025-10-07	Hector-Dumas	87	chips	120	0	0
UP	2025-10-07	Hector-Dumas	87	chips	120	0	0
UP	2025-10-07	Hector-Dumas	87	chips	120	0	0
UP	2025-10-07	Hector-Dumas	87	chips	120	0	0
UP	2025-10-07	Hector-Dumas	87	chips	120	0	0
UP	2025-10-07	Hector-Dumas	87	chips	120	0	0
UP	2025-10-07	Hector-Dumas	87	chips	120	0	0
UP	2025-10-07	Hector-Dumas	88	oreo	120	0	0
UP	2025-10-07	Hector-Dumas	88	oreo	120	0	1
UP	2025-10-07	Hector-Dumas	88	oreo	120	0	0
UP	2025-10-07	Hector-Dumas	88	oreo	120	0	0
UP	2025-10-07	Hector-Dumas	88	oreo	120	0	0
UP	2025-10-07	Hector-Dumas	88	oreo	120	0	0
UP	2025-10-07	Hector-Dumas	88	oreo	120	0	0
UP	2025-10-07	Hector-Dumas	88	oreo	120	0	0
UP	2025-10-07	Hector-Dumas	88	oreo	120	0	0
UP	2025-10-07	Hector-Dumas	88	oreo	120	0	0
UP	2025-10-07	Hector-Dumas	88	oreo	120	0	0
UP	2025-10-07	Hector-Dumas	88	oreo	120	0	0
UP	2025-10-07	Hector-Dumas	88	oreo	120	0	0
UP	2025-10-07	Hector-Dumas	88	oreo	120	0	0
UP	2025-10-07	Hector-Dumas	88	oreo	120	0	0
UP	2025-10-07	Hector-Dumas	88	oreo	120	0	0
UP	2025-10-07	Hector-Dumas	88	oreo	120	0	0
UP	2025-10-07	Hector-Dumas	88	oreo	120	0	0
UP	2025-10-07	Hector-Dumas	88	oreo	120	0	1
UP	2025-10-07	Hector-Dumas	88	oreo	120	0	0
UP	2025-10-07	Hector-Dumas	89	control	120	0	0
UP	2025-10-07	Hector-Dumas	89	control	120	0	3
UP	2025-10-07	Hector-Dumas	89	control	35	1	1
UP	2025-10-07	Hector-Dumas	89	control	35	1	1
UP	2025-10-07	Hector-Dumas	89	control	40	1	4
UP	2025-10-07	Hector-Dumas	89	control	120	0	0
UP	2025-10-07	Hector-Dumas	89	control	45	1	1
UP	2025-10-07	Hector-Dumas	89	control	120	0	1
UP	2025-10-07	Hector-Dumas	89	control	65	1	1
UP	2025-10-07	Hector-Dumas	89	control	70	1	6
UP	2025-10-07	Hector-Dumas	89	control	120	0	7
UP	2025-10-07	Hector-Dumas	89	control	120	0	7
UP	2025-10-07	Hector-Dumas	89	control	85	1	6
UP	2025-10-07	Hector-Dumas	89	control	120	0	2
UP	2025-10-07	Hector-Dumas	89	control	120	0	1
UP	2025-10-07	Hector-Dumas	89	control	120	0	2
UP	2025-10-07	Hector-Dumas	89	control	120	0	1
UP	2025-10-07	Hector-Dumas	89	control	120	0	2
UP	2025-10-07	Hector-Dumas	89	control	120	0	2
UP	2025-10-07	Hector-Dumas	89	control	120	0	3
UP	2025-10-07	Hector-Dumas	90	chips	120	0	0
UP	2025-10-07	Hector-Dumas	90	chips	120	0	0
UP	2025-10-07	Hector-Dumas	90	chips	120	0	0
UP	2025-10-07	Hector-Dumas	90	chips	120	0	0
UP	2025-10-07	Hector-Dumas	90	chips	120	0	0
UP	2025-10-07	Hector-Dumas	90	chips	120	0	0
UP	2025-10-07	Hector-Dumas	90	chips	120	0	0
UP	2025-10-07	Hector-Dumas	90	chips	120	0	0
UP	2025-10-07	Hector-Dumas	90	chips	120	0	0
UP	2025-10-07	Hector-Dumas	90	chips	120	0	0
UP	2025-10-07	Hector-Dumas	90	chips	120	0	0
UP	2025-10-07	Hector-Dumas	90	chips	120	0	0
UP	2025-10-07	Hector-Dumas	90	chips	120	0	0
UP	2025-10-07	Hector-Dumas	90	chips	120	0	0
UP	2025-10-07	Hector-Dumas	90	chips	120	0	0
UP	2025-10-07	Hector-Dumas	90	chips	120	0	0
UP	2025-10-07	Hector-Dumas	90	chips	120	0	0
UP	2025-10-07	Hector-Dumas	90	chips	120	0	0
UP	2025-10-07	Hector-Dumas	90	chips	120	0	0
UP	2025-10-07	Hector-Dumas	90	chips	120	0	0
UP	2025-10-07	Anabel-Aslithe	91	control	10	1	2
UP	2025-10-07	Anabel-Aslithe	91	control	10	1	2
UP	2025-10-07	Anabel-Aslithe	91	control	10	1	2
UP	2025-10-07	Anabel-Aslithe	91	control	15	1	2
UP	2025-10-07	Anabel-Aslithe	91	control	20	1	2
UP	2025-10-07	Anabel-Aslithe	91	control	30	1	2
UP	2025-10-07	Anabel-Aslithe	91	control	40	1	4
UP	2025-10-07	Anabel-Aslithe	91	control	40	1	4
UP	2025-10-07	Anabel-Aslithe	91	control	40	1	4
UP	2025-10-07	Anabel-Aslithe	91	control	45	1	4
UP	2025-10-07	Anabel-Aslithe	91	control	50	1	2
UP	2025-10-07	Anabel-Aslithe	91	control	65	1	2
UP	2025-10-07	Anabel-Aslithe	91	control	65	1	2
UP	2025-10-07	Anabel-Aslithe	91	control	65	1	2
UP	2025-10-07	Anabel-Aslithe	91	control	75	1	2
UP	2025-10-07	Anabel-Aslithe	91	control	75	1	1
UP	2025-10-07	Anabel-Aslithe	91	control	100	1	1
UP	2025-10-07	Anabel-Aslithe	91	control	100	1	1
UP	2025-10-07	Anabel-Aslithe	91	control	120	0	1
UP	2025-10-07	Anabel-Aslithe	91	control	120	0	1
UP	2025-10-07	Anabel-Aslithe	92	chips	65	1	3
UP	2025-10-07	Anabel-Aslithe	92	chips	65	1	3
UP	2025-10-07	Anabel-Aslithe	92	chips	70	1	0
UP	2025-10-07	Anabel-Aslithe	92	chips	75	1	2
UP	2025-10-07	Anabel-Aslithe	92	chips	75	1	2
UP	2025-10-07	Anabel-Aslithe	92	chips	80	1	1
UP	2025-10-07	Anabel-Aslithe	92	chips	80	1	1
UP	2025-10-07	Anabel-Aslithe	92	chips	90	1	5
UP	2025-10-07	Anabel-Aslithe	92	chips	90	1	5
UP	2025-10-07	Anabel-Aslithe	92	chips	95	1	0
UP	2025-10-07	Anabel-Aslithe	92	chips	95	1	0
UP	2025-10-07	Anabel-Aslithe	92	chips	100	1	0
UP	2025-10-07	Anabel-Aslithe	92	chips	105	1	0
UP	2025-10-07	Anabel-Aslithe	92	chips	110	1	0
UP	2025-10-07	Anabel-Aslithe	92	chips	115	1	0
UP	2025-10-07	Anabel-Aslithe	92	chips	120	0	0
UP	2025-10-07	Anabel-Aslithe	92	chips	120	0	0
UP	2025-10-07	Anabel-Aslithe	92	chips	120	0	0
UP	2025-10-07	Anabel-Aslithe	92	chips	120	0	0
UP	2025-10-07	Anabel-Aslithe	92	chips	120	0	0
UP	2025-10-07	Anabel-Aslithe	93	oreo	10	1	1
UP	2025-10-07	Anabel-Aslithe	93	oreo	10	1	1
UP	2025-10-07	Anabel-Aslithe	93	oreo	15	1	0
UP	2025-10-07	Anabel-Aslithe	93	oreo	20	1	0
UP	2025-10-07	Anabel-Aslithe	93	oreo	25	1	0
UP	2025-10-07	Anabel-Aslithe	93	oreo	30	1	1
UP	2025-10-07	Anabel-Aslithe	93	oreo	30	1	1
UP	2025-10-07	Anabel-Aslithe	93	oreo	35	1	1
UP	2025-10-07	Anabel-Aslithe	93	oreo	35	1	1
UP	2025-10-07	Anabel-Aslithe	93	oreo	50	1	4
UP	2025-10-07	Anabel-Aslithe	93	oreo	50	1	4
UP	2025-10-07	Anabel-Aslithe	93	oreo	55	1	3
UP	2025-10-07	Anabel-Aslithe	93	oreo	55	1	3
UP	2025-10-07	Anabel-Aslithe	93	oreo	60	1	3
UP	2025-10-07	Anabel-Aslithe	93	oreo	60	1	3
UP	2025-10-07	Anabel-Aslithe	93	oreo	120	0	0
UP	2025-10-07	Anabel-Aslithe	93	oreo	120	0	0
UP	2025-10-07	Anabel-Aslithe	93	oreo	120	0	0
UP	2025-10-07	Anabel-Aslithe	93	oreo	120	0	0
UP	2025-10-07	Anabel-Aslithe	93	oreo	120	0	0
UP	2025-10-07	Anabel-Aslithe	94	control	10	1	3
UP	2025-10-07	Anabel-Aslithe	94	control	10	1	3
UP	2025-10-07	Anabel-Aslithe	94	control	15	1	3
UP	2025-10-07	Anabel-Aslithe	94	control	20	1	3
UP	2025-10-07	Anabel-Aslithe	94	control	25	1	3
UP	2025-10-07	Anabel-Aslithe	94	control	30	1	4
UP	2025-10-07	Anabel-Aslithe	94	control	30	1	4
UP	2025-10-07	Anabel-Aslithe	94	control	30	1	4
UP	2025-10-07	Anabel-Aslithe	94	control	30	1	4
UP	2025-10-07	Anabel-Aslithe	94	control	35	1	4
UP	2025-10-07	Anabel-Aslithe	94	control	35	1	4
UP	2025-10-07	Anabel-Aslithe	94	control	35	1	4
UP	2025-10-07	Anabel-Aslithe	94	control	35	1	4
UP	2025-10-07	Anabel-Aslithe	94	control	55	1	2
UP	2025-10-07	Anabel-Aslithe	94	control	55	1	2
UP	2025-10-07	Anabel-Aslithe	94	control	55	1	2
UP	2025-10-07	Anabel-Aslithe	94	control	55	1	2
UP	2025-10-07	Anabel-Aslithe	94	control	120	0	0
UP	2025-10-07	Anabel-Aslithe	94	control	120	0	0
UP	2025-10-07	Anabel-Aslithe	94	control	120	0	0
UP	2025-10-07	Anabel-Aslithe	95	chips	120	0	0
UP	2025-10-07	Anabel-Aslithe	95	chips	120	0	0
UP	2025-10-07	Anabel-Aslithe	95	chips	120	0	0
UP	2025-10-07	Anabel-Aslithe	95	chips	120	0	0
UP	2025-10-07	Anabel-Aslithe	95	chips	120	0	0
UP	2025-10-07	Anabel-Aslithe	95	chips	120	0	0
UP	2025-10-07	Anabel-Aslithe	95	chips	120	0	0
UP	2025-10-07	Anabel-Aslithe	95	chips	120	0	0
UP	2025-10-07	Anabel-Aslithe	95	chips	120	0	0
UP	2025-10-07	Anabel-Aslithe	95	chips	120	0	0
UP	2025-10-07	Anabel-Aslithe	95	chips	120	0	0
UP	2025-10-07	Anabel-Aslithe	95	chips	120	0	0
UP	2025-10-07	Anabel-Aslithe	95	chips	120	0	0
UP	2025-10-07	Anabel-Aslithe	95	chips	120	0	0
UP	2025-10-07	Anabel-Aslithe	95	chips	120	0	0
UP	2025-10-07	Anabel-Aslithe	95	chips	120	0	0
UP	2025-10-07	Anabel-Aslithe	95	chips	120	0	0
UP	2025-10-07	Anabel-Aslithe	95	chips	120	0	0
UP	2025-10-07	Anabel-Aslithe	95	chips	120	0	0
UP	2025-10-07	Anabel-Aslithe	95	chips	120	0	0
UP	2025-10-07	Anabel-Aslithe	96	oreo	120	0	0
UP	2025-10-07	Anabel-Aslithe	96	oreo	120	0	0
UP	2025-10-07	Anabel-Aslithe	96	oreo	120	0	0
UP	2025-10-07	Anabel-Aslithe	96	oreo	120	0	0
UP	2025-10-07	Anabel-Aslithe	96	oreo	120	0	0
UP	2025-10-07	Anabel-Aslithe	96	oreo	120	0	0
UP	2025-10-07	Anabel-Aslithe	96	oreo	120	0	0
UP	2025-10-07	Anabel-Aslithe	96	oreo	120	0	0
UP	2025-10-07	Anabel-Aslithe	96	oreo	120	0	0
UP	2025-10-07	Anabel-Aslithe	96	oreo	120	0	0
UP	2025-10-07	Anabel-Aslithe	96	oreo	120	0	0
UP	2025-10-07	Anabel-Aslithe	96	oreo	120	0	0
UP	2025-10-07	Anabel-Aslithe	96	oreo	120	0	0
UP	2025-10-07	Anabel-Aslithe	96	oreo	120	0	0
UP	2025-10-07	Anabel-Aslithe	96	oreo	120	0	0
UP	2025-10-07	Anabel-Aslithe	96	oreo	120	0	0
UP	2025-10-07	Anabel-Aslithe	96	oreo	120	0	0
UP	2025-10-07	Anabel-Aslithe	96	oreo	120	0	0
UP	2025-10-07	Anabel-Aslithe	96	oreo	120	0	0
UP	2025-10-07	Anabel-Aslithe	96	oreo	120	0	0
UP	2025-10-07	Anabel-Aslithe	97	control	120	0	2
UP	2025-10-07	Anabel-Aslithe	97	control	120	0	2
UP	2025-10-07	Anabel-Aslithe	97	control	120	0	2
UP	2025-10-07	Anabel-Aslithe	97	control	120	0	3
UP	2025-10-07	Anabel-Aslithe	97	control	120	0	3
UP	2025-10-07	Anabel-Aslithe	97	control	120	0	3
UP	2025-10-07	Anabel-Aslithe	97	control	120	0	0
UP	2025-10-07	Anabel-Aslithe	97	control	120	0	0
UP	2025-10-07	Anabel-Aslithe	97	control	120	0	0
UP	2025-10-07	Anabel-Aslithe	97	control	120	0	0
UP	2025-10-07	Anabel-Aslithe	97	control	120	0	0
UP	2025-10-07	Anabel-Aslithe	97	control	120	0	0
UP	2025-10-07	Anabel-Aslithe	97	control	120	0	0
UP	2025-10-07	Anabel-Aslithe	97	control	120	0	0
UP	2025-10-07	Anabel-Aslithe	97	control	120	0	0
UP	2025-10-07	Anabel-Aslithe	97	control	120	0	0
UP	2025-10-07	Anabel-Aslithe	97	control	120	0	0
UP	2025-10-07	Anabel-Aslithe	97	control	120	0	0
UP	2025-10-07	Anabel-Aslithe	97	control	120	0	0
UP	2025-10-07	Anabel-Aslithe	97	control	120	0	0
UP	2025-10-07	Anabel-Aslithe	98	chips	120	0	3
UP	2025-10-07	Anabel-Aslithe	98	chips	120	0	2
UP	2025-10-07	Anabel-Aslithe	98	chips	120	0	2
UP	2025-10-07	Anabel-Aslithe	98	chips	120	0	0
UP	2025-10-07	Anabel-Aslithe	98	chips	120	0	0
UP	2025-10-07	Anabel-Aslithe	98	chips	120	0	0
UP	2025-10-07	Anabel-Aslithe	98	chips	120	0	0
UP	2025-10-07	Anabel-Aslithe	98	chips	120	0	0
UP	2025-10-07	Anabel-Aslithe	98	chips	120	0	0
UP	2025-10-07	Anabel-Aslithe	98	chips	120	0	0
UP	2025-10-07	Anabel-Aslithe	98	chips	120	0	0
UP	2025-10-07	Anabel-Aslithe	98	chips	120	0	0
UP	2025-10-07	Anabel-Aslithe	98	chips	120	0	0
UP	2025-10-07	Anabel-Aslithe	98	chips	120	0	0
UP	2025-10-07	Anabel-Aslithe	98	chips	120	0	0
UP	2025-10-07	Anabel-Aslithe	98	chips	120	0	0
UP	2025-10-07	Anabel-Aslithe	98	chips	120	0	0
UP	2025-10-07	Anabel-Aslithe	98	chips	120	0	0
UP	2025-10-07	Anabel-Aslithe	98	chips	120	0	0
UP	2025-10-07	Anabel-Aslithe	98	chips	120	0	0
UP	2025-10-07	Anabel-Aslithe	99	oreo	65	1	2
UP	2025-10-07	Anabel-Aslithe	99	oreo	65	1	2
UP	2025-10-07	Anabel-Aslithe	99	oreo	65	1	2
UP	2025-10-07	Anabel-Aslithe	99	oreo	70	1	0
UP	2025-10-07	Anabel-Aslithe	99	oreo	70	1	0
UP	2025-10-07	Anabel-Aslithe	99	oreo	70	1	0
UP	2025-10-07	Anabel-Aslithe	99	oreo	75	1	0
UP	2025-10-07	Anabel-Aslithe	99	oreo	75	1	0
UP	2025-10-07	Anabel-Aslithe	99	oreo	75	1	0
UP	2025-10-07	Anabel-Aslithe	99	oreo	120	0	0
UP	2025-10-07	Anabel-Aslithe	99	oreo	120	0	0
UP	2025-10-07	Anabel-Aslithe	99	oreo	120	0	0
UP	2025-10-07	Anabel-Aslithe	99	oreo	120	0	0
UP	2025-10-07	Anabel-Aslithe	99	oreo	120	0	0
UP	2025-10-07	Anabel-Aslithe	99	oreo	120	0	0
UP	2025-10-07	Anabel-Aslithe	99	oreo	120	0	0
UP	2025-10-07	Anabel-Aslithe	99	oreo	120	0	0
UP	2025-10-07	Anabel-Aslithe	99	oreo	120	0	0
UP	2025-10-07	Anabel-Aslithe	99	oreo	120	0	0
UP	2025-10-07	Anabel-Aslithe	99	oreo	120	0	0
UP	2025-10-07	Anabel-Aslithe	100	control	120	0	0
UP	2025-10-07	Anabel-Aslithe	100	control	120	0	0
UP	2025-10-07	Anabel-Aslithe	100	control	120	0	0
UP	2025-10-07	Anabel-Aslithe	100	control	120	0	0
UP	2025-10-07	Anabel-Aslithe	100	control	120	0	0
UP	2025-10-07	Anabel-Aslithe	100	control	120	0	0
UP	2025-10-07	Anabel-Aslithe	100	control	120	0	0
UP	2025-10-07	Anabel-Aslithe	100	control	120	0	0
UP	2025-10-07	Anabel-Aslithe	100	control	120	0	0
UP	2025-10-07	Anabel-Aslithe	100	control	120	0	0
UP	2025-10-07	Anabel-Aslithe	100	control	120	0	0
UP	2025-10-07	Anabel-Aslithe	100	control	120	0	0
UP	2025-10-07	Anabel-Aslithe	100	control	120	0	0
UP	2025-10-07	Anabel-Aslithe	100	control	120	0	0
UP	2025-10-07	Anabel-Aslithe	100	control	120	0	0
UP	2025-10-07	Anabel-Aslithe	100	control	120	0	0
UP	2025-10-07	Anabel-Aslithe	100	control	120	0	0
UP	2025-10-07	Anabel-Aslithe	100	control	120	0	0
UP	2025-10-07	Anabel-Aslithe	100	control	120	0	0
UP	2025-10-07	Anabel-Aslithe	100	control	120	0	0
UP	2025-10-07	Anabel-Aslithe	101	chips	10	1	3
UP	2025-10-07	Anabel-Aslithe	101	chips	10	1	3
UP	2025-10-07	Anabel-Aslithe	101	chips	35	1	2
[truncated: 3,757 more rows]

## Sheet: exp2.ants
site	date	couple_id	treatment	depot_id	time	ants	Trachymyrmex sp10	Pheidole sp1	Pheidole sp2	Pheidole sp3	Pheidole sp4	Atta sp	Solenopsis sp1	Solenopsis sp2	Ectatomma	Acromyrmex sp	Odontomachus sp	Paratrachymyrmex cornetzi	Dorymyrmex sp	Pachycondila apicalis
UP	30-sep-25	Pedro-Cristie	control	1	5	3	1	0	0	0	0	0	0	0	0	0	0	0	0	0
UP	30-sep-25	Pedro-Cristie	control	1	10	3	1	0	0	0	0	0	0	0	0	0	0	0	0	0
UP	30-sep-25	Pedro-Cristie	control	1	15	1	1	0	0	0	0	0	0	0	0	0	0	0	0	0
UP	30-sep-25	Pedro-Cristie	control	1	20	2	1	0	0	0	0	0	0	0	0	0	0	0	0	0
UP	30-sep-25	Pedro-Cristie	control	1	25	0	0	0	0	0	0	0	0	0	0	0	0	0	0	0
UP	30-sep-25	Pedro-Cristie	control	1	30	4	1	0	0	0	0	0	0	0	0	0	0	0	0	0
UP	30-sep-25	Pedro-Cristie	control	1	35	10	1	0	0	0	0	0	0	0	0	0	0	0	0	0
UP	30-sep-25	Pedro-Cristie	control	1	40	4	1	0	0	0	0	0	0	0	0	0	0	0	0	0
UP	30-sep-25	Pedro-Cristie	control	1	45	1	1	0	0	0	0	0	0	0	0	0	0	0	0	0
UP	30-sep-25	Pedro-Cristie	control	1	50	0	0	0	0	0	0	0	0	0	0	0	0	0	0	0
UP	30-sep-25	Pedro-Cristie	control	1	55	0	0	0	0	0	0	0	0	0	0	0	0	0	0	0
UP	30-sep-25	Pedro-Cristie	control	1	60	3	0	0	1	0	0	0	0	0	0	0	0	0	0	0
UP	30-sep-25	Pedro-Cristie	control	1	65	0	0	0	0	0	0	0	0	0	0	0	0	0	0	0
UP	30-sep-25	Pedro-Cristie	control	1	70	0	0	0	0	0	0	0	0	0	0	0	0	0	0	0
UP	30-sep-25	Pedro-Cristie	control	1	75	0	0	0	0	0	0	0	0	0	0	0	0	0	0	0
UP	30-sep-25	Pedro-Cristie	control	1	80	1	0	0	1	0	0	0	0	0	0	0	0	0	0	0
UP	30-sep-25	Pedro-Cristie	control	1	85	0	0	0	0	0	0	0	0	0	0	0	0	0	0	0
UP	30-sep-25	Pedro-Cristie	control	1	90	2	0	0	1	0	0	0	0	0	0	0	0	0	0	0
UP	30-sep-25	Pedro-Cristie	control	1	95	0	0	0	0	0	0	0	0	0	0	0	0	0	0	0
UP	30-sep-25	Pedro-Cristie	control	1	100	0	0	0	0	0	0	0	0	0	0	0	0	0	0	0
UP	30-sep-25	Pedro-Cristie	control	1	105	2	0	0	1	0	0	0	0	0	0	0	0	0	0	0
UP	30-sep-25	Pedro-Cristie	control	1	110	0	0	0	0	0	0	0	0	0	0	0	0	0	0	0
UP	30-sep-25	Pedro-Cristie	control	1	115	0	0	0	0	0	0	0	0	0	0	0	0	0	0	0
UP	30-sep-25	Pedro-Cristie	control	1	120	0	0	0	0	0	0	0	0	0	0	0	0	0	0	0
UP	30-sep-25	Pedro-Cristie	chips	2	5	0	0	0	0	0	0	0	0	0	0	0	0	0	0	0
UP	30-sep-25	Pedro-Cristie	chips	2	10	1	0	0	1	0	0	0	0	0	0	0	0	0	0	0
UP	30-sep-25	Pedro-Cristie	chips	2	15	0	0	0	0	0	0	0	0	0	0	0	0	0	0	0
UP	30-sep-25	Pedro-Cristie	chips	2	20	0	0	0	0	0	0	0	0	0	0	0	0	0	0	0
UP	30-sep-25	Pedro-Cristie	chips	2	25	0	0	0	0	0	0	0	0	0	0	0	0	0	0	0
UP	30-sep-25	Pedro-Cristie	chips	2	30	0	0	0	0	0	0	0	0	0	0	0	0	0	0	0
UP	30-sep-25	Pedro-Cristie	chips	2	35	0	0	0	0	0	0	0	0	0	0	0	0	0	0	0
UP	30-sep-25	Pedro-Cristie	chips	2	40	0	0	0	0	0	0	0	0	0	0	0	0	0	0	0
UP	30-sep-25	Pedro-Cristie	chips	2	45	0	0	0	0	0	0	0	0	0	0	0	0	0	0	0
UP	30-sep-25	Pedro-Cristie	chips	2	50	1	0	0	0	0	0	1	0	0	0	0	0	0	0	0
UP	30-sep-25	Pedro-Cristie	chips	2	55	2	1	0	0	0	0	0	0	0	0	0	0	0	0	0
UP	30-sep-25	Pedro-Cristie	chips	2	60	1	0	0	1	0	0	0	0	0	0	0	0	0	0	0
UP	30-sep-25	Pedro-Cristie	chips	2	65	2	0	0	1	0	0	0	0	0	0	0	0	0	0	0
UP	30-sep-25	Pedro-Cristie	chips	2	70	1	0	0	1	0	0	0	0	0	0	0	0	0	0	0
UP	30-sep-25	Pedro-Cristie	chips	2	75	0	0	0	0	0	0	0	0	0	0	0	0	0	0	0
UP	30-sep-25	Pedro-Cristie	chips	2	80	1	1	0	0	0	0	0	0	0	0	0	0	0	0	0
UP	30-sep-25	Pedro-Cristie	chips	2	85	1	1	0	0	0	0	0	0	0	0	0	0	0	0	0
UP	30-sep-25	Pedro-Cristie	chips	2	90	0	0	0	0	0	0	0	0	0	0	0	0	0	0	0
UP	30-sep-25	Pedro-Cristie	chips	2	95	4	0	0	1	0	0	1	0	0	0	0	0	0	0	0
UP	30-sep-25	Pedro-Cristie	chips	2	100	0	0	0	0	0	0	0	0	0	0	0	0	0	0	0
UP	30-sep-25	Pedro-Cristie	chips	2	105	5	1	0	0	0	0	0	0	0	0	0	0	0	0	0
UP	30-sep-25	Pedro-Cristie	chips	2	110	0	0	0	0	0	0	0	0	0	0	0	0	0	0	0
UP	30-sep-25	Pedro-Cristie	chips	2	115	0	0	0	0	0	0	0	0	0	0	0	0	0	0	0
UP	30-sep-25	Pedro-Cristie	chips	2	120	0	0	0	0	0	0	0	0	0	0	0	0	0	0	0
UP	30-sep-25	Pedro-Cristie	oreo	3	5	0	0	0	0	0	0	0	0	0	0	0	0	0	0	0
UP	30-sep-25	Pedro-Cristie	oreo	3	10	0	0	0	0	0	0	0	0	0	0	0	0	0	0	0
UP	30-sep-25	Pedro-Cristie	oreo	3	15	0	0	0	0	0	0	0	0	0	0	0	0	0	0	0
UP	30-sep-25	Pedro-Cristie	oreo	3	20	2	0	0	1	0	0	0	0	0	0	0	0	0	0	0
UP	30-sep-25	Pedro-Cristie	oreo	3	25	0	0	0	0	0	0	0	0	0	0	0	0	0	0	0
UP	30-sep-25	Pedro-Cristie	oreo	3	30	0	0	0	0	0	0	0	0	0	0	0	0	0	0	0
UP	30-sep-25	Pedro-Cristie	oreo	3	35	0	0	0	0	0	0	0	0	0	0	0	0	0	0	0
UP	30-sep-25	Pedro-Cristie	oreo	3	40	0	0	0	0	0	0	0	0	0	0	0	0	0	0	0
UP	30-sep-25	Pedro-Cristie	oreo	3	45	0	0	0	0	0	0	0	0	0	0	0	0	0	0	0
UP	30-sep-25	Pedro-Cristie	oreo	3	50	1	0	0	1	0	0	0	0	0	0	0	0	0	0	0
UP	30-sep-25	Pedro-Cristie	oreo	3	55	0	0	0	0	0	0	0	0	0	0	0	0	0	0	0
UP	30-sep-25	Pedro-Cristie	oreo	3	60	0	0	0	0	0	0	0	0	0	0	0	0	0	0	0
UP	30-sep-25	Pedro-Cristie	oreo	3	65	1	0	0	1	0	0	0	0	0	0	0	0	0	0	0
UP	30-sep-25	Pedro-Cristie	oreo	3	70	0	0	0	0	0	0	0	0	0	0	0	0	0	0	0
UP	30-sep-25	Pedro-Cristie	oreo	3	75	0	0	0	0	0	0	0	0	0	0	0	0	0	0	0
UP	30-sep-25	Pedro-Cristie	oreo	3	80	0	0	0	0	0	0	0	0	0	0	0	0	0	0	0
UP	30-sep-25	Pedro-Cristie	oreo	3	85	0	0	0	0	0	0	0	0	0	0	0	0	0	0	0
UP	30-sep-25	Pedro-Cristie	oreo	3	90	0	0	0	0	0	0	0	0	0	0	0	0	0	0	0
UP	30-sep-25	Pedro-Cristie	oreo	3	95	0	0	0	0	0	0	0	0	0	0	0	0	0	0	0
UP	30-sep-25	Pedro-Cristie	oreo	3	100	1	0	0	1	0	0	0	0	0	0	0	0	0	0	0
UP	30-sep-25	Pedro-Cristie	oreo	3	105	0	0	0	0	0	0	0	0	0	0	0	0	0	0	0
UP	30-sep-25	Pedro-Cristie	oreo	3	110	0	0	0	0	0	0	0	0	0	0	0	0	0	0	0
UP	30-sep-25	Pedro-Cristie	oreo	3	115	0	0	0	0	0	0	0	0	0	0	0	0	0	0	0
UP	30-sep-25	Pedro-Cristie	oreo	3	120	0	0	0	0	0	0	0	0	0	0	0	0	0	0	0
UP	30-sep-25	Pedro-Cristie	control	4	5	0	0	0	0	0	0	0	0	0	0	0	0	0	0	0
UP	30-sep-25	Pedro-Cristie	control	4	10	0	0	0	0	0	0	0	0	0	0	0	0	0	0	0
UP	30-sep-25	Pedro-Cristie	control	4	15	0	0	0	0	0	0	0	0	0	0	0	0	0	0	0
UP	30-sep-25	Pedro-Cristie	control	4	20	4	1	0	0	0	0	0	0	0	0	0	0	0	0	0
UP	30-sep-25	Pedro-Cristie	control	4	25	0	0	0	0	0	0	0	0	0	0	0	0	0	0	0
UP	30-sep-25	Pedro-Cristie	control	4	30	0	0	0	0	0	0	0	0	0	0	0	0	0	0	0
UP	30-sep-25	Pedro-Cristie	control	4	35	0	0	0	0	0	0	0	0	0	0	0	0	0	0	0
UP	30-sep-25	Pedro-Cristie	control	4	40	4	1	0	0	0	0	0	0	0	0	0	0	0	0	0
UP	30-sep-25	Pedro-Cristie	control	4	45	1	0	0	1	0	0	0	0	0	0	0	0	0	0	0
UP	30-sep-25	Pedro-Cristie	control	4	50	1	1	0	0	0	0	0	0	0	0	0	0	0	0	0
UP	30-sep-25	Pedro-Cristie	control	4	55	0	0	0	0	0	0	0	0	0	0	0	0	0	0	0
UP	30-sep-25	Pedro-Cristie	control	4	60	0	1	0	0	0	0	0	0	0	0	0	0	0	0	0
UP	30-sep-25	Pedro-Cristie	control	4	65	2	0	0	1	0	0	0	0	0	0	0	0	0	0	0
UP	30-sep-25	Pedro-Cristie	control	4	70	1	1	0	0	0	0	0	0	0	0	0	0	0	0	0
UP	30-sep-25	Pedro-Cristie	control	4	75	0	0	0	0	0	0	0	0	0	0	0	0	0	0	0
UP	30-sep-25	Pedro-Cristie	control	4	80	3	1	0	0	0	0	0	0	0	0	0	0	0	0	0
UP	30-sep-25	Pedro-Cristie	control	4	85	0	0	0	0	0	0	0	0	0	0	0	0	0	0	0
UP	30-sep-25	Pedro-Cristie	control	4	90	0	0	0	0	0	0	0	0	0	0	0	0	0	0	0
UP	30-sep-25	Pedro-Cristie	control	4	95	1	1	0	0	0	0	0	0	0	0	0	0	0	0	0
UP	30-sep-25	Pedro-Cristie	control	4	100	0	0	0	0	0	0	0	0	0	0	0	0	0	0	0
UP	30-sep-25	Pedro-Cristie	control	4	105	1	1	0	0	0	0	0	0	0	0	0	0	0	0	0
UP	30-sep-25	Pedro-Cristie	control	4	110	0	0	0	0	0	0	0	0	0	0	0	0	0	0	0
UP	30-sep-25	Pedro-Cristie	control	4	115	0	0	0	0	0	0	0	0	0	0	0	0	0	0	0
UP	30-sep-25	Pedro-Cristie	control	4	120	0	0	0	0	0	0	0	0	0	0	0	0	0	0	0
UP	30-sep-25	Pedro-Cristie	chips	5	5	0	0	0	0	0	0	0	0	0	0	0	0	0	0	0
UP	30-sep-25	Pedro-Cristie	chips	5	10	0	0	0	0	0	0	0	0	0	0	0	0	0	0	0
UP	30-sep-25	Pedro-Cristie	chips	5	15	0	0	0	0	0	0	0	0	0	0	0	0	0	0	0
UP	30-sep-25	Pedro-Cristie	chips	5	20	0	0	0	0	0	0	0	0	0	0	0	0	0	0	0
UP	30-sep-25	Pedro-Cristie	chips	5	25	0	0	0	0	0	0	0	0	0	0	0	0	0	0	0
UP	30-sep-25	Pedro-Cristie	chips	5	30	0	0	0	0	0	0	0	0	0	0	0	0	0	0	0
UP	30-sep-25	Pedro-Cristie	chips	5	35	0	0	0	0	0	0	0	0	0	0	0	0	0	0	0
UP	30-sep-25	Pedro-Cristie	chips	5	40	0	0	0	0	0	0	0	0	0	0	0	0	0	0	0
UP	30-sep-25	Pedro-Cristie	chips	5	45	0	0	0	0	0	0	0	0	0	0	0	0	0	0	0
UP	30-sep-25	Pedro-Cristie	chips	5	50	0	0	0	0	0	0	0	0	0	0	0	0	0	0	0
UP	30-sep-25	Pedro-Cristie	chips	5	55	0	0	0	0	0	0	0	0	0	0	0	0	0	0	0
UP	30-sep-25	Pedro-Cristie	chips	5	60	0	0	0	0	0	0	0	0	0	0	0	0	0	0	0
UP	30-sep-25	Pedro-Cristie	chips	5	65	0	0	0	0	0	0	0	0	0	0	0	0	0	0	0
UP	30-sep-25	Pedro-Cristie	chips	5	70	0	0	0	0	0	0	0	0	0	0	0	0	0	0	0
UP	30-sep-25	Pedro-Cristie	chips	5	75	0	0	0	0	0	0	0	0	0	0	0	0	0	0	0
UP	30-sep-25	Pedro-Cristie	chips	5	80	0	0	0	0	0	0	0	0	0	0	0	0	0	0	0
UP	30-sep-25	Pedro-Cristie	chips	5	85	0	0	0	0	0	0	0	0	0	0	0	0	0	0	0
UP	30-sep-25	Pedro-Cristie	chips	5	90	0	0	0	0	0	0	0	0	0	0	0	0	0	0	0
UP	30-sep-25	Pedro-Cristie	chips	5	95	1	1	0	0	0	0	0	0	0	0	0	0	0	0	0
UP	30-sep-25	Pedro-Cristie	chips	5	100	0	0	0	0	0	0	0	0	0	0	0	0	0	0	0
UP	30-sep-25	Pedro-Cristie	chips	5	105	0	0	0	0	0	0	0	0	0	0	0	0	0	0	0
UP	30-sep-25	Pedro-Cristie	chips	5	110	0	0	0	0	0	0	0	0	0	0	0	0	0	0	0
UP	30-sep-25	Pedro-Cristie	chips	5	115	0	0	0	0	0	0	0	0	0	0	0	0	0	0	0
UP	30-sep-25	Pedro-Cristie	chips	5	120	0	0	0	0	0	0	0	0	0	0	0	0	0	0	0
UP	30-sep-25	Pedro-Cristie	oreo	6	5	0	0	0	0	0	0	0	0	0	0	0	0	0	0	0
UP	30-sep-25	Pedro-Cristie	oreo	6	10	0	0	0	0	0	0	0	0	0	0	0	0	0	0	0
UP	30-sep-25	Pedro-Cristie	oreo	6	15	0	0	0	0	0	0	0	0	0	0	0	0	0	0	0
UP	30-sep-25	Pedro-Cristie	oreo	6	20	0	0	0	0	0	0	0	0	0	0	0	0	0	0	0
UP	30-sep-25	Pedro-Cristie	oreo	6	25	0	0	0	0	0	0	0	0	0	0	0	0	0	0	0
UP	30-sep-25	Pedro-Cristie	oreo	6	30	0	0	0	0	0	0	0	0	0	0	0	0	0	0	0
UP	30-sep-25	Pedro-Cristie	oreo	6	35	0	0	0	0	0	0	0	0	0	0	0	0	0	0	0
UP	30-sep-25	Pedro-Cristie	oreo	6	40	0	0	0	0	0	0	0	0	0	0	0	0	0	0	0
UP	30-sep-25	Pedro-Cristie	oreo	6	45	0	0	0	0	0	0	0	0	0	0	0	0	0	0	0
UP	30-sep-25	Pedro-Cristie	oreo	6	50	0	0	0	0	0	0	0	0	0	0	0	0	0	0	0
UP	30-sep-25	Pedro-Cristie	oreo	6	55	0	0	0	0	0	0	0	0	0	0	0	0	0	0	0
UP	30-sep-25	Pedro-Cristie	oreo	6	60	0	0	0	0	0	0	0	0	0	0	0	0	0	0	0
UP	30-sep-25	Pedro-Cristie	oreo	6	65	0	0	0	0	0	0	0	0	0	0	0	0	0	0	0
UP	30-sep-25	Pedro-Cristie	oreo	6	70	0	0	0	0	0	0	0	0	0	0	0	0	0	0	0
UP	30-sep-25	Pedro-Cristie	oreo	6	75	0	0	0	0	0	0	0	0	0	0	0	0	0	0	0
UP	30-sep-25	Pedro-Cristie	oreo	6	80	0	0	0	0	0	0	0	0	0	0	0	0	0	0	0
UP	30-sep-25	Pedro-Cristie	oreo	6	85	0	0	0	0	0	0	0	0	0	0	0	0	0	0	0
UP	30-sep-25	Pedro-Cristie	oreo	6	90	0	0	0	0	0	0	0	0	0	0	0	0	0	0	0
UP	30-sep-25	Pedro-Cristie	oreo	6	95	0	0	0	0	0	0	0	0	0	0	0	0	0	0	0
UP	30-sep-25	Pedro-Cristie	oreo	6	100	0	0	0	0	0	0	0	0	0	0	0	0	0	0	0
UP	30-sep-25	Pedro-Cristie	oreo	6	105	0	0	0	0	0	0	0	0	0	0	0	0	0	0	0
UP	30-sep-25	Pedro-Cristie	oreo	6	110	0	0	0	0	0	0	0	0	0	0	0	0	0	0	0
UP	30-sep-25	Pedro-Cristie	oreo	6	115	0	0	0	0	0	0	0	0	0	0	0	0	0	0	0
UP	30-sep-25	Pedro-Cristie	oreo	6	120	0	0	0	0	0	0	0	0	0	0	0	0	0	0	0
UP	30-sep-25	Pedro-Cristie	control	7	5	2	0	0	0	0	0	0	0	0	0	0	0	0	0	0
UP	30-sep-25	Pedro-Cristie	control	7	10	0	0	0	0	0	0	0	0	0	0	0	0	0	0	0
UP	30-sep-25	Pedro-Cristie	control	7	15	0	0	0	0	0	0	0	0	0	0	0	0	0	0	0
UP	30-sep-25	Pedro-Cristie	control	7	20	0	0	0	0	0	0	0	0	0	0	0	0	0	0	0
UP	30-sep-25	Pedro-Cristie	control	7	25	0	0	0	0	0	0	0	0	0	0	0	0	0	0	0
UP	30-sep-25	Pedro-Cristie	control	7	30	0	0	0	0	0	0	0	0	0	0	0	0	0	0	0
UP	30-sep-25	Pedro-Cristie	control	7	35	0	0	0	0	0	0	0	0	0	0	0	0	0	0	0
UP	30-sep-25	Pedro-Cristie	control	7	40	2	1	0	0	0	0	0	0	0	0	0	0	0	0	0
UP	30-sep-25	Pedro-Cristie	control	7	45	0	0	0	0	0	0	0	0	0	0	0	0	0	0	0
UP	30-sep-25	Pedro-Cristie	control	7	50	0	0	0	0	0	0	0	0	0	0	0	0	0	0	0
UP	30-sep-25	Pedro-Cristie	control	7	55	0	0	0	0	0	0	0	0	0	0	0	0	0	0	0
UP	30-sep-25	Pedro-Cristie	control	7	60	0	0	0	0	0	0	0	0	0	0	0	0	0	0	0
UP	30-sep-25	Pedro-Cristie	control	7	65	0	0	0	0	0	0	0	0	0	0	0	0	0	0	0
UP	30-sep-25	Pedro-Cristie	control	7	70	0	0	0	0	0	0	0	0	0	0	0	0	0	0	0
UP	30-sep-25	Pedro-Cristie	control	7	75	0	0	0	0	0	0	0	0	0	0	0	0	0	0	0
UP	30-sep-25	Pedro-Cristie	control	7	80	0	0	0	0	0	0	0	0	0	0	0	0	0	0	0
UP	30-sep-25	Pedro-Cristie	control	7	85	0	0	0	0	0	0	0	0	0	0	0	0	0	0	0
UP	30-sep-25	Pedro-Cristie	control	7	90	0	0	0	0	0	0	0	0	0	0	0	0	0	0	0
UP	30-sep-25	Pedro-Cristie	control	7	95	0	0	0	0	0	0	0	0	0	0	0	0	0	0	0
UP	30-sep-25	Pedro-Cristie	control	7	100	0	0	0	0	0	0	0	0	0	0	0	0	0	0	0
UP	30-sep-25	Pedro-Cristie	control	7	105	0	0	0	0	0	0	0	0	0	0	0	0	0	0	0
UP	30-sep-25	Pedro-Cristie	control	7	110	0	0	0	0	0	0	0	0	0	0	0	0	0	0	0
UP	30-sep-25	Pedro-Cristie	control	7	115	0	0	0	0	0	0	0	0	0	0	0	0	0	0	0
UP	30-sep-25	Pedro-Cristie	control	7	120	0	0	0	0	0	0	0	0	0	0	0	0	0	0	0
UP	30-sep-25	Pedro-Cristie	chips	8	5	0	0	0	0	0	0	0	0	0	0	0	0	0	0	0
UP	30-sep-25	Pedro-Cristie	chips	8	10	2	0	0	0	0	0	0	0	0	0	0	0	0	0	0
UP	30-sep-25	Pedro-Cristie	chips	8	15	0	0	0	0	0	0	0	0	0	0	0	0	0	0	0
UP	30-sep-25	Pedro-Cristie	chips	8	20	0	0	0	0	0	0	0	0	0	0	0	0	0	0	0
UP	30-sep-25	Pedro-Cristie	chips	8	25	0	0	0	0	0	0	0	0	0	0	0	0	0	0	0
UP	30-sep-25	Pedro-Cristie	chips	8	30	0	0	0	0	0	0	0	0	0	0	0	0	0	0	0
UP	30-sep-25	Pedro-Cristie	chips	8	35	0	0	0	0	0	0	0	0	0	0	0	0	0	0	0
UP	30-sep-25	Pedro-Cristie	chips	8	40	2	1	0	0	0	0	0	0	0	0	0	0	0	0	0
UP	30-sep-25	Pedro-Cristie	chips	8	45	0	0	0	0	0	0	0	0	0	0	0	0	0	0	0
UP	30-sep-25	Pedro-Cristie	chips	8	50	0	0	0	0	0	0	0	0	0	0	0	0	0	0	0
UP	30-sep-25	Pedro-Cristie	chips	8	55	0	0	0	0	0	0	0	0	0	0	0	0	0	0	0
UP	30-sep-25	Pedro-Cristie	chips	8	60	0	0	0	0	0	0	0	0	0	0	0	0	0	0	0
UP	30-sep-25	Pedro-Cristie	chips	8	65	0	0	0	0	0	0	0	0	0	0	0	0	0	0	0
UP	30-sep-25	Pedro-Cristie	chips	8	70	0	0	0	0	0	0	0	0	0	0	0	0	0	0	0
UP	30-sep-25	Pedro-Cristie	chips	8	75	0	0	0	0	0	0	0	0	0	0	0	0	0	0	0
UP	30-sep-25	Pedro-Cristie	chips	8	80	0	0	0	0	0	0	0	0	0	0	0	0	0	0	0
UP	30-sep-25	Pedro-Cristie	chips	8	85	0	0	0	0	0	0	0	0	0	0	0	0	0	0	0
UP	30-sep-25	Pedro-Cristie	chips	8	90	0	0	0	0	0	0	0	0	0	0	0	0	0	0	0
UP	30-sep-25	Pedro-Cristie	chips	8	95	0	0	0	0	0	0	0	0	0	0	0	0	0	0	0
UP	30-sep-25	Pedro-Cristie	chips	8	100	0	0	0	0	0	0	0	0	0	0	0	0	0	0	0
UP	30-sep-25	Pedro-Cristie	chips	8	105	0	0	0	0	0	0	0	0	0	0	0	0	0	0	0
UP	30-sep-25	Pedro-Cristie	chips	8	110	0	0	0	0	0	0	0	0	0	0	0	0	0	0	0
UP	30-sep-25	Pedro-Cristie	chips	8	115	0	0	0	0	0	0	0	0	0	0	0	0	0	0	0
UP	30-sep-25	Pedro-Cristie	chips	8	120	0	0	0	0	0	0	0	0	0	0	0	0	0	0	0
UP	30-sep-25	Pedro-Cristie	oreo	9	5	0	0	0	0	0	0	0	0	0	0	0	0	0	0	0
UP	30-sep-25	Pedro-Cristie	oreo	9	10	0	0	0	0	0	0	0	0	0	0	0	0	0	0	0
UP	30-sep-25	Pedro-Cristie	oreo	9	15	0	0	0	0	0	0	0	0	0	0	0	0	0	0	0
UP	30-sep-25	Pedro-Cristie	oreo	9	20	0	0	0	0	0	0	0	0	0	0	0	0	0	0	0
UP	30-sep-25	Pedro-Cristie	oreo	9	25	0	0	0	0	0	0	0	0	0	0	0	0	0	0	0
UP	30-sep-25	Pedro-Cristie	oreo	9	30	0	0	0	0	0	0	0	0	0	0	0	0	0	0	0
UP	30-sep-25	Pedro-Cristie	oreo	9	35	0	0	0	0	0	0	0	0	0	0	0	0	0	0	0
UP	30-sep-25	Pedro-Cristie	oreo	9	40	0	0	0	0	0	0	0	0	0	0	0	0	0	0	0
UP	30-sep-25	Pedro-Cristie	oreo	9	45	0	0	0	0	0	0	0	0	0	0	0	0	0	0	0
UP	30-sep-25	Pedro-Cristie	oreo	9	50	0	0	0	0	0	0	0	0	0	0	0	0	0	0	0
UP	30-sep-25	Pedro-Cristie	oreo	9	55	0	0	0	0	0	0	0	0	0	0	0	0	0	0	0
UP	30-sep-25	Pedro-Cristie	oreo	9	60	0	0	0	0	0	0	0	0	0	0	0	0	0	0	0
UP	30-sep-25	Pedro-Cristie	oreo	9	65	0	0	0	0	0	0	0	0	0	0	0	0	0	0	0
UP	30-sep-25	Pedro-Cristie	oreo	9	70	0	0	0	0	0	0	0	0	0	0	0	0	0	0	0
UP	30-sep-25	Pedro-Cristie	oreo	9	75	0	0	0	0	0	0	0	0	0	0	0	0	0	0	0
UP	30-sep-25	Pedro-Cristie	oreo	9	80	0	0	0	0	0	0	0	0	0	0	0	0	0	0	0
UP	30-sep-25	Pedro-Cristie	oreo	9	85	0	0	0	0	0	0	0	0	0	0	0	0	0	0	0
UP	30-sep-25	Pedro-Cristie	oreo	9	90	0	0	0	0	0	0	0	0	0	0	0	0	0	0	0
UP	30-sep-25	Pedro-Cristie	oreo	9	95	0	0	0	0	0	0	0	0	0	0	0	0	0	0	0
UP	30-sep-25	Pedro-Cristie	oreo	9	100	0	0	0	0	0	0	0	0	0	0	0	0	0	0	0
UP	30-sep-25	Pedro-Cristie	oreo	9	105	0	0	0	0	0	0	0	0	0	0	0	0	0	0	0
UP	30-sep-25	Pedro-Cristie	oreo	9	110	0	0	0	0	0	0	0	0	0	0	0	0	0	0	0
UP	30-sep-25	Pedro-Cristie	oreo	9	115	0	0	0	0	0	0	0	0	0	0	0	0	0	0	0
UP	30-sep-25	Pedro-Cristie	oreo	9	120	0	0	0	0	0	0	0	0	0	0	0	0	0	0	0
UP	30-sep-25	Pedro-Cristie	control	10	5	2	0	0	0	0	0	0	0	0	0	0	0	0	0	0
UP	30-sep-25	Pedro-Cristie	control	10	10	2	1	0	0	0	0	0	0	0	0	0	0	0	0	0
UP	30-sep-25	Pedro-Cristie	control	10	15	1	0	0	0	0	0	0	0	0	0	0	0	0	0	0
UP	30-sep-25	Pedro-Cristie	control	10	20	1	1	0	0	0	0	0	0	0	0	0	0	0	0	0
UP	30-sep-25	Pedro-Cristie	control	10	25	2	0	0	0	0	0	0	0	0	0	0	0	0	0	0
UP	30-sep-25	Pedro-Cristie	control	10	30	2	0	0	0	0	0	0	0	0	0	0	0	0	0	0
UP	30-sep-25	Pedro-Cristie	control	10	35	1	1	0	0	0	0	0	0	0	0	0	0	0	0	0
UP	30-sep-25	Pedro-Cristie	control	10	40	3	0	0	0	0	0	0	0	0	0	0	0	0	0	0
UP	30-sep-25	Pedro-Cristie	control	10	45	0	0	0	0	0	0	0	0	0	0	0	0	0	0	0
UP	30-sep-25	Pedro-Cristie	control	10	50	1	0	0	1	0	0	0	0	0	0	0	0	0	0	0
UP	30-sep-25	Pedro-Cristie	control	10	55	2	0	0	1	0	0	0	0	0	0	0	0	0	0	0
UP	30-sep-25	Pedro-Cristie	control	10	60	0	0	0	0	0	0	0	0	0	0	0	0	0	0	0
UP	30-sep-25	Pedro-Cristie	control	10	65	2	1	0	0	0	0	0	0	0	0	0	0	0	0	0
UP	30-sep-25	Pedro-Cristie	control	10	70	0	0	0	0	0	0	0	0	0	0	0	0	0	0	0
UP	30-sep-25	Pedro-Cristie	control	10	75	0	0	0	0	0	0	0	0	0	0	0	0	0	0	0
UP	30-sep-25	Pedro-Cristie	control	10	80	0	0	0	0	0	0	0	0	0	0	0	0	0	0	0
UP	30-sep-25	Pedro-Cristie	control	10	85	0	0	0	0	0	0	0	0	0	0	0	0	0	0	0
UP	30-sep-25	Pedro-Cristie	control	10	90	0	0	0	0	0	0	0	0	0	0	0	0	0	0	0
UP	30-sep-25	Pedro-Cristie	control	10	95	0	0	0	0	0	0	0	0	0	0	0	0	0	0	0
UP	30-sep-25	Pedro-Cristie	control	10	100	0	0	0	0	0	0	0	0	0	0	0	0	0	0	0
UP	30-sep-25	Pedro-Cristie	control	10	105	0	0	0	0	0	0	0	0	0	0	0	0	0	0	0
UP	30-sep-25	Pedro-Cristie	control	10	110	0	0	0	0	0	0	0	0	0	0	0	0	0	0	0
UP	30-sep-25	Pedro-Cristie	control	10	115	0	0	0	0	0	0	0	0	0	0	0	0	0	0	0
UP	30-sep-25	Pedro-Cristie	control	10	120	0	0	0	0	0	0	0	0	0	0	0	0	0	0	0
UP	30-sep-25	Pedro-Cristie	chips	11	5	0	0	0	0	0	0	0	0	0	0	0	0	0	0	0
UP	30-sep-25	Pedro-Cristie	chips	11	10	0	0	0	0	0	0	0	0	0	0	0	0	0	0	0
UP	30-sep-25	Pedro-Cristie	chips	11	15	0	0	0	0	0	0	0	0	0	0	0	0	0	0	0
UP	30-sep-25	Pedro-Cristie	chips	11	20	0	0	0	0	0	0	0	0	0	0	0	0	0	0	0
UP	30-sep-25	Pedro-Cristie	chips	11	25	0	0	0	0	0	0	0	0	0	0	0	0	0	0	0
UP	30-sep-25	Pedro-Cristie	chips	11	30	0	0	0	0	0	0	0	0	0	0	0	0	0	0	0
UP	30-sep-25	Pedro-Cristie	chips	11	35	0	0	0	0	0	0	0	0	0	0	0	0	0	0	0
UP	30-sep-25	Pedro-Cristie	chips	11	40	1	1	0	0	0	0	0	0	0	0	0	0	0	0	0
UP	30-sep-25	Pedro-Cristie	chips	11	45	0	0	0	0	0	0	0	0	0	0	0	0	0	0	0
UP	30-sep-25	Pedro-Cristie	chips	11	50	0	0	0	0	0	0	0	0	0	0	0	0	0	0	0
UP	30-sep-25	Pedro-Cristie	chips	11	55	0	0	0	0	0	0	0	0	0	0	0	0	0	0	0
UP	30-sep-25	Pedro-Cristie	chips	11	60	0	0	0	0	0	0	0	0	0	0	0	0	0	0	0
UP	30-sep-25	Pedro-Cristie	chips	11	65	0	0	0	0	0	0	0	0	0	0	0	0	0	0	0
UP	30-sep-25	Pedro-Cristie	chips	11	70	0	0	0	0	0	0	0	0	0	0	0	0	0	0	0
UP	30-sep-25	Pedro-Cristie	chips	11	75	0	0	0	0	0	0	0	0	0	0	0	0	0	0	0
UP	30-sep-25	Pedro-Cristie	chips	11	80	0	0	0	0	0	0	0	0	0	0	0	0	0	0	0
UP	30-sep-25	Pedro-Cristie	chips	11	85	0	0	0	0	0	0	0	0	0	0	0	0	0	0	0
UP	30-sep-25	Pedro-Cristie	chips	11	90	0	0	0	0	0	0	0	0	0	0	0	0	0	0	0
UP	30-sep-25	Pedro-Cristie	chips	11	95	1	1	0	0	0	0	0	0	0	0	0	0	0	0	0
UP	30-sep-25	Pedro-Cristie	chips	11	100	0	0	0	0	0	0	0	0	0	0	0	0	0	0	0
UP	30-sep-25	Pedro-Cristie	chips	11	105	0	0	0	0	0	0	0	0	0	0	0	0	0	0	0
UP	30-sep-25	Pedro-Cristie	chips	11	110	0	0	0	0	0	0	0	0	0	0	0	0	0	0	0
UP	30-sep-25	Pedro-Cristie	chips	11	115	0	0	0	0	0	0	0	0	0	0	0	0	0	0	0
UP	30-sep-25	Pedro-Cristie	chips	11	120	0	0	0	0	0	0	0	0	0	0	0	0	0	0	0
UP	30-sep-25	Pedro-Cristie	oreo	12	5	0	0	0	0	0	0	0	0	0	0	0	0	0	0	0
UP	30-sep-25	Pedro-Cristie	oreo	12	10	0	0	0	0	0	0	0	0	0	0	0	0	0	0	0
UP	30-sep-25	Pedro-Cristie	oreo	12	15	0	0	0	0	0	0	0	0	0	0	0	0	0	0	0
UP	30-sep-25	Pedro-Cristie	oreo	12	20	0	0	0	0	0	0	0	0	0	0	0	0	0	0	0
UP	30-sep-25	Pedro-Cristie	oreo	12	25	0	0	0	0	0	0	0	0	0	0	0	0	0	0	0
UP	30-sep-25	Pedro-Cristie	oreo	12	30	0	0	0	0	0	0	0	0	0	0	0	0	0	0	0
UP	30-sep-25	Pedro-Cristie	oreo	12	35	0	0	0	0	0	0	0	0	0	0	0	0	0	0	0
UP	30-sep-25	Pedro-Cristie	oreo	12	40	0	0	0	0	0	0	0	0	0	0	0	0	0	0	0
UP	30-sep-25	Pedro-Cristie	oreo	12	45	0	0	0	0	0	0	0	0	0	0	0	0	0	0	0
UP	30-sep-25	Pedro-Cristie	oreo	12	50	0	0	0	0	0	0	0	0	0	0	0	0	0	0	0
UP	30-sep-25	Pedro-Cristie	oreo	12	55	0	0	0	0	0	0	0	0	0	0	0	0	0	0	0
UP	30-sep-25	Pedro-Cristie	oreo	12	60	0	0	0	0	0	0	0	0	0	0	0	0	0	0	0
UP	30-sep-25	Pedro-Cristie	oreo	12	65	0	0	0	0	0	0	0	0	0	0	0	0	0	0	0
UP	30-sep-25	Pedro-Cristie	oreo	12	70	0	0	0	0	0	0	0	0	0	0	0	0	0	0	0
UP	30-sep-25	Pedro-Cristie	oreo	12	75	0	0	0	0	0	0	0	0	0	0	0	0	0	0	0
UP	30-sep-25	Pedro-Cristie	oreo	12	80	0	0	0	0	0	0	0	0	0	0	0	0	0	0	0
UP	30-sep-25	Pedro-Cristie	oreo	12	85	0	0	0	0	0	0	0	0	0	0	0	0	0	0	0
UP	30-sep-25	Pedro-Cristie	oreo	12	90	0	0	0	0	0	0	0	0	0	0	0	0	0	0	0
UP	30-sep-25	Pedro-Cristie	oreo	12	95	0	0	0	0	0	0	0	0	0	0	0	0	0	0	0
UP	30-sep-25	Pedro-Cristie	oreo	12	100	0	0	0	0	0	0	0	0	0	0	0	0	0	0	0
UP	30-sep-25	Pedro-Cristie	oreo	12	105	0	0	0	0	0	0	0	0	0	0	0	0	0	0	0
UP	30-sep-25	Pedro-Cristie	oreo	12	110	0	0	0	0	0	0	0	0	0	0	0	0	0	0	0
UP	30-sep-25	Pedro-Cristie	oreo	12	115	0	0	0	0	0	0	0	0	0	0	0	0	0	0	0
UP	30-sep-25	Pedro-Cristie	oreo	12	120	0	0	0	0	0	0	0	0	0	0	0	0	0	0	0
UP	30-sep-25	Pedro-Cristie	control	13	5	0	0	0	0	0	0	0	0	0	0	0	0	0	0	0
UP	30-sep-25	Pedro-Cristie	control	13	10	0	0	0	0	0	0	0	0	0	0	0	0	0	0	0
UP	30-sep-25	Pedro-Cristie	control	13	15	0	0	0	0	0	0	0	0	0	0	0	0	0	0	0
UP	30-sep-25	Pedro-Cristie	control	13	20	0	0	0	0	0	0	0	0	0	0	0	0	0	0	0
UP	30-sep-25	Pedro-Cristie	control	13	25	0	0	0	0	0	0	0	0	0	0	0	0	0	0	0
UP	30-sep-25	Pedro-Cristie	control	13	30	2	1	0	0	0	0	0	0	0	0	0	0	0	0	0
UP	30-sep-25	Pedro-Cristie	control	13	35	0	0	0	0	0	0	0	0	0	0	0	0	0	0	0
UP	30-sep-25	Pedro-Cristie	control	13	40	1	1	0	0	0	0	0	0	0	0	0	0	0	0	0
UP	30-sep-25	Pedro-Cristie	control	13	45	0	0	0	0	0	0	0	0	0	0	0	0	0	0	0
UP	30-sep-25	Pedro-Cristie	control	13	50	0	0	0	0	0	0	0	0	0	0	0	0	0	0	0
UP	30-sep-25	Pedro-Cristie	control	13	55	0	0	0	0	0	0	0	0	0	0	0	0	0	0	0
UP	30-sep-25	Pedro-Cristie	control	13	60	0	0	0	0	0	0	0	0	0	0	0	0	0	0	0
UP	30-sep-25	Pedro-Cristie	control	13	65	2	1	0	0	0	0	0	0	0	0	0	0	0	0	0
UP	30-sep-25	Pedro-Cristie	control	13	70	0	0	0	0	0	0	0	0	0	0	0	0	0	0	0
UP	30-sep-25	Pedro-Cristie	control	13	75	0	0	0	0	0	0	0	0	0	0	0	0	0	0	0
UP	30-sep-25	Pedro-Cristie	control	13	80	1	1	0	0	0	0	0	0	0	0	0	0	0	0	0
UP	30-sep-25	Pedro-Cristie	control	13	85	2	1	0	0	0	0	0	0	0	0	0	0	0	0	0
UP	30-sep-25	Pedro-Cristie	control	13	90	1	1	0	0	0	0	0	0	0	0	0	0	0	0	0
UP	30-sep-25	Pedro-Cristie	control	13	95	2	0	0	1	0	0	0	0	0	0	0	0	0	0	0
UP	30-sep-25	Pedro-Cristie	control	13	100	0	0	0	0	0	0	0	0	0	0	0	0	0	0	0
UP	30-sep-25	Pedro-Cristie	control	13	105	0	0	0	0	0	0	0	0	0	0	0	0	0	0	0
UP	30-sep-25	Pedro-Cristie	control	13	110	1	1	0	0	0	0	0	0	0	0	0	0	0	0	0
UP	30-sep-25	Pedro-Cristie	control	13	115	0	0	0	0	0	0	0	0	0	0	0	0	0	0	0
UP	30-sep-25	Pedro-Cristie	control	13	120	0	0	0	0	0	0	0	0	0	0	0	0	0	0	0
UP	30-sep-25	Pedro-Cristie	chips	14	5	0	0	0	0	0	0	0	0	0	0	0	0	0	0	0
UP	30-sep-25	Pedro-Cristie	chips	14	10	0	0	0	0	0	0	0	0	0	0	0	0	0	0	0
UP	30-sep-25	Pedro-Cristie	chips	14	15	0	0	0	0	0	0	0	0	0	0	0	0	0	0	0
UP	30-sep-25	Pedro-Cristie	chips	14	20	0	0	0	0	0	0	0	0	0	0	0	0	0	0	0
UP	30-sep-25	Pedro-Cristie	chips	14	25	0	0	0	0	0	0	0	0	0	0	0	0	0	0	0
UP	30-sep-25	Pedro-Cristie	chips	14	30	0	0	0	0	0	0	0	0	0	0	0	0	0	0	0
UP	30-sep-25	Pedro-Cristie	chips	14	35	0	0	0	0	0	0	0	0	0	0	0	0	0	0	0
UP	30-sep-25	Pedro-Cristie	chips	14	40	0	0	0	0	0	0	0	0	0	0	0	0	0	0	0
UP	30-sep-25	Pedro-Cristie	chips	14	45	0	0	0	0	0	0	0	0	0	0	0	0	0	0	0
UP	30-sep-25	Pedro-Cristie	chips	14	50	0	0	0	0	0	0	0	0	0	0	0	0	0	0	0
UP	30-sep-25	Pedro-Cristie	chips	14	55	0	0	0	0	0	0	0	0	0	0	0	0	0	0	0
UP	30-sep-25	Pedro-Cristie	chips	14	60	0	0	0	0	0	0	0	0	0	0	0	0	0	0	0
UP	30-sep-25	Pedro-Cristie	chips	14	65	1	1	0	0	0	0	0	0	0	0	0	0	0	0	0
UP	30-sep-25	Pedro-Cristie	chips	14	70	0	0	0	0	0	0	0	0	0	0	0	0	0	0	0
UP	30-sep-25	Pedro-Cristie	chips	14	75	0	0	0	0	0	0	0	0	0	0	0	0	0	0	0
UP	30-sep-25	Pedro-Cristie	chips	14	80	0	0	0	0	0	0	0	0	0	0	0	0	0	0	0
UP	30-sep-25	Pedro-Cristie	chips	14	85	0	0	0	0	0	0	0	0	0	0	0	0	0	0	0
UP	30-sep-25	Pedro-Cristie	chips	14	90	0	0	0	0	0	0	0	0	0	0	0	0	0	0	0
UP	30-sep-25	Pedro-Cristie	chips	14	95	0	0	0	0	0	0	0	0	0	0	0	0	0	0	0
UP	30-sep-25	Pedro-Cristie	chips	14	100	0	0	0	0	0	0	0	0	0	0	0	0	0	0	0
UP	30-sep-25	Pedro-Cristie	chips	14	105	0	0	0	0	0	0	0	0	0	0	0	0	0	0	0
UP	30-sep-25	Pedro-Cristie	chips	14	110	0	0	0	0	0	0	0	0	0	0	0	0	0	0	0
UP	30-sep-25	Pedro-Cristie	chips	14	115	0	0	0	0	0	0	0	0	0	0	0	0	0	0	0
UP	30-sep-25	Pedro-Cristie	chips	14	120	0	0	0	0	0	0	0	0	0	0	0	0	0	0	0
UP	30-sep-25	Pedro-Cristie	oreo	15	5	0	0	0	0	0	0	0	0	0	0	0	0	0	0	0
UP	30-sep-25	Pedro-Cristie	oreo	15	10	0	0	0	0	0	0	0	0	0	0	0	0	0	0	0
UP	30-sep-25	Pedro-Cristie	oreo	15	15	0	0	0	0	0	0	0	0	0	0	0	0	0	0	0
UP	30-sep-25	Pedro-Cristie	oreo	15	20	0	0	0	0	0	0	0	0	0	0	0	0	0	0	0
UP	30-sep-25	Pedro-Cristie	oreo	15	25	0	0	0	0	0	0	0	0	0	0	0	0	0	0	0
UP	30-sep-25	Pedro-Cristie	oreo	15	30	0	0	0	0	0	0	0	0	0	0	0	0	0	0	0
UP	30-sep-25	Pedro-Cristie	oreo	15	35	0	0	0	0	0	0	0	0	0	0	0	0	0	0	0
UP	30-sep-25	Pedro-Cristie	oreo	15	40	0	0	0	0	0	0	0	0	0	0	0	0	0	0	0
UP	30-sep-25	Pedro-Cristie	oreo	15	45	0	0	0	0	0	0	0	0	0	0	0	0	0	0	0
UP	30-sep-25	Pedro-Cristie	oreo	15	50	0	0	0	0	0	0	0	0	0	0	0	0	0	0	0
UP	30-sep-25	Pedro-Cristie	oreo	15	55	0	0	0	0	0	0	0	0	0	0	0	0	0	0	0
UP	30-sep-25	Pedro-Cristie	oreo	15	60	0	0	0	0	0	0	0	0	0	0	0	0	0	0	0
UP	30-sep-25	Pedro-Cristie	oreo	15	65	2	1	0	0	0	0	0	0	0	0	0	0	0	0	0
UP	30-sep-25	Pedro-Cristie	oreo	15	70	0	0	0	0	0	0	0	0	0	0	0	0	0	0	0
UP	30-sep-25	Pedro-Cristie	oreo	15	75	0	0	0	0	0	0	0	0	0	0	0	0	0	0	0
UP	30-sep-25	Pedro-Cristie	oreo	15	80	2	1	0	0	0	0	0	0	0	0	0	0	0	0	0
UP	30-sep-25	Pedro-Cristie	oreo	15	85	2	1	0	0	0	0	0	0	0	0	0	0	0	0	0
UP	30-sep-25	Pedro-Cristie	oreo	15	90	0	0	0	0	0	0	0	0	0	0	0	0	0	0	0
UP	30-sep-25	Pedro-Cristie	oreo	15	95	0	0	0	0	0	0	0	0	0	0	0	0	0	0	0
UP	30-sep-25	Pedro-Cristie	oreo	15	100	0	0	0	0	0	0	0	0	0	0	0	0	0	0	0
UP	30-sep-25	Pedro-Cristie	oreo	15	105	0	0	0	0	0	0	0	0	0	0	0	0	0	0	0
UP	30-sep-25	Pedro-Cristie	oreo	15	110	0	0	0	0	0	0	0	0	0	0	0	0	0	0	0
UP	30-sep-25	Pedro-Cristie	oreo	15	115	0	0	0	0	0	0	0	0	0	0	0	0	0	0	0
UP	30-sep-25	Pedro-Cristie	oreo	15	120	0	0	0	0	0	0	0	0	0	0	0	0	0	0	0
UP	30-sep-25	Pedro-Cristie	control	16	5	0	0	0	0	0	0	0	0	0	0	0	0	0	0	0
UP	30-sep-25	Pedro-Cristie	control	16	10	6	1	0	0	0	0	0	0	0	0	0	0	0	0	0
UP	30-sep-25	Pedro-Cristie	control	16	15	5	1	0	0	0	0	0	0	0	0	0	0	0	0	0
UP	30-sep-25	Pedro-Cristie	control	16	20	6	1	0	0	0	0	0	0	0	0	0	0	0	0	0
UP	30-sep-25	Pedro-Cristie	control	16	25	0	0	0	0	0	0	0	0	0	0	0	0	0	0	0
UP	30-sep-25	Pedro-Cristie	control	16	30	0	0	0	0	0	0	0	0	0	0	0	0	0	0	0
UP	30-sep-25	Pedro-Cristie	control	16	35	1	0	0	1	0	0	0	0	0	0	0	0	0	0	0
UP	30-sep-25	Pedro-Cristie	control	16	40	0	0	0	0	0	0	0	0	0	0	0	0	0	0	0
UP	30-sep-25	Pedro-Cristie	control	16	45	0	0	0	0	0	0	0	0	0	0	0	0	0	0	0
UP	30-sep-25	Pedro-Cristie	control	16	50	2	1	0	0	0	0	0	0	0	0	0	0	0	0	0
UP	30-sep-25	Pedro-Cristie	control	16	55	0	0	0	0	0	0	0	0	0	0	0	0	0	0	0
UP	30-sep-25	Pedro-Cristie	control	16	60	0	0	0	0	0	0	0	0	0	0	0	0	0	0	0
UP	30-sep-25	Pedro-Cristie	control	16	65	0	0	0	0	0	0	0	0	0	0	0	0	0	0	0
UP	30-sep-25	Pedro-Cristie	control	16	70	0	0	0	0	0	0	0	0	0	0	0	0	0	0	0
UP	30-sep-25	Pedro-Cristie	control	16	75	3	1	0	0	0	0	0	0	0	0	0	0	0	0	0
UP	30-sep-25	Pedro-Cristie	control	16	80	1	1	0	0	0	0	0	0	0	0	0	0	0	0	0
UP	30-sep-25	Pedro-Cristie	control	16	85	0	0	0	0	0	0	0	0	0	0	0	0	0	0	0
UP	30-sep-25	Pedro-Cristie	control	16	90	0	0	0	0	0	0	0	0	0	0	0	0	0	0	0
UP	30-sep-25	Pedro-Cristie	control	16	95	0	0	0	0	0	0	0	0	0	0	0	0	0	0	0
UP	30-sep-25	Pedro-Cristie	control	16	100	2	1	0	0	0	0	0	0	0	0	0	0	0	0	0
UP	30-sep-25	Pedro-Cristie	control	16	105	3	1	0	0	0	0	0	0	0	0	0	0	0	0	0
UP	30-sep-25	Pedro-Cristie	control	16	110	0	0	0	0	0	0	0	0	0	0	0	0	0	0	0
UP	30-sep-25	Pedro-Cristie	control	16	115	1	1	0	0	0	0	0	0	0	0	0	0	0	0	0
UP	30-sep-25	Pedro-Cristie	control	16	120	0	0	0	0	0	0	0	0	0	0	0	0	0	0	0
UP	30-sep-25	Pedro-Cristie	chips	17	5	0	0	0	0	0	0	0	0	0	0	0	0	0	0	0
UP	30-sep-25	Pedro-Cristie	chips	17	10	0	0	0	0	0	0	0	0	0	0	0	0	0	0	0
UP	30-sep-25	Pedro-Cristie	chips	17	15	0	0	0	0	0	0	0	0	0	0	0	0	0	0	0
UP	30-sep-25	Pedro-Cristie	chips	17	20	0	0	0	0	0	0	0	0	0	0	0	0	0	0	0
UP	30-sep-25	Pedro-Cristie	chips	17	25	0	0	0	0	0	0	0	0	0	0	0	0	0	0	0
UP	30-sep-25	Pedro-Cristie	chips	17	30	1	1	0	0	0	0	0	0	0	0	0	0	0	0	0
UP	30-sep-25	Pedro-Cristie	chips	17	35	0	0	0	0	0	0	0	0	0	0	0	0	0	0	0
UP	30-sep-25	Pedro-Cristie	chips	17	40	2	1	0	0	0	0	0	0	0	0	0	0	0	0	0
UP	30-sep-25	Pedro-Cristie	chips	17	45	0	0	0	0	0	0	0	0	0	0	0	0	0	0	0
UP	30-sep-25	Pedro-Cristie	chips	17	50	2	0	0	1	0	0	0	0	0	0	0	0	0	0	0
UP	30-sep-25	Pedro-Cristie	chips	17	55	0	0	0	0	0	0	0	0	0	0	0	0	0	0	0
UP	30-sep-25	Pedro-Cristie	chips	17	60	0	1	0	0	0	0	0	0	0	0	0	0	0	0	0
UP	30-sep-25	Pedro-Cristie	chips	17	65	3	1	0	0	0	0	0	0	0	0	0	0	0	0	0
UP	30-sep-25	Pedro-Cristie	chips	17	70	0	0	0	0	0	0	0	0	0	0	0	0	0	0	0
UP	30-sep-25	Pedro-Cristie	chips	17	75	0	0	0	0	0	0	0	0	0	0	0	0	0	0	0
UP	30-sep-25	Pedro-Cristie	chips	17	80	1	1	0	0	0	0	0	0	0	0	0	0	0	0	0
UP	30-sep-25	Pedro-Cristie	chips	17	85	0	0	0	0	0	0	0	0	0	0	0	0	0	0	0
UP	30-sep-25	Pedro-Cristie	chips	17	90	1	1	0	0	0	0	0	0	0	0	0	0	0	0	0
UP	30-sep-25	Pedro-Cristie	chips	17	95	2	0	0	1	0	0	0	0	0	0	0	0	0	0	0
UP	30-sep-25	Pedro-Cristie	chips	17	100	0	0	0	0	0	0	0	0	0	0	0	0	0	0	0
UP	30-sep-25	Pedro-Cristie	chips	17	105	0	0	0	0	0	0	0	0	0	0	0	0	0	0	0
UP	30-sep-25	Pedro-Cristie	chips	17	110	0	0	0	0	0	0	0	0	0	0	0	0	0	0	0
UP	30-sep-25	Pedro-Cristie	chips	17	115	0	0	0	0	0	0	0	0	0	0	0	0	0	0	0
UP	30-sep-25	Pedro-Cristie	chips	17	120	0	0	0	0	0	0	0	0	0	0	0	0	0	0	0
UP	30-sep-25	Pedro-Cristie	oreo	18	5	0	0	0	0	0	0	0	0	0	0	0	0	0	0	0
UP	30-sep-25	Pedro-Cristie	oreo	18	10	0	0	0	0	0	0	0	0	0	0	0	0	0	0	0
UP	30-sep-25	Pedro-Cristie	oreo	18	15	0	0	0	0	0	0	0	0	0	0	0	0	0	0	0
UP	30-sep-25	Pedro-Cristie	oreo	18	20	0	0	0	0	0	0	0	0	0	0	0	0	0	0	0
UP	30-sep-25	Pedro-Cristie	oreo	18	25	0	0	0	0	0	0	0	0	0	0	0	0	0	0	0
UP	30-sep-25	Pedro-Cristie	oreo	18	30	0	0	0	0	0	0	0	0	0	0	0	0	0	0	0
UP	30-sep-25	Pedro-Cristie	oreo	18	35	0	0	0	0	0	0	0	0	0	0	0	0	0	0	0
UP	30-sep-25	Pedro-Cristie	oreo	18	40	0	0	0	0	0	0	0	0	0	0	0	0	0	0	0
UP	30-sep-25	Pedro-Cristie	oreo	18	45	0	0	0	0	0	0	0	0	0	0	0	0	0	0	0
UP	30-sep-25	Pedro-Cristie	oreo	18	50	0	0	0	0	0	0	0	0	0	0	0	0	0	0	0
UP	30-sep-25	Pedro-Cristie	oreo	18	55	0	0	0	0	0	0	0	0	0	0	0	0	0	0	0
UP	30-sep-25	Pedro-Cristie	oreo	18	60	0	0	0	0	0	0	0	0	0	0	0	0	0	0	0
UP	30-sep-25	Pedro-Cristie	oreo	18	65	0	0	0	0	0	0	0	0	0	0	0	0	0	0	0
UP	30-sep-25	Pedro-Cristie	oreo	18	70	0	0	0	0	0	0	0	0	0	0	0	0	0	0	0
UP	30-sep-25	Pedro-Cristie	oreo	18	75	0	0	0	0	0	0	0	0	0	0	0	0	0	0	0
UP	30-sep-25	Pedro-Cristie	oreo	18	80	0	0	0	0	0	0	0	0	0	0	0	0	0	0	0
UP	30-sep-25	Pedro-Cristie	oreo	18	85	0	0	0	0	0	0	0	0	0	0	0	0	0	0	0
UP	30-sep-25	Pedro-Cristie	oreo	18	90	0	0	0	0	0	0	0	0	0	0	0	0	0	0	0
UP	30-sep-25	Pedro-Cristie	oreo	18	95	0	0	0	0	0	0	0	0	0	0	0	0	0	0	0
UP	30-sep-25	Pedro-Cristie	oreo	18	100	0	0	0	0	0	0	0	0	0	0	0	0	0	0	0
UP	30-sep-25	Pedro-Cristie	oreo	18	105	0	0	0	0	0	0	0	0	0	0	0	0	0	0	0
UP	30-sep-25	Pedro-Cristie	oreo	18	110	0	0	0	0	0	0	0	0	0	0	0	0	0	0	0
UP	30-sep-25	Pedro-Cristie	oreo	18	115	1	1	0	0	0	0	0	0	0	0	0	0	0	0	0
UP	30-sep-25	Pedro-Cristie	oreo	18	120	0	0	0	0	0	0	0	0	0	0	0	0	0	0	0
UP	30-sep-25	DIGNA-MARIA	oreo	19	5	1	0	0	0	0	0	0	1	0	0	0	0	0	0	0
UP	30-sep-25	DIGNA-MARIA	oreo	19	10	2	0	0	0	0	0	0	1	0	0	0	0	0	0	0
UP	30-sep-25	DIGNA-MARIA	oreo	19	15	0	0	0	0	0	0	0	0	0	0	0	0	0	0	0
UP	30-sep-25	DIGNA-MARIA	oreo	19	20	0	0	0	0	0	0	0	0	0	0	0	0	0	0	0
UP	30-sep-25	DIGNA-MARIA	oreo	19	25	1	0	0	0	0	0	0	1	0	0	0	0	0	0	0
UP	30-sep-25	DIGNA-MARIA	oreo	19	30	1	0	0	0	0	0	0	1	0	0	0	0	0	0	0
UP	30-sep-25	DIGNA-MARIA	oreo	19	35	0	0	0	0	0	0	0	0	0	0	0	0	0	0	0
UP	30-sep-25	DIGNA-MARIA	oreo	19	40	0	0	0	0	0	0	0	0	0	0	0	0	0	0	0
UP	30-sep-25	DIGNA-MARIA	oreo	19	45	0	0	0	0	0	0	0	0	0	0	0	0	0	0	0
UP	30-sep-25	DIGNA-MARIA	oreo	19	50	0	0	0	0	0	0	0	0	0	0	0	0	0	0	0
UP	30-sep-25	DIGNA-MARIA	oreo	19	55	0	0	0	0	0	0	0	0	0	0	0	0	0	0	0
UP	30-sep-25	DIGNA-MARIA	oreo	19	60	0	0	0	0	0	0	0	0	0	0	0	0	0	0	0
UP	30-sep-25	DIGNA-MARIA	oreo	19	65	0	0	0	0	0	0	0	0	0	0	0	0	0	0	0
UP	30-sep-25	DIGNA-MARIA	oreo	19	70	0	0	0	0	0	0	0	0	0	0	0	0	0	0	0
UP	30-sep-25	DIGNA-MARIA	oreo	19	75	0	0	0	0	0	0	0	0	0	0	0	0	0	0	0
UP	30-sep-25	DIGNA-MARIA	oreo	19	80	0	0	0	0	0	0	0	0	0	0	0	0	0	0	0
UP	30-sep-25	DIGNA-MARIA	oreo	19	85	0	0	0	0	0	0	0	0	0	0	0	0	0	0	0
UP	30-sep-25	DIGNA-MARIA	oreo	19	90	0	0	0	0	0	0	0	0	0	0	0	0	0	0	0
UP	30-sep-25	DIGNA-MARIA	oreo	19	95	0	0	0	0	0	0	0	0	0	0	0	0	0	0	0
UP	30-sep-25	DIGNA-MARIA	oreo	19	100	0	0	0	0	0	0	0	0	0	0	0	0	0	0	0
UP	30-sep-25	DIGNA-MARIA	oreo	19	105	1	0	0	0	0	0	0	1	0	0	0	0	0	0	0
UP	30-sep-25	DIGNA-MARIA	oreo	19	110	1	0	0	0	0	0	0	1	0	0	0	0	0	0	0
UP	30-sep-25	DIGNA-MARIA	oreo	19	115	1	0	0	0	0	0	0	1	0	0	0	0	0	0	0
UP	30-sep-25	DIGNA-MARIA	oreo	19	120	0	0	0	0	0	0	0	0	0	0	0	0	0	0	0
UP	30-sep-25	DIGNA-MARIA	control	20	5	1	0	0	0	0	0	0	1	0	0	0	0	0	0	0
UP	30-sep-25	DIGNA-MARIA	control	20	10	3	0	0	0	0	0	0	1	0	0	0	0	0	0	0
UP	30-sep-25	DIGNA-MARIA	control	20	15	2	0	0	0	0	0	0	1	0	0	0	0	0	0	0
UP	30-sep-25	DIGNA-MARIA	control	20	20	2	0	0	0	0	0	0	1	0	0	0	0	0	0	0
UP	30-sep-25	DIGNA-MARIA	control	20	25	3	0	0	0	0	0	0	1	0	0	0	0	0	0	0
UP	30-sep-25	DIGNA-MARIA	control	20	30	3	0	0	0	0	0	0	1	0	0	0	0	0	0	0
UP	30-sep-25	DIGNA-MARIA	control	20	35	1	0	0	0	0	0	0	1	0	0	0	0	0	0	0
UP	30-sep-25	DIGNA-MARIA	control	20	40	2	0	0	0	0	0	0	1	0	0	0	0	0	0	0
UP	30-sep-25	DIGNA-MARIA	control	20	45	1	0	0	0	0	0	0	1	0	0	0	0	0	0	0
UP	30-sep-25	DIGNA-MARIA	control	20	50	0	0	0	0	0	0	0	0	0	0	0	0	0	0	0
UP	30-sep-25	DIGNA-MARIA	control	20	55	0	0	0	0	0	0	0	0	0	0	0	0	0	0	0
UP	30-sep-25	DIGNA-MARIA	control	20	60	0	0	0	0	0	0	0	0	0	0	0	0	0	0	0
UP	30-sep-25	DIGNA-MARIA	control	20	65	0	0	0	0	0	0	0	0	0	0	0	0	0	0	0
UP	30-sep-25	DIGNA-MARIA	control	20	70	0	0	0	0	0	0	0	0	0	0	0	0	0	0	0
UP	30-sep-25	DIGNA-MARIA	control	20	75	0	0	0	0	0	0	0	0	0	0	0	0	0	0	0
UP	30-sep-25	DIGNA-MARIA	control	20	80	0	0	0	0	0	0	0	0	0	0	0	0	0	0	0
UP	30-sep-25	DIGNA-MARIA	control	20	85	0	0	0	0	0	0	0	0	0	0	0	0	0	0	0
UP	30-sep-25	DIGNA-MARIA	control	20	90	0	0	0	0	0	0	0	0	0	0	0	0	0	0	0
UP	30-sep-25	DIGNA-MARIA	control	20	95	0	0	0	0	0	0	0	0	0	0	0	0	0	0	0
UP	30-sep-25	DIGNA-MARIA	control	20	100	0	0	0	0	0	0	0	0	0	0	0	0	0	0	0
UP	30-sep-25	DIGNA-MARIA	control	20	105	0	0	0	0	0	0	0	0	0	0	0	0	0	0	0
UP	30-sep-25	DIGNA-MARIA	control	20	110	0	0	0	0	0	0	0	0	0	0	0	0	0	0	0
UP	30-sep-25	DIGNA-MARIA	control	20	115	0	0	0	0	0	0	0	0	0	0	0	0	0	0	0
UP	30-sep-25	DIGNA-MARIA	control	20	120	12	0	0	0	0	0	0	1	0	0	0	0	0	0	0
UP	30-sep-25	DIGNA-MARIA	chips	21	5	2	0	0	0	0	0	0	1	0	0	0	0	0	0	0
UP	30-sep-25	DIGNA-MARIA	chips	21	10	0	0	0	0	0	0	0	0	0	0	0	0	0	0	0
UP	30-sep-25	DIGNA-MARIA	chips	21	15	0	0	0	0	0	0	0	0	0	0	0	0	0	0	0
UP	30-sep-25	DIGNA-MARIA	chips	21	20	0	0	0	0	0	0	0	0	0	0	0	0	0	0	0
UP	30-sep-25	DIGNA-MARIA	chips	21	25	0	0	0	0	0	0	0	0	0	0	0	0	0	0	0
UP	30-sep-25	DIGNA-MARIA	chips	21	30	0	0	0	0	0	0	0	0	0	0	0	0	0	0	0
UP	30-sep-25	DIGNA-MARIA	chips	21	35	0	0	0	0	0	0	0	0	0	0	0	0	0	0	0
UP	30-sep-25	DIGNA-MARIA	chips	21	40	0	0	0	0	0	0	0	0	0	0	0	0	0	0	0
UP	30-sep-25	DIGNA-MARIA	chips	21	45	0	0	0	0	0	0	0	0	0	0	0	0	0	0	0
UP	30-sep-25	DIGNA-MARIA	chips	21	50	0	0	0	0	0	0	0	0	0	0	0	0	0	0	0
UP	30-sep-25	DIGNA-MARIA	chips	21	55	0	0	0	0	0	0	0	0	0	0	0	0	0	0	0
UP	30-sep-25	DIGNA-MARIA	chips	21	60	0	0	0	0	0	0	0	0	0	0	0	0	0	0	0
UP	30-sep-25	DIGNA-MARIA	chips	21	65	0	0	0	0	0	0	0	0	0	0	0	0	0	0	0
UP	30-sep-25	DIGNA-MARIA	chips	21	70	0	0	0	0	0	0	0	0	0	0	0	0	0	0	0
UP	30-sep-25	DIGNA-MARIA	chips	21	75	0	0	0	0	0	0	0	0	0	0	0	0	0	0	0
UP	30-sep-25	DIGNA-MARIA	chips	21	80	0	0	0	0	0	0	0	0	0	0	0	0	0	0	0
UP	30-sep-25	DIGNA-MARIA	chips	21	85	0	0	0	0	0	0	0	0	0	0	0	0	0	0	0
UP	30-sep-25	DIGNA-MARIA	chips	21	90	0	0	0	0	0	0	0	0	0	0	0	0	0	0	0
UP	30-sep-25	DIGNA-MARIA	chips	21	95	0	0	0	0	0	0	0	0	0	0	0	0	0	0	0
UP	30-sep-25	DIGNA-MARIA	chips	21	100	0	0	0	0	0	0	0	0	0	0	0	0	0	0	0
UP	30-sep-25	DIGNA-MARIA	chips	21	105	0	0	0	0	0	0	0	0	0	0	0	0	0	0	0
UP	30-sep-25	DIGNA-MARIA	chips	21	110	0	0	0	0	0	0	0	0	0	0	0	0	0	0	0
UP	30-sep-25	DIGNA-MARIA	chips	21	115	0	0	0	0	0	0	0	0	0	0	0	0	0	0	0
UP	30-sep-25	DIGNA-MARIA	chips	21	120	0	0	0	0	0	0	0	0	0	0	0	0	0	0	0
UP	30-sep-25	DIGNA-MARIA	oreo	22	5	0	0	0	0	0	0	0	0	0	0	0	0	0	0	0
UP	30-sep-25	DIGNA-MARIA	oreo	22	10	0	0	0	0	0	0	0	0	0	0	0	0	0	0	0
UP	30-sep-25	DIGNA-MARIA	oreo	22	15	0	0	0	0	0	0	0	0	0	0	0	0	0	0	0
UP	30-sep-25	DIGNA-MARIA	oreo	22	20	0	0	0	0	0	0	0	0	0	0	0	0	0	0	0
UP	30-sep-25	DIGNA-MARIA	oreo	22	25	3	0	0	0	0	0	0	1	0	0	0	0	0	0	0
UP	30-sep-25	DIGNA-MARIA	oreo	22	30	3	0	0	0	0	0	0	1	0	0	0	0	0	0	0
UP	30-sep-25	DIGNA-MARIA	oreo	22	35	11	0	0	0	0	0	0	1	0	0	0	0	0	0	0
UP	30-sep-25	DIGNA-MARIA	oreo	22	40	10	0	0	0	0	0	0	1	0	0	0	0	0	0	0
UP	30-sep-25	DIGNA-MARIA	oreo	22	45	13	0	0	0	0	0	0	1	0	0	0	0	0	0	0
UP	30-sep-25	DIGNA-MARIA	oreo	22	50	2	0	0	0	0	0	0	1	0	0	0	0	0	0	0
UP	30-sep-25	DIGNA-MARIA	oreo	22	55	4	0	0	0	0	0	0	1	0	0	0	0	0	0	0
UP	30-sep-25	DIGNA-MARIA	oreo	22	60	5	0	0	0	0	0	0	1	0	0	0	0	0	0	0
UP	30-sep-25	DIGNA-MARIA	oreo	22	65	3	0	0	0	0	0	0	1	0	0	0	0	0	0	0
UP	30-sep-25	DIGNA-MARIA	oreo	22	70	3	0	0	0	0	0	0	1	0	0	0	0	0	0	0
UP	30-sep-25	DIGNA-MARIA	oreo	22	75	2	0	0	0	0	0	0	1	0	0	0	0	0	0	0
UP	30-sep-25	DIGNA-MARIA	oreo	22	80	1	0	0	0	0	0	0	1	0	0	0	0	0	0	0
UP	30-sep-25	DIGNA-MARIA	oreo	22	85	0	0	0	0	0	0	0	0	0	0	0	0	0	0	0
UP	30-sep-25	DIGNA-MARIA	oreo	22	90	0	0	0	0	0	0	0	0	0	0	0	0	0	0	0
UP	30-sep-25	DIGNA-MARIA	oreo	22	95	0	0	0	0	0	0	0	0	0	0	0	0	0	0	0
UP	30-sep-25	DIGNA-MARIA	oreo	22	100	2	0	0	0	0	0	0	1	0	0	0	0	0	0	0
UP	30-sep-25	DIGNA-MARIA	oreo	22	105	0	0	0	0	0	0	0	0	0	0	0	0	0	0	0
UP	30-sep-25	DIGNA-MARIA	oreo	22	110	0	0	0	0	0	0	0	0	0	0	0	0	0	0	0
UP	30-sep-25	DIGNA-MARIA	oreo	22	115	0	0	0	0	0	0	0	0	0	0	0	0	0	0	0
UP	30-sep-25	DIGNA-MARIA	oreo	22	120	0	0	0	0	0	0	0	0	0	0	0	0	0	0	0
UP	30-sep-25	DIGNA-MARIA	control	23	5	0	0	0	0	0	0	0	0	0	0	0	0	0	0	0
UP	30-sep-25	DIGNA-MARIA	control	23	10	1	0	0	0	0	0	0	1	0	0	0	0	0	0	0
UP	30-sep-25	DIGNA-MARIA	control	23	15	1	0	0	0	0	0	0	1	0	0	0	0	0	0	0
UP	30-sep-25	DIGNA-MARIA	control	23	20	1	0	0	0	0	0	0	1	0	0	0	0	0	0	0
UP	30-sep-25	DIGNA-MARIA	control	23	25	4	0	0	0	0	0	0	1	0	0	0	0	0	0	0
UP	30-sep-25	DIGNA-MARIA	control	23	30	4	0	0	0	0	0	0	1	0	0	0	0	0	0	0
UP	30-sep-25	DIGNA-MARIA	control	23	35	1	0	0	0	0	0	0	1	0	0	0	0	0	0	0
UP	30-sep-25	DIGNA-MARIA	control	23	40	2	0	0	0	0	0	0	1	0	0	0	0	0	0	0
UP	30-sep-25	DIGNA-MARIA	control	23	45	2	0	0	0	0	0	0	1	0	0	0	0	0	0	0
UP	30-sep-25	DIGNA-MARIA	control	23	50	0	0	0	0	0	0	0	0	0	0	0	0	0	0	0
UP	30-sep-25	DIGNA-MARIA	control	23	55	1	0	0	0	0	0	0	1	0	0	0	0	0	0	0
UP	30-sep-25	DIGNA-MARIA	control	23	60	2	0	0	0	0	0	0	1	0	0	0	0	0	0	0
UP	30-sep-25	DIGNA-MARIA	control	23	65	3	0	0	0	0	0	0	1	0	0	0	0	0	0	0
UP	30-sep-25	DIGNA-MARIA	control	23	70	2	0	0	0	0	0	0	1	0	0	0	0	0	0	0
UP	30-sep-25	DIGNA-MARIA	control	23	75	1	0	0	0	0	0	0	1	0	0	0	0	0	0	0
UP	30-sep-25	DIGNA-MARIA	control	23	80	0	0	0	0	0	0	0	0	0	0	0	0	0	0	0
UP	30-sep-25	DIGNA-MARIA	control	23	85	0	0	0	0	0	0	0	0	0	0	0	0	0	0	0
UP	30-sep-25	DIGNA-MARIA	control	23	90	0	0	0	0	0	0	0	0	0	0	0	0	0	0	0
UP	30-sep-25	DIGNA-MARIA	control	23	95	1	0	0	0	0	0	0	1	0	0	0	0	0	0	0
UP	30-sep-25	DIGNA-MARIA	control	23	100	2	0	0	0	0	0	0	1	0	0	0	0	0	0	0
UP	30-sep-25	DIGNA-MARIA	control	23	105	1	0	0	0	0	0	0	1	0	0	0	0	0	0	0
UP	30-sep-25	DIGNA-MARIA	control	23	110	1	0	0	0	0	0	0	1	0	0	0	0	0	0	0
UP	30-sep-25	DIGNA-MARIA	control	23	115	1	0	0	0	0	0	0	1	0	0	0	0	0	0	0
UP	30-sep-25	DIGNA-MARIA	control	23	120	0	0	0	0	0	0	0	0	0	0	0	0	0	0	0
UP	30-sep-25	DIGNA-MARIA	chips	24	5	0	0	0	0	0	0	0	0	0	0	0	0	0	0	0
UP	30-sep-25	DIGNA-MARIA	chips	24	10	0	0	0	0	0	0	0	0	0	0	0	0	0	0	0
UP	30-sep-25	DIGNA-MARIA	chips	24	15	0	0	0	0	0	0	0	0	0	0	0	0	0	0	0
UP	30-sep-25	DIGNA-MARIA	chips	24	20	0	0	0	0	0	0	0	0	0	0	0	0	0	0	0
UP	30-sep-25	DIGNA-MARIA	chips	24	25	0	0	0	0	0	0	0	0	0	0	0	0	0	0	0
UP	30-sep-25	DIGNA-MARIA	chips	24	30	0	0	0	0	0	0	0	0	0	0	0	0	0	0	0
UP	30-sep-25	DIGNA-MARIA	chips	24	35	1	0	0	0	0	0	0	1	0	0	0	0	0	0	0
UP	30-sep-25	DIGNA-MARIA	chips	24	40	0	0	0	0	0	0	0	0	0	0	0	0	0	0	0
UP	30-sep-25	DIGNA-MARIA	chips	24	45	1	0	0	0	0	0	0	1	0	0	0	0	0	0	0
UP	30-sep-25	DIGNA-MARIA	chips	24	50	3	0	0	0	0	0	0	1	0	0	0	0	0	0	0
UP	30-sep-25	DIGNA-MARIA	chips	24	55	6	0	0	0	0	0	0	1	0	0	0	0	0	0	0
UP	30-sep-25	DIGNA-MARIA	chips	24	60	7	0	0	0	0	0	0	1	0	0	0	0	0	0	0
UP	30-sep-25	DIGNA-MARIA	chips	24	65	1	0	0	0	0	0	0	1	0	0	0	0	0	0	0
UP	30-sep-25	DIGNA-MARIA	chips	24	70	0	0	0	0	0	0	0	0	0	0	0	0	0	0	0
UP	30-sep-25	DIGNA-MARIA	chips	24	75	0	0	0	0	0	0	0	0	0	0	0	0	0	0	0
UP	30-sep-25	DIGNA-MARIA	chips	24	80	0	0	0	0	0	0	0	0	0	0	0	0	0	0	0
UP	30-sep-25	DIGNA-MARIA	chips	24	85	1	0	0	0	0	0	0	1	0	0	0	0	0	0	0
UP	30-sep-25	DIGNA-MARIA	chips	24	90	1	0	0	0	0	0	0	1	0	0	0	0	0	0	0
UP	30-sep-25	DIGNA-MARIA	chips	24	95	2	0	0	0	0	0	0	1	0	0	0	0	0	0	0
UP	30-sep-25	DIGNA-MARIA	chips	24	100	3	0	0	0	0	0	0	1	0	0	0	0	0	0	0
UP	30-sep-25	DIGNA-MARIA	chips	24	105	0	0	0	0	0	0	0	0	0	0	0	0	0	0	0
UP	30-sep-25	DIGNA-MARIA	chips	24	110	0	0	0	0	0	0	0	0	0	0	0	0	0	0	0
UP	30-sep-25	DIGNA-MARIA	chips	24	115	0	0	0	0	0	0	0	0	0	0	0	0	0	0	0
UP	30-sep-25	DIGNA-MARIA	chips	24	120	1	0	0	0	0	0	0	1	0	0	0	0	0	0	0
UP	30-sep-25	DIGNA-MARIA	oreo	25	5	0	0	0	0	0	0	0	0	0	0	0	0	0	0	0
UP	30-sep-25	DIGNA-MARIA	oreo	25	10	0	0	0	0	0	0	0	0	0	0	0	0	0	0	0
UP	30-sep-25	DIGNA-MARIA	oreo	25	15	1	0	0	0	0	0	0	0	0	0	0	0	0	0	0
UP	30-sep-25	DIGNA-MARIA	oreo	25	20	1	0	0	0	0	0	0	0	0	0	0	0	0	0	0
UP	30-sep-25	DIGNA-MARIA	oreo	25	25	1	0	0	0	0	0	0	0	0	0	0	0	0	0	0
UP	30-sep-25	DIGNA-MARIA	oreo	25	30	1	0	0	0	0	0	0	0	0	0	0	0	0	0	0
UP	30-sep-25	DIGNA-MARIA	oreo	25	35	3	0	0	0	0	0	0	0	0	0	0	0	0	0	0
UP	30-sep-25	DIGNA-MARIA	oreo	25	40	2	0	0	0	0	0	0	0	0	0	0	0	0	0	0
UP	30-sep-25	DIGNA-MARIA	oreo	25	45	4	0	0	0	0	0	0	0	0	0	0	0	0	0	0
UP	30-sep-25	DIGNA-MARIA	oreo	25	50	0	0	0	0	0	0	0	0	0	0	0	0	0	0	0
UP	30-sep-25	DIGNA-MARIA	oreo	25	55	0	0	0	0	0	0	0	0	0	0	0	0	0	0	0
UP	30-sep-25	DIGNA-MARIA	oreo	25	60	0	0	0	0	0	0	0	0	0	0	0	0	0	0	0
UP	30-sep-25	DIGNA-MARIA	oreo	25	65	3	0	0	0	0	0	0	0	0	0	0	0	0	0	0
UP	30-sep-25	DIGNA-MARIA	oreo	25	70	0	0	0	0	0	0	0	0	0	0	0	0	0	0	0
UP	30-sep-25	DIGNA-MARIA	oreo	25	75	1	0	0	0	0	0	0	0	0	0	0	0	0	0	0
UP	30-sep-25	DIGNA-MARIA	oreo	25	80	2	0	0	0	0	0	0	0	0	0	0	0	0	0	0
UP	30-sep-25	DIGNA-MARIA	oreo	25	85	1	0	0	0	0	0	0	0	0	0	0	0	0	0	0
UP	30-sep-25	DIGNA-MARIA	oreo	25	90	0	0	0	0	0	0	0	0	0	0	0	0	0	0	0
UP	30-sep-25	DIGNA-MARIA	oreo	25	95	2	0	0	0	0	0	0	0	0	0	0	0	0	0	0
UP	30-sep-25	DIGNA-MARIA	oreo	25	100	1	0	0	0	0	0	0	0	0	0	0	0	0	0	0
UP	30-sep-25	DIGNA-MARIA	oreo	25	105	0	0	0	0	0	0	0	0	0	0	0	0	0	0	0
UP	30-sep-25	DIGNA-MARIA	oreo	25	110	0	0	0	0	0	0	0	0	0	0	0	0	0	0	0
UP	30-sep-25	DIGNA-MARIA	oreo	25	115	0	0	0	0	0	0	0	0	0	0	0	0	0	0	0
UP	30-sep-25	DIGNA-MARIA	oreo	25	120	4	0	0	0	0	0	0	0	0	0	0	0	0	0	0
UP	30-sep-25	DIGNA-MARIA	control	26	5	0	0	0	0	0	0	0	0	0	0	0	0	0	0	0
UP	30-sep-25	DIGNA-MARIA	control	26	10	1	0	0	0	0	0	0	0	0	0	0	0	0	0	0
UP	30-sep-25	DIGNA-MARIA	control	26	15	0	0	0	0	0	0	0	0	0	0	0	0	0	0	0
UP	30-sep-25	DIGNA-MARIA	control	26	20	0	0	0	0	0	0	0	0	0	0	0	0	0	0	0
UP	30-sep-25	DIGNA-MARIA	control	26	25	1	0	0	0	0	0	0	0	0	0	0	0	0	0	0
UP	30-sep-25	DIGNA-MARIA	control	26	30	1	0	0	0	0	0	0	0	0	0	0	0	0	0	0
UP	30-sep-25	DIGNA-MARIA	control	26	35	1	0	0	0	0	0	0	0	0	0	0	0	0	0	0
UP	30-sep-25	DIGNA-MARIA	control	26	40	1	0	0	0	0	0	0	0	0	0	0	0	0	0	0
UP	30-sep-25	DIGNA-MARIA	control	26	45	3	0	0	0	0	0	0	0	0	0	0	0	0	0	0
UP	30-sep-25	DIGNA-MARIA	control	26	50	1	0	0	0	0	0	0	0	0	0	0	0	0	0	0
UP	30-sep-25	DIGNA-MARIA	control	26	55	0	0	0	0	0	0	0	0	0	0	0	0	0	0	0
UP	30-sep-25	DIGNA-MARIA	control	26	60	0	0	0	0	0	0	0	0	0	0	0	0	0	0	0
UP	30-sep-25	DIGNA-MARIA	control	26	65	2	0	0	0	0	0	0	0	0	0	0	0	0	0	0
UP	30-sep-25	DIGNA-MARIA	control	26	70	1	0	0	0	0	0	0	0	0	0	0	0	0	0	0
UP	30-sep-25	DIGNA-MARIA	control	26	75	0	0	0	0	0	0	0	0	0	0	0	0	0	0	0
UP	30-sep-25	DIGNA-MARIA	control	26	80	0	0	0	0	0	0	0	0	0	0	0	0	0	0	0
UP	30-sep-25	DIGNA-MARIA	control	26	85	1	0	0	0	0	0	0	0	0	0	0	0	0	0	0
UP	30-sep-25	DIGNA-MARIA	control	26	90	0	0	0	0	0	0	0	0	0	0	0	0	0	0	0
UP	30-sep-25	DIGNA-MARIA	control	26	95	0	0	0	0	0	0	0	0	0	0	0	0	0	0	0
UP	30-sep-25	DIGNA-MARIA	control	26	100	2	0	0	0	0	0	0	0	0	0	0	0	0	0	0
UP	30-sep-25	DIGNA-MARIA	control	26	105	0	0	0	0	0	0	0	0	0	0	0	0	0	0	0
UP	30-sep-25	DIGNA-MARIA	control	26	110	0	0	0	0	0	0	0	0	0	0	0	0	0	0	0
UP	30-sep-25	DIGNA-MARIA	control	26	115	0	0	0	0	0	0	0	0	0	0	0	0	0	0	0
UP	30-sep-25	DIGNA-MARIA	control	26	120	0	0	0	0	0	0	0	0	0	0	0	0	0	0	0
UP	30-sep-25	DIGNA-MARIA	chips	27	5	0	0	0	0	0	0	0	0	0	0	0	0	0	0	0
UP	30-sep-25	DIGNA-MARIA	chips	27	10	0	0	0	0	0	0	0	0	0	0	0	0	0	0	0
UP	30-sep-25	DIGNA-MARIA	chips	27	15	0	0	0	0	0	0	0	0	0	0	0	0	0	0	0
UP	30-sep-25	DIGNA-MARIA	chips	27	20	0	0	0	0	0	0	0	0	0	0	0	0	0	0	0
UP	30-sep-25	DIGNA-MARIA	chips	27	25	0	0	0	0	0	0	0	0	0	0	0	0	0	0	0
UP	30-sep-25	DIGNA-MARIA	chips	27	30	0	0	0	0	0	0	0	0	0	0	0	0	0	0	0
UP	30-sep-25	DIGNA-MARIA	chips	27	35	0	0	0	0	0	0	0	0	0	0	0	0	0	0	0
UP	30-sep-25	DIGNA-MARIA	chips	27	40	0	0	0	0	0	0	0	0	0	0	0	0	0	0	0
UP	30-sep-25	DIGNA-MARIA	chips	27	45	4	0	0	0	0	0	0	0	0	0	0	0	0	0	0
UP	30-sep-25	DIGNA-MARIA	chips	27	50	2	0	0	0	0	0	0	0	0	0	0	0	0	0	0
UP	30-sep-25	DIGNA-MARIA	chips	27	55	0	0	0	0	0	0	0	0	0	0	0	0	0	0	0
UP	30-sep-25	DIGNA-MARIA	chips	27	60	0	0	0	0	0	0	0	0	0	0	0	0	0	0	0
UP	30-sep-25	DIGNA-MARIA	chips	27	65	2	0	0	0	0	0	0	0	0	0	0	0	0	0	0
UP	30-sep-25	DIGNA-MARIA	chips	27	70	1	0	0	0	0	0	0	0	0	0	0	0	0	0	0
UP	30-sep-25	DIGNA-MARIA	chips	27	75	3	0	0	0	0	0	0	0	0	0	0	0	0	0	0
UP	30-sep-25	DIGNA-MARIA	chips	27	80	2	0	0	0	0	0	0	0	0	0	0	0	0	0	0
UP	30-sep-25	DIGNA-MARIA	chips	27	85	0	0	0	0	0	0	0	0	0	0	0	0	0	0	0
UP	30-sep-25	DIGNA-MARIA	chips	27	90	0	0	0	0	0	0	0	0	0	0	0	0	0	0	0
UP	30-sep-25	DIGNA-MARIA	chips	27	95	0	0	0	0	0	0	0	0	0	0	0	0	0	0	0
UP	30-sep-25	DIGNA-MARIA	chips	27	100	0	0	0	0	0	0	0	0	0	0	0	0	0	0	0
UP	30-sep-25	DIGNA-MARIA	chips	27	105	0	0	0	0	0	0	0	0	0	0	0	0	0	0	0
UP	30-sep-25	DIGNA-MARIA	chips	27	110	0	0	0	0	0	0	0	0	0	0	0	0	0	0	0
UP	30-sep-25	DIGNA-MARIA	chips	27	115	0	0	0	0	0	0	0	0	0	0	0	0	0	0	0
UP	30-sep-25	DIGNA-MARIA	chips	27	120	0	0	0	0	0	0	0	0	0	0	0	0	0	0	0
UP	30-sep-25	DIGNA-MARIA	oreo	28	5	0	0	0	0	0	0	0	0	0	0	0	0	0	0	0
UP	30-sep-25	DIGNA-MARIA	oreo	28	10	0	0	0	0	0	0	0	0	0	0	0	0	0	0	0
UP	30-sep-25	DIGNA-MARIA	oreo	28	15	0	0	0	0	0	0	0	0	0	0	0	0	0	0	0
UP	30-sep-25	DIGNA-MARIA	oreo	28	20	0	0	0	0	0	0	0	0	0	0	0	0	0	0	0
UP	30-sep-25	DIGNA-MARIA	oreo	28	25	5	0	0	0	0	0	0	0	0	0	0	0	0	0	0
UP	30-sep-25	DIGNA-MARIA	oreo	28	30	5	0	0	0	0	0	0	0	0	0	0	0	0	0	0
UP	30-sep-25	DIGNA-MARIA	oreo	28	35	9	0	0	0	0	0	0	0	0	0	0	0	0	0	0
UP	30-sep-25	DIGNA-MARIA	oreo	28	40	10	0	0	0	0	0	0	0	0	0	0	0	0	0	0
UP	30-sep-25	DIGNA-MARIA	oreo	28	45	2	0	0	0	0	0	0	0	0	0	0	0	0	0	0
UP	30-sep-25	DIGNA-MARIA	oreo	28	50	3	0	0	0	0	0	0	0	0	0	0	0	0	0	0
UP	30-sep-25	DIGNA-MARIA	oreo	28	55	10	0	0	0	0	0	0	0	0	0	0	0	0	0	0
UP	30-sep-25	DIGNA-MARIA	oreo	28	60	11	0	0	0	0	0	0	0	0	0	0	0	0	0	0
UP	30-sep-25	DIGNA-MARIA	oreo	28	65	5	0	0	0	0	0	0	0	0	0	0	0	0	0	0
UP	30-sep-25	DIGNA-MARIA	oreo	28	70	2	0	0	0	0	0	0	0	0	0	0	0	0	0	0
UP	30-sep-25	DIGNA-MARIA	oreo	28	75	3	0	0	0	0	0	0	0	0	0	0	0	0	0	0
UP	30-sep-25	DIGNA-MARIA	oreo	28	80	0	0	0	0	0	0	0	0	0	0	0	0	0	0	0
UP	30-sep-25	DIGNA-MARIA	oreo	28	85	1	0	0	0	0	0	0	1	0	0	0	0	0	0	0
UP	30-sep-25	DIGNA-MARIA	oreo	28	90	0	0	0	0	0	0	0	0	0	0	0	0	0	0	0
UP	30-sep-25	DIGNA-MARIA	oreo	28	95	2	0	0	0	0	0	0	1	0	0	0	0	0	0	0
UP	30-sep-25	DIGNA-MARIA	oreo	28	100	0	0	0	0	0	0	0	0	0	0	0	0	0	0	0
UP	30-sep-25	DIGNA-MARIA	oreo	28	105	1	0	0	0	0	0	0	1	0	0	0	0	0	0	0
UP	30-sep-25	DIGNA-MARIA	oreo	28	110	0	0	0	0	0	0	0	0	0	0	0	0	0	0	0
UP	30-sep-25	DIGNA-MARIA	oreo	28	115	0	0	0	0	0	0	0	0	0	0	0	0	0	0	0
UP	30-sep-25	DIGNA-MARIA	oreo	28	120	1	0	0	0	0	0	0	1	0	0	0	0	0	0	0
UP	30-sep-25	DIGNA-MARIA	control	29	5	0	0	0	0	0	0	0	0	0	0	0	0	0	0	0
UP	30-sep-25	DIGNA-MARIA	control	29	10	0	0	0	0	0	0	0	0	0	0	0	0	0	0	0
UP	30-sep-25	DIGNA-MARIA	control	29	15	0	0	0	0	0	0	0	0	0	0	0	0	0	0	0
UP	30-sep-25	DIGNA-MARIA	control	29	20	0	0	0	0	0	0	0	0	0	0	0	0	0	0	0
UP	30-sep-25	DIGNA-MARIA	control	29	25	0	0	0	0	0	0	0	0	0	0	0	0	0	0	0
UP	30-sep-25	DIGNA-MARIA	control	29	30	0	0	0	0	0	0	0	0	0	0	0	0	0	0	0
UP	30-sep-25	DIGNA-MARIA	control	29	35	0	0	0	0	0	0	0	0	0	0	0	0	0	0	0
UP	30-sep-25	DIGNA-MARIA	control	29	40	0	0	0	0	0	0	0	0	0	0	0	0	0	0	0
UP	30-sep-25	DIGNA-MARIA	control	29	45	4	0	0	0	0	0	0	1	0	0	0	0	0	0	0
UP	30-sep-25	DIGNA-MARIA	control	29	50	2	0	0	0	0	0	0	1	0	0	0	0	0	0	0
UP	30-sep-25	DIGNA-MARIA	control	29	55	0	0	0	0	0	0	0	0	0	0	0	0	0	0	0
UP	30-sep-25	DIGNA-MARIA	control	29	60	0	0	0	0	0	0	0	0	0	0	0	0	0	0	0
UP	30-sep-25	DIGNA-MARIA	control	29	65	0	0	0	0	0	0	0	0	0	0	0	0	0	0	0
UP	30-sep-25	DIGNA-MARIA	control	29	70	0	0	0	0	0	0	0	0	0	0	0	0	0	0	0
UP	30-sep-25	DIGNA-MARIA	control	29	75	0	0	0	0	0	0	0	0	0	0	0	0	0	0	0
UP	30-sep-25	DIGNA-MARIA	control	29	80	0	0	0	0	0	0	0	0	0	0	0	0	0	0	0
UP	30-sep-25	DIGNA-MARIA	control	29	85	0	0	0	0	0	0	0	0	0	0	0	0	0	0	0
UP	30-sep-25	DIGNA-MARIA	control	29	90	0	0	0	0	0	0	0	0	0	0	0	0	0	0	0
UP	30-sep-25	DIGNA-MARIA	control	29	95	0	0	0	0	0	0	0	0	0	0	0	0	0	0	0
UP	30-sep-25	DIGNA-MARIA	control	29	100	0	0	0	0	0	0	0	0	0	0	0	0	0	0	0
UP	30-sep-25	DIGNA-MARIA	control	29	105	0	0	0	0	0	0	0	0	0	0	0	0	0	0	0
UP	30-sep-25	DIGNA-MARIA	control	29	110	0	0	0	0	0	0	0	0	0	0	0	0	0	0	0
UP	30-sep-25	DIGNA-MARIA	control	29	115	0	0	0	0	0	0	0	0	0	0	0	0	0	0	0
UP	30-sep-25	DIGNA-MARIA	control	29	120	0	0	0	0	0	0	0	0	0	0	0	0	0	0	0
UP	30-sep-25	DIGNA-MARIA	chips	30	5	0	0	0	0	0	0	0	0	0	0	0	0	0	0	0
UP	30-sep-25	DIGNA-MARIA	chips	30	10	1	0	0	0	0	0	0	1	0	0	0	0	0	0	0
UP	30-sep-25	DIGNA-MARIA	chips	30	15	0	0	0	0	0	0	0	0	0	0	0	0	0	0	0
UP	30-sep-25	DIGNA-MARIA	chips	30	20	0	0	0	0	0	0	0	0	0	0	0	0	0	0	0
UP	30-sep-25	DIGNA-MARIA	chips	30	25	1	0	0	0	0	0	0	1	0	0	0	0	0	0	0
UP	30-sep-25	DIGNA-MARIA	chips	30	30	1	0	0	0	0	0	0	1	0	0	0	0	0	0	0
UP	30-sep-25	DIGNA-MARIA	chips	30	35	0	0	0	0	0	0	0	0	0	0	0	0	0	0	0
UP	30-sep-25	DIGNA-MARIA	chips	30	40	0	0	0	0	0	0	0	0	0	0	0	0	0	0	0
UP	30-sep-25	DIGNA-MARIA	chips	30	45	5	0	0	0	0	0	0	1	0	0	0	0	0	0	0
UP	30-sep-25	DIGNA-MARIA	chips	30	50	2	0	0	0	0	0	0	1	0	0	0	0	0	0	0
UP	30-sep-25	DIGNA-MARIA	chips	30	55	2	0	0	0	0	0	0	1	0	0	0	0	0	0	0
UP	30-sep-25	DIGNA-MARIA	chips	30	60	1	0	0	0	0	0	0	1	0	0	0	0	0	0	0
UP	30-sep-25	DIGNA-MARIA	chips	30	65	0	0	0	0	0	0	0	0	0	0	0	0	0	0	0
UP	30-sep-25	DIGNA-MARIA	chips	30	70	0	0	0	0	0	0	0	0	0	0	0	0	0	0	0
UP	30-sep-25	DIGNA-MARIA	chips	30	75	0	0	0	0	0	0	0	0	0	0	0	0	0	0	0
UP	30-sep-25	DIGNA-MARIA	chips	30	80	0	0	0	0	0	0	0	0	0	0	0	0	0	0	0
UP	30-sep-25	DIGNA-MARIA	chips	30	85	0	0	0	0	0	0	0	0	0	0	0	0	0	0	0
UP	30-sep-25	DIGNA-MARIA	chips	30	90	0	0	0	0	0	0	0	0	0	0	0	0	0	0	0
UP	30-sep-25	DIGNA-MARIA	chips	30	95	0	0	0	0	0	0	0	0	0	0	0	0	0	0	0
UP	30-sep-25	DIGNA-MARIA	chips	30	100	0	0	0	0	0	0	0	0	0	0	0	0	0	0	0
UP	30-sep-25	DIGNA-MARIA	chips	30	105	0	0	0	0	0	0	0	0	0	0	0	0	0	0	0
UP	30-sep-25	DIGNA-MARIA	chips	30	110	0	0	0	0	0	0	0	0	0	0	0	0	0	0	0
UP	30-sep-25	DIGNA-MARIA	chips	30	115	0	0	0	0	0	0	0	0	0	0	0	0	0	0	0
UP	30-sep-25	DIGNA-MARIA	chips	30	120	0	0	0	0	0	0	0	0	0	0	0	0	0	0	0
UP	30-sep-25	DIGNA-MARIA	oreo	31	5	0	0	0	0	0	0	0	0	0	0	0	0	0	0	0
UP	30-sep-25	DIGNA-MARIA	oreo	31	10	0	0	0	0	0	0	0	0	0	0	0	0	0	0	0
UP	30-sep-25	DIGNA-MARIA	oreo	31	15	3	0	0	0	0	0	0	1	0	0	0	0	0	0	0
UP	30-sep-25	DIGNA-MARIA	oreo	31	20	3	0	0	0	0	0	0	1	0	0	0	0	0	0	0
UP	30-sep-25	DIGNA-MARIA	oreo	31	25	2	0	0	0	0	0	0	1	0	0	0	0	0	0	0
UP	30-sep-25	DIGNA-MARIA	oreo	31	30	2	0	0	0	0	0	0	1	0	0	0	0	0	0	0
UP	30-sep-25	DIGNA-MARIA	oreo	31	35	3	0	0	0	0	0	0	1	0	0	0	0	0	0	0
UP	30-sep-25	DIGNA-MARIA	oreo	31	40	4	0	0	0	0	0	0	1	0	0	0	0	0	0	0
UP	30-sep-25	DIGNA-MARIA	oreo	31	45	2	0	0	0	0	0	0	1	0	0	0	0	0	0	0
UP	30-sep-25	DIGNA-MARIA	oreo	31	50	0	0	0	0	0	0	0	0	0	0	0	0	0	0	0
UP	30-sep-25	DIGNA-MARIA	oreo	31	55	0	0	0	0	0	0	0	0	0	0	0	0	0	0	0
UP	30-sep-25	DIGNA-MARIA	oreo	31	60	0	0	0	0	0	0	0	0	0	0	0	0	0	0	0
UP	30-sep-25	DIGNA-MARIA	oreo	31	65	0	0	0	0	0	0	0	0	0	0	0	0	0	0	0
UP	30-sep-25	DIGNA-MARIA	oreo	31	70	0	0	0	0	0	0	0	0	0	0	0	0	0	0	0
UP	30-sep-25	DIGNA-MARIA	oreo	31	75	0	0	0	0	0	0	0	0	0	0	0	0	0	0	0
UP	30-sep-25	DIGNA-MARIA	oreo	31	80	0	0	0	0	0	0	0	0	0	0	0	0	0	0	0
UP	30-sep-25	DIGNA-MARIA	oreo	31	85	0	0	0	0	0	0	0	0	0	0	0	0	0	0	0
UP	30-sep-25	DIGNA-MARIA	oreo	31	90	0	0	0	0	0	0	0	0	0	0	0	0	0	0	0
UP	30-sep-25	DIGNA-MARIA	oreo	31	95	0	0	0	0	0	0	0	0	0	0	0	0	0	0	0
UP	30-sep-25	DIGNA-MARIA	oreo	31	100	0	0	0	0	0	0	0	0	0	0	0	0	0	0	0
UP	30-sep-25	DIGNA-MARIA	oreo	31	105	0	0	0	0	0	0	0	0	0	0	0	0	0	0	0
UP	30-sep-25	DIGNA-MARIA	oreo	31	110	0	0	0	0	0	0	0	0	0	0	0	0	0	0	0
UP	30-sep-25	DIGNA-MARIA	oreo	31	115	0	0	0	0	0	0	0	0	0	0	0	0	0	0	0
UP	30-sep-25	DIGNA-MARIA	oreo	31	120	0	0	0	0	0	0	0	0	0	0	0	0	0	0	0
UP	30-sep-25	DIGNA-MARIA	control	32	5	0	0	0	0	0	0	0	0	0	0	0	0	0	0	0
UP	30-sep-25	DIGNA-MARIA	control	32	10	1	0	0	0	0	0	0	1	0	0	0	0	0	0	0
UP	30-sep-25	DIGNA-MARIA	control	32	15	1	0	0	0	0	0	0	1	0	0	0	0	0	0	0
UP	30-sep-25	DIGNA-MARIA	control	32	20	1	0	0	0	0	0	0	1	0	0	0	0	0	0	0
UP	30-sep-25	DIGNA-MARIA	control	32	25	1	0	0	0	0	0	0	1	0	0	0	0	0	0	0
UP	30-sep-25	DIGNA-MARIA	control	32	30	1	0	0	0	0	0	0	1	0	0	0	0	0	0	0
UP	30-sep-25	DIGNA-MARIA	control	32	35	0	0	0	0	0	0	0	0	0	0	0	0	0	0	0
UP	30-sep-25	DIGNA-MARIA	control	32	40	0	0	0	0	0	0	0	0	0	0	0	0	0	0	0
UP	30-sep-25	DIGNA-MARIA	control	32	45	1	0	0	0	0	0	0	1	0	0	0	0	0	0	0
UP	30-sep-25	DIGNA-MARIA	control	32	50	2	0	0	0	0	0	0	1	0	0	0	0	0	0	0
UP	30-sep-25	DIGNA-MARIA	control	32	55	0	0	0	0	0	0	0	0	0	0	0	0	0	0	0
UP	30-sep-25	DIGNA-MARIA	control	32	60	0	0	0	0	0	0	0	0	0	0	0	0	0	0	0
UP	30-sep-25	DIGNA-MARIA	control	32	65	0	0	0	0	0	0	0	0	0	0	0	0	0	0	0
UP	30-sep-25	DIGNA-MARIA	control	32	70	0	0	0	0	0	0	0	0	0	0	0	0	0	0	0
UP	30-sep-25	DIGNA-MARIA	control	32	75	0	0	0	0	0	0	0	0	0	0	0	0	0	0	0
UP	30-sep-25	DIGNA-MARIA	control	32	80	1	0	0	0	0	0	0	0	0	0	0	0	0	0	0
UP	30-sep-25	DIGNA-MARIA	control	32	85	0	0	0	0	0	0	0	0	0	0	0	0	0	0	0
UP	30-sep-25	DIGNA-MARIA	control	32	90	0	0	0	0	0	0	0	0	0	0	0	0	0	0	0
UP	30-sep-25	DIGNA-MARIA	control	32	95	0	0	0	0	0	0	0	0	0	0	0	0	0	0	0
UP	30-sep-25	DIGNA-MARIA	control	32	100	0	0	0	0	0	0	0	0	0	0	0	0	0	0	0
UP	30-sep-25	DIGNA-MARIA	control	32	105	0	0	0	0	0	0	0	0	0	0	0	0	0	0	0
UP	30-sep-25	DIGNA-MARIA	control	32	110	0	0	0	0	0	0	0	0	0	0	0	0	0	0	0
UP	30-sep-25	DIGNA-MARIA	control	32	115	0	0	0	0	0	0	0	0	0	0	0	0	0	0	0
UP	30-sep-25	DIGNA-MARIA	control	32	120	0	0	0	0	0	0	0	0	0	0	0	0	0	0	0
UP	30-sep-25	DIGNA-MARIA	chips	33	5	0	0	0	0	0	0	0	0	0	0	0	0	0	0	0
UP	30-sep-25	DIGNA-MARIA	chips	33	10	0	0	0	0	0	0	0	0	0	0	0	0	0	0	0
UP	30-sep-25	DIGNA-MARIA	chips	33	15	0	0	0	0	0	0	0	0	0	0	0	0	0	0	0
UP	30-sep-25	DIGNA-MARIA	chips	33	20	0	0	0	0	0	0	0	0	0	0	0	0	0	0	0
UP	30-sep-25	DIGNA-MARIA	chips	33	25	2	0	0	0	0	0	0	1	0	0	0	0	0	0	0
UP	30-sep-25	DIGNA-MARIA	chips	33	30	2	0	0	0	0	0	0	1	0	0	0	0	0	0	0
UP	30-sep-25	DIGNA-MARIA	chips	33	35	2	0	0	0	0	0	0	1	0	0	0	0	0	0	0
UP	30-sep-25	DIGNA-MARIA	chips	33	40	1	0	0	0	0	0	0	1	0	0	0	0	0	0	0
UP	30-sep-25	DIGNA-MARIA	chips	33	45	2	0	0	0	0	0	0	1	0	0	0	0	0	0	0
UP	30-sep-25	DIGNA-MARIA	chips	33	50	0	0	0	0	0	0	0	0	0	0	0	0	0	0	0
UP	30-sep-25	DIGNA-MARIA	chips	33	55	2	0	0	0	0	0	0	1	0	0	0	0	0	0	0
UP	30-sep-25	DIGNA-MARIA	chips	33	60	1	0	0	0	0	0	0	1	0	0	0	0	0	0	0
UP	30-sep-25	DIGNA-MARIA	chips	33	65	3	0	0	0	0	0	0	1	0	0	0	0	0	0	0
UP	30-sep-25	DIGNA-MARIA	chips	33	70	0	0	0	0	0	0	0	0	0	0	0	0	0	0	0
UP	30-sep-25	DIGNA-MARIA	chips	33	75	0	0	0	0	0	0	0	0	0	0	0	0	0	0	0
UP	30-sep-25	DIGNA-MARIA	chips	33	80	0	0	0	0	0	0	0	0	0	0	0	0	0	0	0
UP	30-sep-25	DIGNA-MARIA	chips	33	85	0	0	0	0	0	0	0	0	0	0	0	0	0	0	0
UP	30-sep-25	DIGNA-MARIA	chips	33	90	0	0	0	0	0	0	0	0	0	0	0	0	0	0	0
UP	30-sep-25	DIGNA-MARIA	chips	33	95	0	0	0	0	0	0	0	0	0	0	0	0	0	0	0
UP	30-sep-25	DIGNA-MARIA	chips	33	100	0	0	0	0	0	0	0	0	0	0	0	0	0	0	0
UP	30-sep-25	DIGNA-MARIA	chips	33	105	0	0	0	0	0	0	0	0	0	0	0	0	0	0	0
UP	30-sep-25	DIGNA-MARIA	chips	33	110	0	0	0	0	0	0	0	0	0	0	0	0	0	0	0
UP	30-sep-25	DIGNA-MARIA	chips	33	115	0	0	0	0	0	0	0	0	0	0	0	0	0	0	0
UP	30-sep-25	DIGNA-MARIA	chips	33	120	0	0	0	0	0	0	0	0	0	0	0	0	0	0	0
UP	30-sep-25	DIGNA-MARIA	oreo	34	5	0	0	0	0	0	0	0	0	0	0	0	0	0	0	0
UP	30-sep-25	DIGNA-MARIA	oreo	34	10	0	0	0	0	0	0	0	0	0	0	0	0	0	0	0
UP	30-sep-25	DIGNA-MARIA	oreo	34	15	0	0	0	0	0	0	0	0	0	0	0	0	0	0	0
UP	30-sep-25	DIGNA-MARIA	oreo	34	20	0	0	0	0	0	0	0	0	0	0	0	0	0	0	0
UP	30-sep-25	DIGNA-MARIA	oreo	34	25	2	0	0	0	0	0	0	0	0	1	0	0	0	0	0
UP	30-sep-25	DIGNA-MARIA	oreo	34	30	2	0	0	0	0	0	0	0	0	1	0	0	0	0	0
UP	30-sep-25	DIGNA-MARIA	oreo	34	35	3	0	0	0	0	0	0	0	0	1	0	0	0	0	0
UP	30-sep-25	DIGNA-MARIA	oreo	34	40	0	0	0	0	0	0	0	0	0	0	0	0	0	0	0
UP	30-sep-25	DIGNA-MARIA	oreo	34	45	0	0	0	0	0	0	0	0	0	0	0	0	0	0	0
UP	30-sep-25	DIGNA-MARIA	oreo	34	50	0	0	0	0	0	0	0	0	0	0	0	0	0	0	0
UP	30-sep-25	DIGNA-MARIA	oreo	34	55	0	0	0	0	0	0	0	0	0	0	0	0	0	0	0
UP	30-sep-25	DIGNA-MARIA	oreo	34	60	0	0	0	0	0	0	0	0	0	0	0	0	0	0	0
UP	30-sep-25	DIGNA-MARIA	oreo	34	65	0	0	0	0	0	0	0	0	0	0	0	0	0	0	0
UP	30-sep-25	DIGNA-MARIA	oreo	34	70	0	0	0	0	0	0	0	0	0	0	0	0	0	0	0
UP	30-sep-25	DIGNA-MARIA	oreo	34	75	2	0	0	0	0	0	0	0	0	1	0	0	0	0	0
UP	30-sep-25	DIGNA-MARIA	oreo	34	80	1	0	0	0	0	0	0	0	0	1	0	0	0	0	0
UP	30-sep-25	DIGNA-MARIA	oreo	34	85	5	0	0	0	0	0	0	0	0	1	0	0	0	0	0
UP	30-sep-25	DIGNA-MARIA	oreo	34	90	0	0	0	0	0	0	0	0	0	0	0	0	0	0	0
UP	30-sep-25	DIGNA-MARIA	oreo	34	95	2	0	0	0	0	0	0	0	0	1	0	0	0	0	0
UP	30-sep-25	DIGNA-MARIA	oreo	34	100	1	0	0	0	0	0	0	0	0	1	0	0	0	0	0
UP	30-sep-25	DIGNA-MARIA	oreo	34	105	1	0	0	0	0	0	0	0	0	1	0	0	0	0	0
UP	30-sep-25	DIGNA-MARIA	oreo	34	110	1	0	0	0	0	0	0	0	0	1	0	0	0	0	0
UP	30-sep-25	DIGNA-MARIA	oreo	34	115	1	0	0	0	0	0	0	0	0	1	0	0	0	0	0
UP	30-sep-25	DIGNA-MARIA	oreo	34	120	0	0	0	0	0	0	0	0	0	0	0	0	0	0	0
UP	30-sep-25	DIGNA-MARIA	control	35	5	0	0	0	0	0	0	0	0	0	0	0	0	0	0	0
UP	30-sep-25	DIGNA-MARIA	control	35	10	1	0	0	0	0	0	0	0	0	1	0	0	0	0	0
UP	30-sep-25	DIGNA-MARIA	control	35	15	1	0	0	0	0	0	0	0	0	1	0	0	0	0	0
UP	30-sep-25	DIGNA-MARIA	control	35	20	1	0	0	0	0	0	0	0	0	1	0	0	0	0	0
UP	30-sep-25	DIGNA-MARIA	control	35	25	3	0	0	0	0	0	0	0	0	1	0	0	0	0	0
UP	30-sep-25	DIGNA-MARIA	control	35	30	3	0	0	0	0	0	0	0	0	1	0	0	0	0	0
UP	30-sep-25	DIGNA-MARIA	control	35	35	0	0	0	0	0	0	0	0	0	0	0	0	0	0	0
UP	30-sep-25	DIGNA-MARIA	control	35	40	0	0	0	0	0	0	0	0	0	0	0	0	0	0	0
UP	30-sep-25	DIGNA-MARIA	control	35	45	2	0	0	0	0	0	0	0	0	1	0	0	0	0	0
UP	30-sep-25	DIGNA-MARIA	control	35	50	0	0	0	0	0	0	0	0	0	0	0	0	0	0	0
UP	30-sep-25	DIGNA-MARIA	control	35	55	0	0	0	0	0	0	0	0	0	0	0	0	0	0	0
UP	30-sep-25	DIGNA-MARIA	control	35	60	1	0	0	0	0	0	0	0	0	1	0	0	0	0	0
UP	30-sep-25	DIGNA-MARIA	control	35	65	0	0	0	0	0	0	0	0	0	0	0	0	0	0	0
UP	30-sep-25	DIGNA-MARIA	control	35	70	0	0	0	0	0	0	0	0	0	0	0	0	0	0	0
UP	30-sep-25	DIGNA-MARIA	control	35	75	0	0	0	0	0	0	0	0	0	0	0	0	0	0	0
UP	30-sep-25	DIGNA-MARIA	control	35	80	0	0	0	0	0	0	0	0	0	0	0	0	0	0	0
UP	30-sep-25	DIGNA-MARIA	control	35	85	0	0	0	0	0	0	0	0	0	0	0	0	0	0	0
UP	30-sep-25	DIGNA-MARIA	control	35	90	0	0	0	0	0	0	0	0	0	0	0	0	0	0	0
UP	30-sep-25	DIGNA-MARIA	control	35	95	0	0	0	0	0	0	0	0	0	0	0	0	0	0	0
UP	30-sep-25	DIGNA-MARIA	control	35	100	0	0	0	0	0	0	0	0	0	0	0	0	0	0	0
UP	30-sep-25	DIGNA-MARIA	control	35	105	3	0	0	0	0	0	0	0	0	1	0	0	0	0	0
UP	30-sep-25	DIGNA-MARIA	control	35	110	2	0	0	0	0	0	0	0	0	1	0	0	0	0	0
UP	30-sep-25	DIGNA-MARIA	control	35	115	1	0	0	0	0	0	0	0	0	1	0	0	0	0	0
UP	30-sep-25	DIGNA-MARIA	control	35	120	5	0	0	0	0	0	0	0	0	1	0	0	0	0	0
UP	30-sep-25	DIGNA-MARIA	chips	36	5	0	0	0	0	0	0	0	0	0	0	0	0	0	0	0
UP	30-sep-25	DIGNA-MARIA	chips	36	10	0	0	0	0	0	0	0	0	0	0	0	0	0	0	0
UP	30-sep-25	DIGNA-MARIA	chips	36	15	0	0	0	0	0	0	0	0	0	0	0	0	0	0	0
UP	30-sep-25	DIGNA-MARIA	chips	36	20	0	0	0	0	0	0	0	0	0	0	0	0	0	0	0
UP	30-sep-25	DIGNA-MARIA	chips	36	25	1	0	0	0	0	0	0	0	0	1	0	0	0	0	0
UP	30-sep-25	DIGNA-MARIA	chips	36	30	1	0	0	0	0	0	0	0	0	1	0	0	0	0	0
UP	30-sep-25	DIGNA-MARIA	chips	36	35	2	0	0	0	0	0	0	0	0	1	0	0	0	0	0
UP	30-sep-25	DIGNA-MARIA	chips	36	40	1	0	0	0	0	0	0	0	0	1	0	0	0	0	0
UP	30-sep-25	DIGNA-MARIA	chips	36	45	2	0	0	0	0	0	0	0	0	1	0	0	0	0	0
UP	30-sep-25	DIGNA-MARIA	chips	36	50	1	0	0	0	0	0	0	0	0	1	0	0	0	0	0
UP	30-sep-25	DIGNA-MARIA	chips	36	55	1	0	0	0	0	0	0	0	0	1	0	0	0	0	0
UP	30-sep-25	DIGNA-MARIA	chips	36	60	0	0	0	0	0	0	0	0	0	0	0	0	0	0	0
UP	30-sep-25	DIGNA-MARIA	chips	36	65	0	0	0	0	0	0	0	0	0	0	0	0	0	0	0
UP	30-sep-25	DIGNA-MARIA	chips	36	70	0	0	0	0	0	0	0	0	0	0	0	0	0	0	0
UP	30-sep-25	DIGNA-MARIA	chips	36	75	0	0	0	0	0	0	0	0	0	0	0	0	0	0	0
UP	30-sep-25	DIGNA-MARIA	chips	36	80	0	0	0	0	0	0	0	0	0	0	0	0	0	0	0
UP	30-sep-25	DIGNA-MARIA	chips	36	85	0	0	0	0	0	0	0	0	0	0	0	0	0	0	0
UP	30-sep-25	DIGNA-MARIA	chips	36	90	0	0	0	0	0	0	0	0	0	0	0	0	0	0	0
UP	30-sep-25	DIGNA-MARIA	chips	36	95	0	0	0	0	0	0	0	0	0	0	0	0	0	0	0
UP	30-sep-25	DIGNA-MARIA	chips	36	100	0	0	0	0	0	0	0	0	0	0	0	0	0	0	0
UP	30-sep-25	DIGNA-MARIA	chips	36	105	0	0	0	0	0	0	0	0	0	0	0	0	0	0	0
UP	30-sep-25	DIGNA-MARIA	chips	36	110	0	0	0	0	0	0	0	0	0	0	0	0	0	0	0
UP	30-sep-25	DIGNA-MARIA	chips	36	115	0	0	0	0	0	0	0	0	0	0	0	0	0	0	0
UP	30-sep-25	DIGNA-MARIA	chips	36	120	0	0	0	0	0	0	0	0	0	0	0	0	0	0	0
UP	2025-10-07	Joseph-Ronny	control	37	5	2	0	0	2	0	0	0	0	0	0	0	0	0	0	0
UP	2025-10-07	Joseph-Ronny	control	37	10	1	0	0	1	0	0	0	0	0	0	0	0	0	0	0
UP	2025-10-07	Joseph-Ronny	control	37	15	4	0	0	4	0	0	0	0	0	0	0	0	0	0	0
UP	2025-10-07	Joseph-Ronny	control	37	20	0	0	0	0	0	0	0	0	0	0	0	0	0	0	0
UP	2025-10-07	Joseph-Ronny	control	37	25	0	0	0	0	0	0	0	0	0	0	0	0	0	0	0
UP	2025-10-07	Joseph-Ronny	control	37	30	0	0	0	0	0	0	0	0	0	0	0	0	0	0	0
UP	2025-10-07	Joseph-Ronny	control	37	35	0	0	0	0	0	0	0	0	0	0	0	0	0	0	0
UP	2025-10-07	Joseph-Ronny	control	37	40	0	0	0	0	0	0	0	0	0	0	0	0	0	0	0
UP	2025-10-07	Joseph-Ronny	control	37	45	0	0	0	0	0	0	0	0	0	0	0	0	0	0	0
UP	2025-10-07	Joseph-Ronny	control	37	50	0	0	0	0	0	0	0	0	0	0	0	0	0	0	0
UP	2025-10-07	Joseph-Ronny	control	37	55	0	0	0	0	0	0	0	0	0	0	0	0	0	0	0
UP	2025-10-07	Joseph-Ronny	control	37	60	3	0	0	3	0	0	0	0	0	0	0	0	0	0	0
UP	2025-10-07	Joseph-Ronny	control	37	65	0	0	0	0	0	0	0	0	0	0	0	0	0	0	0
UP	2025-10-07	Joseph-Ronny	control	37	70	0	0	0	0	0	0	0	0	0	0	0	0	0	0	0
UP	2025-10-07	Joseph-Ronny	control	37	75	0	0	0	0	0	0	0	0	0	0	0	0	0	0	0
UP	2025-10-07	Joseph-Ronny	control	37	80	0	0	0	0	0	0	0	0	0	0	0	0	0	0	0
UP	2025-10-07	Joseph-Ronny	control	37	85	0	0	0	0	0	0	0	0	0	0	0	0	0	0	0
UP	2025-10-07	Joseph-Ronny	control	37	90	4	0	0	4	0	0	0	0	0	0	0	0	0	0	0
UP	2025-10-07	Joseph-Ronny	control	37	95	0	0	0	0	0	0	0	0	0	0	0	0	0	0	0
UP	2025-10-07	Joseph-Ronny	control	37	100	0	0	0	0	0	0	0	0	0	0	0	0	0	0	0
UP	2025-10-07	Joseph-Ronny	control	37	105	0	0	0	0	0	0	0	0	0	0	0	0	0	0	0
UP	2025-10-07	Joseph-Ronny	control	37	110	0	0	0	0	0	0	0	0	0	0	0	0	0	0	0
UP	2025-10-07	Joseph-Ronny	control	37	115	0	0	0	0	0	0	0	0	0	0	0	0	0	0	0
UP	2025-10-07	Joseph-Ronny	control	37	120	0	0	0	0	0	0	0	0	0	0	0	0	0	0	0
UP	2025-10-07	Joseph-Ronny	chips	38	5	0	0	0	0	0	0	0	0	0	0	0	0	0	0	0
UP	2025-10-07	Joseph-Ronny	chips	38	10	0	0	0	0	0	0	0	0	0	0	0	0	0	0	0
UP	2025-10-07	Joseph-Ronny	chips	38	15	0	0	0	0	0	0	0	0	0	0	0	0	0	0	0
UP	2025-10-07	Joseph-Ronny	chips	38	20	0	0	0	0	0	0	0	0	0	0	0	0	0	0	0
UP	2025-10-07	Joseph-Ronny	chips	38	25	0	0	0	0	0	0	0	0	0	0	0	0	0	0	0
UP	2025-10-07	Joseph-Ronny	chips	38	30	0	0	0	0	0	0	0	0	0	0	0	0	0	0	0
UP	2025-10-07	Joseph-Ronny	chips	38	35	0	0	0	0	0	0	0	0	0	0	0	0	0	0	0
UP	2025-10-07	Joseph-Ronny	chips	38	40	0	0	0	0	0	0	0	0	0	0	0	0	0	0	0
UP	2025-10-07	Joseph-Ronny	chips	38	45	0	0	0	0	0	0	0	0	0	0	0	0	0	0	0
UP	2025-10-07	Joseph-Ronny	chips	38	50	0	0	0	0	0	0	0	0	0	0	0	0	0	0	0
UP	2025-10-07	Joseph-Ronny	chips	38	55	0	0	0	0	0	0	0	0	0	0	0	0	0	0	0
UP	2025-10-07	Joseph-Ronny	chips	38	60	0	0	0	0	0	0	0	0	0	0	0	0	0	0	0
UP	2025-10-07	Joseph-Ronny	chips	38	65	0	0	0	0	0	0	0	0	0	0	0	0	0	0	0
UP	2025-10-07	Joseph-Ronny	chips	38	70	0	0	0	0	0	0	0	0	0	0	0	0	0	0	0
UP	2025-10-07	Joseph-Ronny	chips	38	75	0	0	0	0	0	0	0	0	0	0	0	0	0	0	0
UP	2025-10-07	Joseph-Ronny	chips	38	80	0	0	0	0	0	0	0	0	0	0	0	0	0	0	0
UP	2025-10-07	Joseph-Ronny	chips	38	85	1	0	0	1	0	0	0	0	0	0	0	0	0	0	0
UP	2025-10-07	Joseph-Ronny	chips	38	90	0	0	0	0	0	0	0	0	0	0	0	0	0	0	0
UP	2025-10-07	Joseph-Ronny	chips	38	95	0	0	0	0	0	0	0	0	0	0	0	0	0	0	0
UP	2025-10-07	Joseph-Ronny	chips	38	100	0	0	0	0	0	0	0	0	0	0	0	0	0	0	0
UP	2025-10-07	Joseph-Ronny	chips	38	105	0	0	0	0	0	0	0	0	0	0	0	0	0	0	0
UP	2025-10-07	Joseph-Ronny	chips	38	110	0	0	0	0	0	0	0	0	0	0	0	0	0	0	0
UP	2025-10-07	Joseph-Ronny	chips	38	115	0	0	0	0	0	0	0	0	0	0	0	0	0	0	0
UP	2025-10-07	Joseph-Ronny	chips	38	120	0	0	0	0	0	0	0	0	0	0	0	0	0	0	0
UP	2025-10-07	Joseph-Ronny	oreo	39	5	0	0	0	0	0	0	0	0	0	0	0	0	0	0	0
UP	2025-10-07	Joseph-Ronny	oreo	39	10	0	0	0	0	0	0	0	0	0	0	0	0	0	0	0
UP	2025-10-07	Joseph-Ronny	oreo	39	15	2	0	0	0	0	0	0	2	0	0	0	0	0	0	0
UP	2025-10-07	Joseph-Ronny	oreo	39	20	0	0	0	0	0	0	0	0	0	0	0	0	0	0	0
UP	2025-10-07	Joseph-Ronny	oreo	39	25	0	0	0	0	0	0	0	0	0	0	0	0	0	0	0
UP	2025-10-07	Joseph-Ronny	oreo	39	30	0	0	0	0	0	0	0	0	0	0	0	0	0	0	0
UP	2025-10-07	Joseph-Ronny	oreo	39	35	2	0	0	0	0	0	0	2	0	0	0	0	0	0	0
UP	2025-10-07	Joseph-Ronny	oreo	39	40	0	0	0	0	0	0	0	0	0	0	0	0	0	0	0
UP	2025-10-07	Joseph-Ronny	oreo	39	45	0	0	0	0	0	0	0	0	0	0	0	0	0	0	0
UP	2025-10-07	Joseph-Ronny	oreo	39	50	0	0	0	0	0	0	0	0	0	0	0	0	0	0	0
UP	2025-10-07	Joseph-Ronny	oreo	39	55	0	0	0	0	0	0	0	0	0	0	0	0	0	0	0
UP	2025-10-07	Joseph-Ronny	oreo	39	60	1	0	0	0	0	0	0	1	0	0	0	0	0	0	0
UP	2025-10-07	Joseph-Ronny	oreo	39	65	0	0	0	0	0	0	0	0	0	0	0	0	0	0	0
UP	2025-10-07	Joseph-Ronny	oreo	39	70	0	0	0	0	0	0	0	0	0	0	0	0	0	0	0
UP	2025-10-07	Joseph-Ronny	oreo	39	75	0	0	0	0	0	0	0	0	0	0	0	0	0	0	0
UP	2025-10-07	Joseph-Ronny	oreo	39	80	0	0	0	0	0	0	0	0	0	0	0	0	0	0	0
UP	2025-10-07	Joseph-Ronny	oreo	39	85	0	0	0	0	0	0	0	0	0	0	0	0	0	0	0
UP	2025-10-07	Joseph-Ronny	oreo	39	90	0	0	0	0	0	0	0	0	0	0	0	0	0	0	0
UP	2025-10-07	Joseph-Ronny	oreo	39	95	0	0	0	0	0	0	0	0	0	0	0	0	0	0	0
UP	2025-10-07	Joseph-Ronny	oreo	39	100	0	0	0	0	0	0	0	0	0	0	0	0	0	0	0
UP	2025-10-07	Joseph-Ronny	oreo	39	105	0	0	0	0	0	0	0	0	0	0	0	0	0	0	0
UP	2025-10-07	Joseph-Ronny	oreo	39	110	0	0	0	0	0	0	0	0	0	0	0	0	0	0	0
UP	2025-10-07	Joseph-Ronny	oreo	39	115	0	0	0	0	0	0	0	0	0	0	0	0	0	0	0
UP	2025-10-07	Joseph-Ronny	oreo	39	120	0	0	0	0	0	0	0	0	0	0	0	0	0	0	0
UP	2025-10-07	Joseph-Ronny	control	40	5	0	0	0	0	0	0	0	0	0	0	0	0	0	0	0
UP	2025-10-07	Joseph-Ronny	control	40	10	0	0	0	0	0	0	0	0	0	0	0	0	0	0	0
UP	2025-10-07	Joseph-Ronny	control	40	15	0	0	0	0	0	0	0	0	0	0	0	0	0	0	0
UP	2025-10-07	Joseph-Ronny	control	40	20	0	0	0	0	0	0	0	0	0	0	0	0	0	0	0
UP	2025-10-07	Joseph-Ronny	control	40	25	0	0	0	0	0	0	0	0	0	0	0	0	0	0	0
UP	2025-10-07	Joseph-Ronny	control	40	30	0	0	0	0	0	0	0	0	0	0	0	0	0	0	0
UP	2025-10-07	Joseph-Ronny	control	40	35	0	0	0	0	0	0	0	0	0	0	0	0	0	0	0
UP	2025-10-07	Joseph-Ronny	control	40	40	2	0	0	0	0	0	0	2	0	0	0	0	0	0	0
UP	2025-10-07	Joseph-Ronny	control	40	45	0	0	0	0	0	0	0	0	0	0	0	0	0	0	0
UP	2025-10-07	Joseph-Ronny	control	40	50	0	0	0	0	0	0	0	0	0	0	0	0	0	0	0
UP	2025-10-07	Joseph-Ronny	control	40	55	0	0	0	0	0	0	0	0	0	0	0	0	0	0	0
UP	2025-10-07	Joseph-Ronny	control	40	60	0	0	0	0	0	0	0	0	0	0	0	0	0	0	0
UP	2025-10-07	Joseph-Ronny	control	40	65	0	0	0	0	0	0	0	0	0	0	0	0	0	0	0
UP	2025-10-07	Joseph-Ronny	control	40	70	0	0	0	0	0	0	0	0	0	0	0	0	0	0	0
UP	2025-10-07	Joseph-Ronny	control	40	75	0	0	0	0	0	0	0	0	0	0	0	0	0	0	0
UP	2025-10-07	Joseph-Ronny	control	40	80	0	0	0	0	0	0	0	0	0	0	0	0	0	0	0
UP	2025-10-07	Joseph-Ronny	control	40	85	0	0	0	0	0	0	0	0	0	0	0	0	0	0	0
UP	2025-10-07	Joseph-Ronny	control	40	90	3	0	0	0	0	0	0	3	0	0	0	0	0	0	0
UP	2025-10-07	Joseph-Ronny	control	40	95	0	0	0	0	0	0	0	0	0	0	0	0	0	0	0
UP	2025-10-07	Joseph-Ronny	control	40	100	0	0	0	0	0	0	0	0	0	0	0	0	0	0	0
UP	2025-10-07	Joseph-Ronny	control	40	105	0	0	0	0	0	0	0	0	0	0	0	0	0	0	0
UP	2025-10-07	Joseph-Ronny	control	40	110	0	0	0	0	0	0	0	0	0	0	0	0	0	0	0
UP	2025-10-07	Joseph-Ronny	control	40	115	0	0	0	0	0	0	0	0	0	0	0	0	0	0	0
UP	2025-10-07	Joseph-Ronny	control	40	120	1	0	0	0	0	0	0	1	0	0	0	0	0	0	0
UP	2025-10-07	Joseph-Ronny	chips	41	5	0	0	0	0	0	0	0	0	0	0	0	0	0	0	0
UP	2025-10-07	Joseph-Ronny	chips	41	10	0	0	0	0	0	0	0	0	0	0	0	0	0	0	0
UP	2025-10-07	Joseph-Ronny	chips	41	15	1	0	0	0	0	0	0	1	0	0	0	0	0	0	0
UP	2025-10-07	Joseph-Ronny	chips	41	20	0	0	0	0	0	0	0	0	0	0	0	0	0	0	0
UP	2025-10-07	Joseph-Ronny	chips	41	25	0	0	0	0	0	0	0	0	0	0	0	0	0	0	0
UP	2025-10-07	Joseph-Ronny	chips	41	30	0	0	0	0	0	0	0	0	0	0	0	0	0	0	0
UP	2025-10-07	Joseph-Ronny	chips	41	35	0	0	0	0	0	0	0	0	0	0	0	0	0	0	0
UP	2025-10-07	Joseph-Ronny	chips	41	40	0	0	0	0	0	0	0	0	0	0	0	0	0	0	0
UP	2025-10-07	Joseph-Ronny	chips	41	45	0	0	0	0	0	0	0	0	0	0	0	0	0	0	0
UP	2025-10-07	Joseph-Ronny	chips	41	50	0	0	0	0	0	0	0	0	0	0	0	0	0	0	0
UP	2025-10-07	Joseph-Ronny	chips	41	55	0	0	0	0	0	0	0	0	0	0	0	0	0	0	0
UP	2025-10-07	Joseph-Ronny	chips	41	60	0	0	0	0	0	0	0	0	0	0	0	0	0	0	0
UP	2025-10-07	Joseph-Ronny	chips	41	65	1	0	0	0	0	0	0	1	0	0	0	0	0	0	0
UP	2025-10-07	Joseph-Ronny	chips	41	70	0	0	0	0	0	0	0	0	0	0	0	0	0	0	0
UP	2025-10-07	Joseph-Ronny	chips	41	75	0	0	0	0	0	0	0	0	0	0	0	0	0	0	0
UP	2025-10-07	Joseph-Ronny	chips	41	80	3	0	0	0	0	0	0	0	0	2	0	0	0	0	0
UP	2025-10-07	Joseph-Ronny	chips	41	85	3	0	0	0	0	0	0	0	0	3	0	0	0	0	0
UP	2025-10-07	Joseph-Ronny	chips	41	90	2	0	0	0	0	0	0	0	0	2	0	0	0	0	0
UP	2025-10-07	Joseph-Ronny	chips	41	95	2	0	0	0	0	0	0	0	0	2	0	0	0	0	0
UP	2025-10-07	Joseph-Ronny	chips	41	100	0	0	0	0	0	0	0	0	0	0	0	0	0	0	0
UP	2025-10-07	Joseph-Ronny	chips	41	105	0	0	0	0	0	0	0	0	0	0	0	0	0	0	0
UP	2025-10-07	Joseph-Ronny	chips	41	110	0	0	0	0	0	0	0	0	0	0	0	0	0	0	0
UP	2025-10-07	Joseph-Ronny	chips	41	115	0	0	0	0	0	0	0	0	0	0	0	0	0	0	0
UP	2025-10-07	Joseph-Ronny	chips	41	120	0	0	0	0	0	0	0	0	0	0	0	0	0	0	0
UP	2025-10-07	Joseph-Ronny	oreo	42	5	0	0	0	0	0	0	0	0	0	0	0	0	0	0	0
UP	2025-10-07	Joseph-Ronny	oreo	42	10	0	0	0	0	0	0	0	0	0	0	0	0	0	0	0
UP	2025-10-07	Joseph-Ronny	oreo	42	15	0	0	0	0	0	0	0	0	0	0	0	0	0	0	0
UP	2025-10-07	Joseph-Ronny	oreo	42	20	0	0	0	0	0	0	0	0	0	0	0	0	0	0	0
UP	2025-10-07	Joseph-Ronny	oreo	42	25	0	0	0	0	0	0	0	0	0	0	0	0	0	0	0
UP	2025-10-07	Joseph-Ronny	oreo	42	30	0	0	0	0	0	0	0	0	0	0	0	0	0	0	0
UP	2025-10-07	Joseph-Ronny	oreo	42	35	0	0	0	0	0	0	0	0	0	0	0	0	0	0	0
UP	2025-10-07	Joseph-Ronny	oreo	42	40	0	0	0	0	0	0	0	0	0	0	0	0	0	0	0
UP	2025-10-07	Joseph-Ronny	oreo	42	45	0	0	0	0	0	0	0	0	0	0	0	0	0	0	0
UP	2025-10-07	Joseph-Ronny	oreo	42	50	2	0	0	0	0	0	0	0	0	2	0	0	0	0	0
UP	2025-10-07	Joseph-Ronny	oreo	42	55	0	0	0	0	0	0	0	0	0	0	0	0	0	0	0
UP	2025-10-07	Joseph-Ronny	oreo	42	60	3	0	0	0	0	0	0	0	0	3	0	0	0	0	0
UP	2025-10-07	Joseph-Ronny	oreo	42	65	0	0	0	0	0	0	0	0	0	0	0	0	0	0	0
UP	2025-10-07	Joseph-Ronny	oreo	42	70	4	0	0	0	0	0	0	0	0	4	0	0	0	0	0
UP	2025-10-07	Joseph-Ronny	oreo	42	75	0	0	0	0	0	0	0	0	0	0	0	0	0	0	0
UP	2025-10-07	Joseph-Ronny	oreo	42	80	0	0	0	0	0	0	0	0	0	0	0	0	0	0	0
UP	2025-10-07	Joseph-Ronny	oreo	42	85	0	0	0	0	0	0	0	0	0	0	0	0	0	0	0
UP	2025-10-07	Joseph-Ronny	oreo	42	90	0	0	0	0	0	0	0	0	0	0	0	0	0	0	0
UP	2025-10-07	Joseph-Ronny	oreo	42	95	0	0	0	0	0	0	0	0	0	0	0	0	0	0	0
UP	2025-10-07	Joseph-Ronny	oreo	42	100	0	0	0	0	0	0	0	0	0	0	0	0	0	0	0
UP	2025-10-07	Joseph-Ronny	oreo	42	105	0	0	0	0	0	0	0	0	0	0	0	0	0	0	0
UP	2025-10-07	Joseph-Ronny	oreo	42	110	0	0	0	0	0	0	0	0	0	0	0	0	0	0	0
UP	2025-10-07	Joseph-Ronny	oreo	42	115	0	0	0	0	0	0	0	0	0	0	0	0	0	0	0
UP	2025-10-07	Joseph-Ronny	oreo	42	120	0	0	0	0	0	0	0	0	0	0	0	0	0	0	0
UP	2025-10-07	Joseph-Ronny	control	43	5	0	0	0	0	0	0	0	0	0	0	0	0	0	0	0
UP	2025-10-07	Joseph-Ronny	control	43	10	0	0	0	0	0	0	0	0	0	0	0	0	0	0	0
UP	2025-10-07	Joseph-Ronny	control	43	15	1	0	0	0	0	0	0	0	0	1	0	0	0	0	0
UP	2025-10-07	Joseph-Ronny	control	43	20	1	0	0	0	0	0	0	0	0	1	0	0	0	0	0
UP	2025-10-07	Joseph-Ronny	control	43	25	1	0	0	0	0	0	0	0	0	1	0	0	0	0	0
UP	2025-10-07	Joseph-Ronny	control	43	30	1	0	0	0	0	0	0	0	0	1	0	0	0	0	0
UP	2025-10-07	Joseph-Ronny	control	43	35	0	0	0	0	0	0	0	0	0	0	0	0	0	0	0
UP	2025-10-07	Joseph-Ronny	control	43	40	0	0	0	0	0	0	0	0	0	0	0	0	0	0	0
UP	2025-10-07	Joseph-Ronny	control	43	45	0	0	0	0	0	0	0	0	0	0	0	0	0	0	0
UP	2025-10-07	Joseph-Ronny	control	43	50	0	0	0	0	0	0	0	0	0	0	0	0	0	0	0
UP	2025-10-07	Joseph-Ronny	control	43	55	0	0	0	0	0	0	0	0	0	0	0	0	0	0	0
UP	2025-10-07	Joseph-Ronny	control	43	60	0	0	0	0	0	0	0	0	0	0	0	0	0	0	0
UP	2025-10-07	Joseph-Ronny	control	43	65	0	0	0	0	0	0	0	0	0	0	0	0	0	0	0
UP	2025-10-07	Joseph-Ronny	control	43	70	0	0	0	0	0	0	0	0	0	0	0	0	0	0	0
UP	2025-10-07	Joseph-Ronny	control	43	75	0	0	0	0	0	0	0	0	0	0	0	0	0	0	0
UP	2025-10-07	Joseph-Ronny	control	43	80	0	0	0	0	0	0	0	0	0	0	0	0	0	0	0
UP	2025-10-07	Joseph-Ronny	control	43	85	0	0	0	0	0	0	0	0	0	0	0	0	0	0	0
UP	2025-10-07	Joseph-Ronny	control	43	90	0	0	0	0	0	0	0	0	0	0	0	0	0	0	0
UP	2025-10-07	Joseph-Ronny	control	43	95	2	0	0	0	0	0	0	2	0	0	0	0	0	0	0
UP	2025-10-07	Joseph-Ronny	control	43	100	0	0	0	0	0	0	0	0	0	0	0	0	0	0	0
UP	2025-10-07	Joseph-Ronny	control	43	105	0	0	0	0	0	0	0	0	0	0	0	0	0	0	0
UP	2025-10-07	Joseph-Ronny	control	43	110	0	0	0	0	0	0	0	0	0	0	0	0	0	0	0
UP	2025-10-07	Joseph-Ronny	control	43	115	0	0	0	0	0	0	0	0	0	0	0	0	0	0	0
UP	2025-10-07	Joseph-Ronny	control	43	120	0	0	0	0	0	0	0	0	0	0	0	0	0	0	0
UP	2025-10-07	Joseph-Ronny	chips	44	5	0	0	0	0	0	0	0	0	0	0	0	0	0	0	0
UP	2025-10-07	Joseph-Ronny	chips	44	10	1	0	0	0	0	0	0	1	0	0	0	0	0	0	0
UP	2025-10-07	Joseph-Ronny	chips	44	15	0	0	0	0	0	0	0	0	0	0	0	0	0	0	0
UP	2025-10-07	Joseph-Ronny	chips	44	20	0	0	0	0	0	0	0	0	0	0	0	0	0	0	0
UP	2025-10-07	Joseph-Ronny	chips	44	25	0	0	0	0	0	0	0	0	0	0	0	0	0	0	0
UP	2025-10-07	Joseph-Ronny	chips	44	30	0	0	0	0	0	0	0	0	0	0	0	0	0	0	0
UP	2025-10-07	Joseph-Ronny	chips	44	35	0	0	0	0	0	0	0	0	0	0	0	0	0	0	0
UP	2025-10-07	Joseph-Ronny	chips	44	40	0	0	0	0	0	0	0	0	0	0	0	0	0	0	0
UP	2025-10-07	Joseph-Ronny	chips	44	45	0	0	0	0	0	0	0	0	0	0	0	0	0	0	0
UP	2025-10-07	Joseph-Ronny	chips	44	50	0	0	0	0	0	0	0	0	0	0	0	0	0	0	0
UP	2025-10-07	Joseph-Ronny	chips	44	55	0	0	0	0	0	0	0	0	0	0	0	0	0	0	0
UP	2025-10-07	Joseph-Ronny	chips	44	60	0	0	0	0	0	0	0	0	0	0	0	0	0	0	0
UP	2025-10-07	Joseph-Ronny	chips	44	65	0	0	0	0	0	0	0	0	0	0	0	0	0	0	0
UP	2025-10-07	Joseph-Ronny	chips	44	70	0	0	0	0	0	0	0	0	0	0	0	0	0	0	0
UP	2025-10-07	Joseph-Ronny	chips	44	75	0	0	0	0	0	0	0	0	0	0	0	0	0	0	0
UP	2025-10-07	Joseph-Ronny	chips	44	80	0	0	0	0	0	0	0	0	0	0	0	0	0	0	0
UP	2025-10-07	Joseph-Ronny	chips	44	85	0	0	0	0	0	0	0	0	0	0	0	0	0	0	0
UP	2025-10-07	Joseph-Ronny	chips	44	90	2	0	0	0	0	0	0	0	0	0	0	0	0	0	0
UP	2025-10-07	Joseph-Ronny	chips	44	95	0	0	0	0	0	0	0	0	0	0	0	0	0	0	0
UP	2025-10-07	Joseph-Ronny	chips	44	100	0	0	0	0	0	0	0	0	0	0	0	0	0	0	0
UP	2025-10-07	Joseph-Ronny	chips	44	105	0	0	0	0	0	0	0	0	0	0	0	0	0	0	0
UP	2025-10-07	Joseph-Ronny	chips	44	110	0	0	0	0	0	0	0	0	0	0	0	0	0	0	0
UP	2025-10-07	Joseph-Ronny	chips	44	115	1	0	0	0	0	0	0	0	0	1	0	0	0	0	0
UP	2025-10-07	Joseph-Ronny	chips	44	120	1	0	0	0	0	0	0	0	0	1	0	0	0	0	0
UP	2025-10-07	Joseph-Ronny	oreo	45	5	1	0	0	0	0	0	0	0	0	1	0	0	0	0	0
UP	2025-10-07	Joseph-Ronny	oreo	45	10	1	0	0	0	0	0	0	0	0	1	0	0	0	0	0
UP	2025-10-07	Joseph-Ronny	oreo	45	15	0	0	0	0	0	0	0	0	0	0	0	0	0	0	0
UP	2025-10-07	Joseph-Ronny	oreo	45	20	0	0	0	0	0	0	0	0	0	0	0	0	0	0	0
UP	2025-10-07	Joseph-Ronny	oreo	45	25	0	0	0	0	0	0	0	0	0	0	0	0	0	0	0
UP	2025-10-07	Joseph-Ronny	oreo	45	30	0	0	0	0	0	0	0	0	0	0	0	0	0	0	0
UP	2025-10-07	Joseph-Ronny	oreo	45	35	0	0	0	0	0	0	0	0	0	0	0	0	0	0	0
UP	2025-10-07	Joseph-Ronny	oreo	45	40	0	0	0	0	0	0	0	0	0	0	0	0	0	0	0
UP	2025-10-07	Joseph-Ronny	oreo	45	45	0	0	0	0	0	0	0	0	0	0	0	0	0	0	0
UP	2025-10-07	Joseph-Ronny	oreo	45	50	0	0	0	0	0	0	0	0	0	0	0	0	0	0	0
UP	2025-10-07	Joseph-Ronny	oreo	45	55	0	0	0	0	0	0	0	0	0	0	0	0	0	0	0
UP	2025-10-07	Joseph-Ronny	oreo	45	60	0	0	0	0	0	0	0	0	0	0	0	0	0	0	0
UP	2025-10-07	Joseph-Ronny	oreo	45	65	0	0	0	0	0	0	0	0	0	0	0	0	0	0	0
UP	2025-10-07	Joseph-Ronny	oreo	45	70	0	0	0	0	0	0	0	0	0	0	0	0	0	0	0
UP	2025-10-07	Joseph-Ronny	oreo	45	75	0	0	0	0	0	0	0	0	0	0	0	0	0	0	0
UP	2025-10-07	Joseph-Ronny	oreo	45	80	0	0	0	0	0	0	0	0	0	0	0	0	0	0	0
UP	2025-10-07	Joseph-Ronny	oreo	45	85	0	0	0	0	0	0	0	0	0	0	0	0	0	0	0
UP	2025-10-07	Joseph-Ronny	oreo	45	90	0	0	0	0	0	0	0	0	0	0	0	0	0	0	0
UP	2025-10-07	Joseph-Ronny	oreo	45	95	0	0	0	0	0	0	0	0	0	0	0	0	0	0	0
UP	2025-10-07	Joseph-Ronny	oreo	45	100	0	0	0	0	0	0	0	0	0	0	0	0	0	0	0
UP	2025-10-07	Joseph-Ronny	oreo	45	105	0	0	0	0	0	0	0	0	0	0	0	0	0	0	0
UP	2025-10-07	Joseph-Ronny	oreo	45	110	0	0	0	0	0	0	0	0	0	0	0	0	0	0	0
UP	2025-10-07	Joseph-Ronny	oreo	45	115	0	0	0	0	0	0	0	0	0	0	0	0	0	0	0
UP	2025-10-07	Joseph-Ronny	oreo	45	120	0	0	0	0	0	0	0	0	0	0	0	0	0	0	0
UP	2025-10-07	Joseph-Ronny	control	46	5	0	0	0	0	0	0	0	0	0	0	0	0	0	0	0
UP	2025-10-07	Joseph-Ronny	control	46	10	2	0	0	2	0	0	0	0	0	0	0	0	0	0	0
UP	2025-10-07	Joseph-Ronny	control	46	15	0	0	0	0	0	0	0	0	0	0	0	0	0	0	0
UP	2025-10-07	Joseph-Ronny	control	46	20	0	0	0	0	0	0	0	0	0	0	0	0	0	0	0
UP	2025-10-07	Joseph-Ronny	control	46	25	0	0	0	0	0	0	0	0	0	0	0	0	0	0	0
UP	2025-10-07	Joseph-Ronny	control	46	30	0	0	0	0	0	0	0	0	0	0	0	0	0	0	0
UP	2025-10-07	Joseph-Ronny	control	46	35	0	0	0	0	0	0	0	0	0	0	0	0	0	0	0
UP	2025-10-07	Joseph-Ronny	control	46	40	0	0	0	0	0	0	0	0	0	0	0	0	0	0	0
UP	2025-10-07	Joseph-Ronny	control	46	45	0	0	0	0	0	0	0	0	0	0	0	0	0	0	0
UP	2025-10-07	Joseph-Ronny	control	46	50	0	0	0	0	0	0	0	0	0	0	0	0	0	0	0
UP	2025-10-07	Joseph-Ronny	control	46	55	0	0	0	0	0	0	0	0	0	0	0	0	0	0	0
UP	2025-10-07	Joseph-Ronny	control	46	60	0	0	0	0	0	0	0	0	0	0	0	0	0	0	0
UP	2025-10-07	Joseph-Ronny	control	46	65	0	0	0	0	0	0	0	0	0	0	0	0	0	0	0
UP	2025-10-07	Joseph-Ronny	control	46	70	0	0	0	0	0	0	0	0	0	0	0	0	0	0	0
UP	2025-10-07	Joseph-Ronny	control	46	75	0	0	0	0	0	0	0	0	0	0	0	0	0	0	0
UP	2025-10-07	Joseph-Ronny	control	46	80	0	0	0	0	0	0	0	0	0	0	0	0	0	0	0
UP	2025-10-07	Joseph-Ronny	control	46	85	0	0	0	0	0	0	0	0	0	0	0	0	0	0	0
UP	2025-10-07	Joseph-Ronny	control	46	90	0	0	0	0	0	0	0	0	0	0	0	0	0	0	0
UP	2025-10-07	Joseph-Ronny	control	46	95	0	0	0	0	0	0	0	0	0	0	0	0	0	0	0
UP	2025-10-07	Joseph-Ronny	control	46	100	0	0	0	0	0	0	0	0	0	0	0	0	0	0	0
UP	2025-10-07	Joseph-Ronny	control	46	105	2	0	0	0	0	0	0	0	0	2	0	0	0	0	0
UP	2025-10-07	Joseph-Ronny	control	46	110	2	0	0	0	0	0	0	0	0	2	0	0	0	0	0
UP	2025-10-07	Joseph-Ronny	control	46	115	2	0	0	0	0	0	0	0	0	2	0	0	0	0	0
UP	2025-10-07	Joseph-Ronny	control	46	120	1	0	0	0	0	0	0	0	0	1	0	0	0	0	0
UP	2025-10-07	Joseph-Ronny	chips	47	5	0	0	0	0	0	0	0	0	0	0	0	0	0	0	0
UP	2025-10-07	Joseph-Ronny	chips	47	10	0	0	0	0	0	0	0	0	0	0	0	0	0	0	0
UP	2025-10-07	Joseph-Ronny	chips	47	15	0	0	0	0	0	0	0	0	0	0	0	0	0	0	0
UP	2025-10-07	Joseph-Ronny	chips	47	20	0	0	0	0	0	0	0	0	0	0	0	0	0	0	0
UP	2025-10-07	Joseph-Ronny	chips	47	25	0	0	0	0	0	0	0	0	0	0	0	0	0	0	0
UP	2025-10-07	Joseph-Ronny	chips	47	30	0	0	0	0	0	0	0	0	0	0	0	0	0	0	0
UP	2025-10-07	Joseph-Ronny	chips	47	35	0	0	0	0	0	0	0	0	0	0	0	0	0	0	0
UP	2025-10-07	Joseph-Ronny	chips	47	40	3	0	0	0	0	0	0	3	0	0	0	0	0	0	0
UP	2025-10-07	Joseph-Ronny	chips	47	45	2	0	0	0	0	0	0	2	0	0	0	0	0	0	0
UP	2025-10-07	Joseph-Ronny	chips	47	50	0	0	0	0	0	0	0	0	0	0	0	0	0	0	0
UP	2025-10-07	Joseph-Ronny	chips	47	55	0	0	0	0	0	0	0	0	0	0	0	0	0	0	0
UP	2025-10-07	Joseph-Ronny	chips	47	60	1	0	0	0	0	0	0	1	0	0	0	0	0	0	0
UP	2025-10-07	Joseph-Ronny	chips	47	65	1	0	0	0	0	0	0	1	0	0	0	0	0	0	0
UP	2025-10-07	Joseph-Ronny	chips	47	70	0	0	0	0	0	0	0	0	0	0	0	0	0	0	0
UP	2025-10-07	Joseph-Ronny	chips	47	75	0	0	0	0	0	0	0	0	0	0	0	0	0	0	0
UP	2025-10-07	Joseph-Ronny	chips	47	80	0	0	0	0	0	0	0	0	0	0	0	0	0	0	0
UP	2025-10-07	Joseph-Ronny	chips	47	85	0	0	0	0	0	0	0	0	0	0	0	0	0	0	0
UP	2025-10-07	Joseph-Ronny	chips	47	90	0	0	0	0	0	0	0	0	0	0	0	0	0	0	0
UP	2025-10-07	Joseph-Ronny	chips	47	95	0	0	0	0	0	0	0	0	0	0	0	0	0	0	0
UP	2025-10-07	Joseph-Ronny	chips	47	100	0	0	0	0	0	0	0	0	0	0	0	0	0	0	0
UP	2025-10-07	Joseph-Ronny	chips	47	105	0	0	0	0	0	0	0	0	0	0	0	0	0	0	0
UP	2025-10-07	Joseph-Ronny	chips	47	110	0	0	0	0	0	0	0	0	0	0	0	0	0	0	0
UP	2025-10-07	Joseph-Ronny	chips	47	115	0	0	0	0	0	0	0	0	0	0	0	0	0	0	0
UP	2025-10-07	Joseph-Ronny	chips	47	120	0	0	0	0	0	0	0	0	0	0	0	0	0	0	0
UP	2025-10-07	Joseph-Ronny	oreo	48	5	0	0	0	0	0	0	0	0	0	0	0	0	0	0	0
UP	2025-10-07	Joseph-Ronny	oreo	48	10	0	0	0	0	0	0	0	0	0	0	0	0	0	0	0
UP	2025-10-07	Joseph-Ronny	oreo	48	15	0	0	0	0	0	0	0	0	0	0	0	0	0	0	0
UP	2025-10-07	Joseph-Ronny	oreo	48	20	0	0	0	0	0	0	0	0	0	0	0	0	0	0	0
UP	2025-10-07	Joseph-Ronny	oreo	48	25	0	0	0	0	0	0	0	0	0	0	0	0	0	0	0
UP	2025-10-07	Joseph-Ronny	oreo	48	30	0	0	0	0	0	0	0	0	0	0	0	0	0	0	0
UP	2025-10-07	Joseph-Ronny	oreo	48	35	0	0	0	0	0	0	0	0	0	0	0	0	0	0	0
UP	2025-10-07	Joseph-Ronny	oreo	48	40	2	0	0	0	0	0	0	0	0	2	0	0	0	0	0
UP	2025-10-07	Joseph-Ronny	oreo	48	45	1	0	0	0	0	0	0	0	0	1	0	0	0	0	0
UP	2025-10-07	Joseph-Ronny	oreo	48	50	0	0	0	0	0	0	0	0	0	0	0	0	0	0	0
UP	2025-10-07	Joseph-Ronny	oreo	48	55	0	0	0	0	0	0	0	0	0	0	0	0	0	0	0
UP	2025-10-07	Joseph-Ronny	oreo	48	60	0	0	0	0	0	0	0	0	0	0	0	0	0	0	0
UP	2025-10-07	Joseph-Ronny	oreo	48	65	0	0	0	0	0	0	0	0	0	0	0	0	0	0	0
UP	2025-10-07	Joseph-Ronny	oreo	48	70	0	0	0	0	0	0	0	0	0	0	0	0	0	0	0
UP	2025-10-07	Joseph-Ronny	oreo	48	75	0	0	0	0	0	0	0	0	0	0	0	0	0	0	0
UP	2025-10-07	Joseph-Ronny	oreo	48	80	0	0	0	0	0	0	0	0	0	0	0	0	0	0	0
UP	2025-10-07	Joseph-Ronny	oreo	48	85	0	0	0	0	0	0	0	0	0	0	0	0	0	0	0
UP	2025-10-07	Joseph-Ronny	oreo	48	90	0	0	0	0	0	0	0	0	0	0	0	0	0	0	0
UP	2025-10-07	Joseph-Ronny	oreo	48	95	0	0	0	0	0	0	0	0	0	0	0	0	0	0	0
UP	2025-10-07	Joseph-Ronny	oreo	48	100	0	0	0	0	0	0	0	0	0	0	0	0	0	0	0
UP	2025-10-07	Joseph-Ronny	oreo	48	105	0	0	0	0	0	0	0	0	0	0	0	0	0	0	0
UP	2025-10-07	Joseph-Ronny	oreo	48	110	0	0	0	0	0	0	0	0	0	0	0	0	0	0	0
UP	2025-10-07	Joseph-Ronny	oreo	48	115	0	0	0	0	0	0	0	0	0	0	0	0	0	0	0
UP	2025-10-07	Joseph-Ronny	oreo	48	120	0	0	0	0	0	0	0	0	0	0	0	0	0	0	0
UP	2025-10-07	Joseph-Ronny	control	49	5	0	0	0	0	0	0	0	0	0	0	0	0	0	0	0
UP	2025-10-07	Joseph-Ronny	control	49	10	0	0	0	0	0	0	0	0	0	0	0	0	0	0	0
UP	2025-10-07	Joseph-Ronny	control	49	15	0	0	0	0	0	0	0	0	0	0	0	0	0	0	0
UP	2025-10-07	Joseph-Ronny	control	49	20	0	0	0	0	0	0	0	0	0	0	0	0	0	0	0
UP	2025-10-07	Joseph-Ronny	control	49	25	1	0	0	0	0	0	0	1	0	0	0	0	0	0	0
UP	2025-10-07	Joseph-Ronny	control	49	30	0	0	0	0	0	0	0	0	0	0	0	0	0	0	0
UP	2025-10-07	Joseph-Ronny	control	49	35	0	0	0	0	0	0	0	0	0	0	0	0	0	0	0
UP	2025-10-07	Joseph-Ronny	control	49	40	0	0	0	0	0	0	0	0	0	0	0	0	0	0	0
UP	2025-10-07	Joseph-Ronny	control	49	45	0	0	0	0	0	0	0	0	0	0	0	0	0	0	0
UP	2025-10-07	Joseph-Ronny	control	49	50	0	0	0	0	0	0	0	0	0	0	0	0	0	0	0
UP	2025-10-07	Joseph-Ronny	control	49	55	1	0	0	0	0	0	0	1	0	0	0	0	0	0	0
UP	2025-10-07	Joseph-Ronny	control	49	60	2	0	0	0	0	0	0	2	0	0	0	0	0	0	0
UP	2025-10-07	Joseph-Ronny	control	49	65	2	0	0	0	0	0	0	2	0	0	0	0	0	0	0
UP	2025-10-07	Joseph-Ronny	control	49	70	2	0	0	0	0	0	0	2	0	0	0	0	0	0	0
UP	2025-10-07	Joseph-Ronny	control	49	75	2	0	0	0	0	0	0	2	0	0	0	0	0	0	0
UP	2025-10-07	Joseph-Ronny	control	49	80	1	0	0	0	0	0	0	1	0	0	0	0	0	0	0
UP	2025-10-07	Joseph-Ronny	control	49	85	4	0	0	0	0	0	0	4	0	0	0	0	0	0	0
UP	2025-10-07	Joseph-Ronny	control	49	90	2	0	0	0	0	0	0	2	0	0	0	0	0	0	0
UP	2025-10-07	Joseph-Ronny	control	49	95	2	0	0	0	0	0	0	2	0	0	0	0	0	0	0
UP	2025-10-07	Joseph-Ronny	control	49	100	2	0	0	0	0	0	0	2	0	0	0	0	0	0	0
UP	2025-10-07	Joseph-Ronny	control	49	105	2	0	0	0	0	0	0	2	0	0	0	0	0	0	0
UP	2025-10-07	Joseph-Ronny	control	49	110	1	0	0	0	0	0	0	1	0	0	0	0	0	0	0
UP	2025-10-07	Joseph-Ronny	control	49	115	2	0	0	0	0	0	0	2	0	0	0	0	0	0	0
UP	2025-10-07	Joseph-Ronny	control	49	120	2	0	0	0	0	0	0	0	0	0	0	0	0	0	0
UP	2025-10-07	Joseph-Ronny	chips	50	5	0	0	0	0	0	0	0	0	0	0	0	0	0	0	0
UP	2025-10-07	Joseph-Ronny	chips	50	10	0	0	0	0	0	0	0	0	0	0	0	0	0	0	0
UP	2025-10-07	Joseph-Ronny	chips	50	15	0	0	0	0	0	0	0	0	0	0	0	0	0	0	0
UP	2025-10-07	Joseph-Ronny	chips	50	20	0	0	0	0	0	0	0	0	0	0	0	0	0	0	0
UP	2025-10-07	Joseph-Ronny	chips	50	25	2	0	0	0	0	0	0	2	0	0	0	0	0	0	0
UP	2025-10-07	Joseph-Ronny	chips	50	30	0	0	0	0	0	0	0	0	0	0	0	0	0	0	0
UP	2025-10-07	Joseph-Ronny	chips	50	35	0	0	0	0	0	0	0	0	0	0	0	0	0	0	0
UP	2025-10-07	Joseph-Ronny	chips	50	40	0	0	0	0	0	0	0	0	0	0	0	0	0	0	0
UP	2025-10-07	Joseph-Ronny	chips	50	45	0	0	0	0	0	0	0	0	0	0	0	0	0	0	0
UP	2025-10-07	Joseph-Ronny	chips	50	50	0	0	0	0	0	0	0	0	0	0	0	0	0	0	0
UP	2025-10-07	Joseph-Ronny	chips	50	55	0	0	0	0	0	0	0	0	0	0	0	0	0	0	0
UP	2025-10-07	Joseph-Ronny	chips	50	60	0	0	0	0	0	0	0	0	0	0	0	0	0	0	0
UP	2025-10-07	Joseph-Ronny	chips	50	65	0	0	0	0	0	0	0	0	0	0	0	0	0	0	0
UP	2025-10-07	Joseph-Ronny	chips	50	70	0	0	0	0	0	0	0	0	0	0	0	0	0	0	0
UP	2025-10-07	Joseph-Ronny	chips	50	75	0	0	0	0	0	0	0	0	0	0	0	0	0	0	0
UP	2025-10-07	Joseph-Ronny	chips	50	80	0	0	0	0	0	0	0	0	0	0	0	0	0	0	0
UP	2025-10-07	Joseph-Ronny	chips	50	85	0	0	0	0	0	0	0	0	0	0	0	0	0	0	0
UP	2025-10-07	Joseph-Ronny	chips	50	90	0	0	0	0	0	0	0	0	0	0	0	0	0	0	0
UP	2025-10-07	Joseph-Ronny	chips	50	95	0	0	0	0	0	0	0	0	0	0	0	0	0	0	0
UP	2025-10-07	Joseph-Ronny	chips	50	100	0	0	0	0	0	0	0	0	0	0	0	0	0	0	0
UP	2025-10-07	Joseph-Ronny	chips	50	105	0	0	0	0	0	0	0	0	0	0	0	0	0	0	0
UP	2025-10-07	Joseph-Ronny	chips	50	110	0	0	0	0	0	0	0	0	0	0	0	0	0	0	0
UP	2025-10-07	Joseph-Ronny	chips	50	115	0	0	0	0	0	0	0	0	0	0	0	0	0	0	0
UP	2025-10-07	Joseph-Ronny	chips	50	120	0	0	0	0	0	0	0	0	0	0	0	0	0	0	0
UP	2025-10-07	Joseph-Ronny	oreo	51	5	0	0	0	0	0	0	0	0	0	0	0	0	0	0	0
UP	2025-10-07	Joseph-Ronny	oreo	51	10	0	0	0	0	0	0	0	0	0	0	0	0	0	0	0
UP	2025-10-07	Joseph-Ronny	oreo	51	15	0	0	0	0	0	0	0	0	0	0	0	0	0	0	0
UP	2025-10-07	Joseph-Ronny	oreo	51	20	0	0	0	0	0	0	0	0	0	0	0	0	0	0	0
UP	2025-10-07	Joseph-Ronny	oreo	51	25	0	0	0	0	0	0	0	0	0	0	0	0	0	0	0
UP	2025-10-07	Joseph-Ronny	oreo	51	30	0	0	0	0	0	0	0	0	0	0	0	0	0	0	0
UP	2025-10-07	Joseph-Ronny	oreo	51	35	0	0	0	0	0	0	0	0	0	0	0	0	0	0	0
UP	2025-10-07	Joseph-Ronny	oreo	51	40	0	0	0	0	0	0	0	0	0	0	0	0	0	0	0
UP	2025-10-07	Joseph-Ronny	oreo	51	45	0	0	0	0	0	0	0	0	0	0	0	0	0	0	0
UP	2025-10-07	Joseph-Ronny	oreo	51	50	0	0	0	0	0	0	0	0	0	0	0	0	0	0	0
UP	2025-10-07	Joseph-Ronny	oreo	51	55	0	0	0	0	0	0	0	0	0	0	0	0	0	0	0
UP	2025-10-07	Joseph-Ronny	oreo	51	60	0	0	0	0	0	0	0	0	0	0	0	0	0	0	0
UP	2025-10-07	Joseph-Ronny	oreo	51	65	0	0	0	0	0	0	0	0	0	0	0	0	0	0	0
UP	2025-10-07	Joseph-Ronny	oreo	51	70	0	0	0	0	0	0	0	0	0	0	0	0	0	0	0
UP	2025-10-07	Joseph-Ronny	oreo	51	75	0	0	0	0	0	0	0	0	0	0	0	0	0	0	0
UP	2025-10-07	Joseph-Ronny	oreo	51	80	0	0	0	0	0	0	0	0	0	0	0	0	0	0	0
UP	2025-10-07	Joseph-Ronny	oreo	51	85	0	0	0	0	0	0	0	0	0	0	0	0	0	0	0
UP	2025-10-07	Joseph-Ronny	oreo	51	90	1	0	0	0	0	0	0	0	0	1	0	0	0	0	0
UP	2025-10-07	Joseph-Ronny	oreo	51	95	0	0	0	0	0	0	0	0	0	0	0	0	0	0	0
UP	2025-10-07	Joseph-Ronny	oreo	51	100	0	0	0	0	0	0	0	0	0	0	0	0	0	0	0
UP	2025-10-07	Joseph-Ronny	oreo	51	105	0	0	0	0	0	0	0	0	0	0	0	0	0	0	0
UP	2025-10-07	Joseph-Ronny	oreo	51	110	0	0	0	0	0	0	0	0	0	0	0	0	0	0	0
UP	2025-10-07	Joseph-Ronny	oreo	51	115	0	0	0	0	0	0	0	0	0	0	0	0	0	0	0
UP	2025-10-07	Joseph-Ronny	oreo	51	120	0	0	0	0	0	0	0	0	0	0	0	0	0	0	0
UP	2025-10-07	Joseph-Ronny	control	52	5	0	0	0	0	0	0	0	0	0	0	0	0	0	0	0
UP	2025-10-07	Joseph-Ronny	control	52	10	0	0	0	0	0	0	0	0	0	0	0	0	0	0	0
UP	2025-10-07	Joseph-Ronny	control	52	15	0	0	0	0	0	0	0	0	0	0	0	0	0	0	0
UP	2025-10-07	Joseph-Ronny	control	52	20	0	0	0	0	0	0	0	0	0	0	0	0	0	0	0
UP	2025-10-07	Joseph-Ronny	control	52	25	0	0	0	0	0	0	0	0	0	0	0	0	0	0	0
UP	2025-10-07	Joseph-Ronny	control	52	30	0	0	0	0	0	0	0	0	0	0	0	0	0	0	0
UP	2025-10-07	Joseph-Ronny	control	52	35	0	0	0	0	0	0	0	0	0	0	0	0	0	0	0
UP	2025-10-07	Joseph-Ronny	control	52	40	0	0	0	0	0	0	0	0	0	0	0	0	0	0	0
UP	2025-10-07	Joseph-Ronny	control	52	45	0	0	0	0	0	0	0	0	0	0	0	0	0	0	0
UP	2025-10-07	Joseph-Ronny	control	52	50	0	0	0	0	0	0	0	0	0	0	0	0	0	0	0
UP	2025-10-07	Joseph-Ronny	control	52	55	0	0	0	0	0	0	0	0	0	0	0	0	0	0	0
UP	2025-10-07	Joseph-Ronny	control	52	60	0	0	0	0	0	0	0	0	0	0	0	0	0	0	0
UP	2025-10-07	Joseph-Ronny	control	52	65	0	0	0	0	0	0	0	0	0	0	0	0	0	0	0
UP	2025-10-07	Joseph-Ronny	control	52	70	1	0	0	0	0	0	0	0	0	1	0	0	0	0	0
UP	2025-10-07	Joseph-Ronny	control	52	75	0	0	0	0	0	0	0	0	0	0	0	0	0	0	0
UP	2025-10-07	Joseph-Ronny	control	52	80	0	0	0	0	0	0	0	0	0	0	0	0	0	0	0
UP	2025-10-07	Joseph-Ronny	control	52	85	0	0	0	0	0	0	0	0	0	0	0	0	0	0	0
UP	2025-10-07	Joseph-Ronny	control	52	90	0	0	0	0	0	0	0	0	0	0	0	0	0	0	0
UP	2025-10-07	Joseph-Ronny	control	52	95	5	0	0	0	0	0	0	0	0	5	0	0	0	0	0
UP	2025-10-07	Joseph-Ronny	control	52	100	2	0	0	0	0	0	0	0	0	2	0	0	0	0	0
UP	2025-10-07	Joseph-Ronny	control	52	105	0	0	0	0	0	0	0	0	0	0	0	0	0	0	0
UP	2025-10-07	Joseph-Ronny	control	52	110	0	0	0	0	0	0	0	0	0	0	0	0	0	0	0
UP	2025-10-07	Joseph-Ronny	control	52	115	6	0	0	0	0	0	0	0	0	6	0	0	0	0	0
UP	2025-10-07	Joseph-Ronny	control	52	120	0	0	0	0	0	0	0	0	0	0	0	0	0	0	0
UP	2025-10-07	Joseph-Ronny	chips	53	5	0	0	0	0	0	0	0	0	0	0	0	0	0	0	0
UP	2025-10-07	Joseph-Ronny	chips	53	10	0	0	0	0	0	0	0	0	0	0	0	0	0	0	0
UP	2025-10-07	Joseph-Ronny	chips	53	15	0	0	0	0	0	0	0	0	0	0	0	0	0	0	0
UP	2025-10-07	Joseph-Ronny	chips	53	20	0	0	0	0	0	0	0	0	0	0	0	0	0	0	0
UP	2025-10-07	Joseph-Ronny	chips	53	25	0	0	0	0	0	0	0	0	0	0	0	0	0	0	0
UP	2025-10-07	Joseph-Ronny	chips	53	30	0	0	0	0	0	0	0	0	0	0	0	0	0	0	0
UP	2025-10-07	Joseph-Ronny	chips	53	35	0	0	0	0	0	0	0	0	0	0	0	0	0	0	0
UP	2025-10-07	Joseph-Ronny	chips	53	40	0	0	0	0	0	0	0	0	0	0	0	0	0	0	0
UP	2025-10-07	Joseph-Ronny	chips	53	45	0	0	0	0	0	0	0	0	0	0	0	0	0	0	0
UP	2025-10-07	Joseph-Ronny	chips	53	50	0	0	0	0	0	0	0	0	0	0	0	0	0	0	0
UP	2025-10-07	Joseph-Ronny	chips	53	55	0	0	0	0	0	0	0	0	0	0	0	0	0	0	0
UP	2025-10-07	Joseph-Ronny	chips	53	60	0	0	0	0	0	0	0	0	0	0	0	0	0	0	0
UP	2025-10-07	Joseph-Ronny	chips	53	65	0	0	0	0	0	0	0	0	0	0	0	0	0	0	0
UP	2025-10-07	Joseph-Ronny	chips	53	70	0	0	0	0	0	0	0	0	0	0	0	0	0	0	0
UP	2025-10-07	Joseph-Ronny	chips	53	75	0	0	0	0	0	0	0	0	0	0	0	0	0	0	0
UP	2025-10-07	Joseph-Ronny	chips	53	80	0	0	0	0	0	0	0	0	0	0	0	0	0	0	0
UP	2025-10-07	Joseph-Ronny	chips	53	85	0	0	0	0	0	0	0	0	0	0	0	0	0	0	0
UP	2025-10-07	Joseph-Ronny	chips	53	90	0	0	0	0	0	0	0	0	0	0	0	0	0	0	0
UP	2025-10-07	Joseph-Ronny	chips	53	95	1	0	0	0	0	0	0	0	0	1	0	0	0	0	0
UP	2025-10-07	Joseph-Ronny	chips	53	100	0	0	0	0	0	0	0	0	0	0	0	0	0	0	0
UP	2025-10-07	Joseph-Ronny	chips	53	105	0	0	0	0	0	0	0	0	0	0	0	0	0	0	0
UP	2025-10-07	Joseph-Ronny	chips	53	110	0	0	0	0	0	0	0	0	0	0	0	0	0	0	0
UP	2025-10-07	Joseph-Ronny	chips	53	115	0	0	0	0	0	0	0	0	0	0	0	0	0	0	0
UP	2025-10-07	Joseph-Ronny	chips	53	120	0	0	0	0	0	0	0	0	0	0	0	0	0	0	0
UP	2025-10-07	Joseph-Ronny	oreo	54	5	0	0	0	0	0	0	0	0	0	0	0	0	0	0	0
UP	2025-10-07	Joseph-Ronny	oreo	54	10	0	0	0	0	0	0	0	0	0	0	0	0	0	0	0
UP	2025-10-07	Joseph-Ronny	oreo	54	15	0	0	0	0	0	0	0	0	0	0	0	0	0	0	0
UP	2025-10-07	Joseph-Ronny	oreo	54	20	0	0	0	0	0	0	0	0	0	0	0	0	0	0	0
UP	2025-10-07	Joseph-Ronny	oreo	54	25	0	0	0	0	0	0	0	0	0	0	0	0	0	0	0
UP	2025-10-07	Joseph-Ronny	oreo	54	30	0	0	0	0	0	0	0	0	0	0	0	0	0	0	0
UP	2025-10-07	Joseph-Ronny	oreo	54	35	0	0	0	0	0	0	0	0	0	0	0	0	0	0	0
UP	2025-10-07	Joseph-Ronny	oreo	54	40	0	0	0	0	0	0	0	0	0	0	0	0	0	0	0
UP	2025-10-07	Joseph-Ronny	oreo	54	45	0	0	0	0	0	0	0	0	0	0	0	0	0	0	0
UP	2025-10-07	Joseph-Ronny	oreo	54	50	0	0	0	0	0	0	0	0	0	0	0	0	0	0	0
UP	2025-10-07	Joseph-Ronny	oreo	54	55	0	0	0	0	0	0	0	0	0	0	0	0	0	0	0
UP	2025-10-07	Joseph-Ronny	oreo	54	60	0	0	0	0	0	0	0	0	0	0	0	0	0	0	0
UP	2025-10-07	Joseph-Ronny	oreo	54	65	0	0	0	0	0	0	0	0	0	0	0	0	0	0	0
UP	2025-10-07	Joseph-Ronny	oreo	54	70	0	0	0	0	0	0	0	0	0	0	0	0	0	0	0
UP	2025-10-07	Joseph-Ronny	oreo	54	75	0	0	0	0	0	0	0	0	0	0	0	0	0	0	0
UP	2025-10-07	Joseph-Ronny	oreo	54	80	0	0	0	0	0	0	0	0	0	0	0	0	0	0	0
UP	2025-10-07	Joseph-Ronny	oreo	54	85	0	0	0	0	0	0	0	0	0	0	0	0	0	0	0
UP	2025-10-07	Joseph-Ronny	oreo	54	90	0	0	0	0	0	0	0	0	0	0	0	0	0	0	0
UP	2025-10-07	Joseph-Ronny	oreo	54	95	0	0	0	0	0	0	0	0	0	0	0	0	0	0	0
UP	2025-10-07	Joseph-Ronny	oreo	54	100	0	0	0	0	0	0	0	0	0	0	0	0	0	0	0
UP	2025-10-07	Joseph-Ronny	oreo	54	105	0	0	0	0	0	0	0	0	0	0	0	0	0	0	0
UP	2025-10-07	Joseph-Ronny	oreo	54	110	0	0	0	0	0	0	0	0	0	0	0	0	0	0	0
UP	2025-10-07	Joseph-Ronny	oreo	54	115	0	0	0	0	0	0	0	0	0	0	0	0	0	0	0
UP	2025-10-07	Joseph-Ronny	oreo	54	120	0	0	0	0	0	0	0	0	0	0	0	0	0	0	0
UP	2025-10-07	Hector-Dumas	oreo	55	5	0	0	0	0	0	0	0	0	0	0	0	0	0	0	0
UP	2025-10-07	Hector-Dumas	oreo	55	10	0	0	0	0	0	0	0	0	0	0	0	0	0	0	0
UP	2025-10-07	Hector-Dumas	oreo	55	15	0	0	0	0	0	0	0	0	0	0	0	0	0	0	0
UP	2025-10-07	Hector-Dumas	oreo	55	20	0	0	0	0	0	0	0	0	0	0	0	0	0	0	0
UP	2025-10-07	Hector-Dumas	oreo	55	25	0	0	0	0	0	0	0	0	0	0	0	0	0	0	0
UP	2025-10-07	Hector-Dumas	oreo	55	30	0	0	0	0	0	0	0	0	0	0	0	0	0	0	0
UP	2025-10-07	Hector-Dumas	oreo	55	35	0	0	0	0	0	0	0	0	0	0	0	0	0	0	0
UP	2025-10-07	Hector-Dumas	oreo	55	40	0	0	0	0	0	0	0	0	0	0	0	0	0	0	0
UP	2025-10-07	Hector-Dumas	oreo	55	45	0	0	0	0	0	0	0	0	0	0	0	0	0	0	0
UP	2025-10-07	Hector-Dumas	oreo	55	50	0	0	0	0	0	0	0	0	0	0	0	0	0	0	0
UP	2025-10-07	Hector-Dumas	oreo	55	55	0	0	0	0	0	0	0	0	0	0	0	0	0	0	0
UP	2025-10-07	Hector-Dumas	oreo	55	60	0	0	0	0	0	0	0	0	0	0	0	0	0	0	0
UP	2025-10-07	Hector-Dumas	oreo	55	65	0	0	0	0	0	0	0	0	0	0	0	0	0	0	0
UP	2025-10-07	Hector-Dumas	oreo	55	70	0	0	0	0	0	0	0	0	0	0	0	0	0	0	0
UP	2025-10-07	Hector-Dumas	oreo	55	75	0	0	0	0	0	0	0	0	0	0	0	0	0	0	0
UP	2025-10-07	Hector-Dumas	oreo	55	80	0	0	0	0	0	0	0	0	0	0	0	0	0	0	0
UP	2025-10-07	Hector-Dumas	oreo	55	85	0	0	0	0	0	0	0	0	0	0	0	0	0	0	0
UP	2025-10-07	Hector-Dumas	oreo	55	90	0	0	0	0	0	0	0	0	0	0	0	0	0	0	0
UP	2025-10-07	Hector-Dumas	oreo	55	95	0	0	0	0	0	0	0	0	0	0	0	0	0	0	0
UP	2025-10-07	Hector-Dumas	oreo	55	100	0	0	0	0	0	0	0	0	0	0	0	0	0	0	0
UP	2025-10-07	Hector-Dumas	oreo	55	105	0	0	0	0	0	0	0	0	0	0	0	0	0	0	0
UP	2025-10-07	Hector-Dumas	oreo	55	110	0	0	0	0	0	0	0	0	0	0	0	0	0	0	0
UP	2025-10-07	Hector-Dumas	oreo	55	115	0	0	0	0	0	0	0	0	0	0	0	0	0	0	0
UP	2025-10-07	Hector-Dumas	oreo	55	120	0	0	0	0	0	0	0	0	0	0	0	0	0	0	0
UP	2025-10-07	Hector-Dumas	control	56	5	1	0	0	0	1	0	0	0	0	0	0	0	0	0	0
UP	2025-10-07	Hector-Dumas	control	56	10	1	0	0	0	1	0	0	0	0	0	0	0	0	0	0
UP	2025-10-07	Hector-Dumas	control	56	15	1	0	0	0	1	0	0	0	0	0	0	0	0	0	0
UP	2025-10-07	Hector-Dumas	control	56	20	1	0	0	0	1	0	0	0	0	0	0	0	0	0	0
UP	2025-10-07	Hector-Dumas	control	56	25	1	0	0	0	1	0	0	0	0	0	0	0	0	0	0
UP	2025-10-07	Hector-Dumas	control	56	30	1	0	0	0	1	0	0	0	0	0	0	0	0	0	0
UP	2025-10-07	Hector-Dumas	control	56	35	1	0	0	0	1	0	0	0	0	0	0	0	0	0	0
UP	2025-10-07	Hector-Dumas	control	56	40	1	0	0	0	1	0	0	0	0	0	0	0	0	0	0
UP	2025-10-07	Hector-Dumas	control	56	45	1	0	0	0	1	0	0	0	0	0	0	0	0	0	0
UP	2025-10-07	Hector-Dumas	control	56	50	1	0	0	0	1	0	0	0	0	0	0	0	0	0	0
UP	2025-10-07	Hector-Dumas	control	56	55	1	0	0	0	1	0	0	0	0	0	0	0	0	0	0
UP	2025-10-07	Hector-Dumas	control	56	60	1	0	0	0	1	0	0	0	0	0	0	0	0	0	0
UP	2025-10-07	Hector-Dumas	control	56	65	1	0	0	0	1	0	0	0	0	0	0	0	0	0	0
UP	2025-10-07	Hector-Dumas	control	56	70	1	0	0	0	1	0	0	0	0	0	0	0	0	0	0
UP	2025-10-07	Hector-Dumas	control	56	75	1	0	0	0	1	0	0	0	0	0	0	0	0	0	0
UP	2025-10-07	Hector-Dumas	control	56	80	1	0	0	0	1	0	0	0	0	0	0	0	0	0	0
UP	2025-10-07	Hector-Dumas	control	56	85	1	0	0	0	1	0	0	0	0	0	0	0	0	0	0
UP	2025-10-07	Hector-Dumas	control	56	90	1	0	0	0	1	0	0	0	0	0	0	0	0	0	0
UP	2025-10-07	Hector-Dumas	control	56	95	1	0	0	0	1	0	0	0	0	0	0	0	0	0	0
UP	2025-10-07	Hector-Dumas	control	56	100	1	0	0	0	1	0	0	0	0	0	0	0	0	0	0
UP	2025-10-07	Hector-Dumas	control	56	105	1	0	0	0	1	0	0	0	0	0	0	0	0	0	0
UP	2025-10-07	Hector-Dumas	control	56	110	1	0	0	0	1	0	0	0	0	0	0	0	0	0	0
UP	2025-10-07	Hector-Dumas	control	56	115	1	0	0	0	1	0	0	0	0	0	0	0	0	0	0
UP	2025-10-07	Hector-Dumas	control	56	120	1	0	0	0	1	0	0	0	0	0	0	0	0	0	0
UP	2025-10-07	Hector-Dumas	chips	57	5	1	0	0	0	1	0	0	0	0	0	0	0	0	0	0
UP	2025-10-07	Hector-Dumas	chips	57	10	1	0	0	0	1	0	0	0	0	0	0	0	0	0	0
UP	2025-10-07	Hector-Dumas	chips	57	15	0	0	0	0	0	0	0	0	0	0	0	0	0	0	0
UP	2025-10-07	Hector-Dumas	chips	57	20	0	0	0	0	0	0	0	0	0	0	0	0	0	0	0
UP	2025-10-07	Hector-Dumas	chips	57	25	0	0	0	0	0	0	0	0	0	0	0	0	0	0	0
UP	2025-10-07	Hector-Dumas	chips	57	30	0	0	0	0	0	0	0	0	0	0	0	0	0	0	0
UP	2025-10-07	Hector-Dumas	chips	57	35	0	0	0	0	0	0	0	0	0	0	0	0	0	0	0
UP	2025-10-07	Hector-Dumas	chips	57	40	0	0	0	0	0	0	0	0	0	0	0	0	0	0	0
UP	2025-10-07	Hector-Dumas	chips	57	45	0	0	0	0	0	0	0	0	0	0	0	0	0	0	0
UP	2025-10-07	Hector-Dumas	chips	57	50	0	0	0	0	0	0	0	0	0	0	0	0	0	0	0
UP	2025-10-07	Hector-Dumas	chips	57	55	0	0	0	0	0	0	0	0	0	0	0	0	0	0	0
UP	2025-10-07	Hector-Dumas	chips	57	60	0	0	0	0	0	0	0	0	0	0	0	0	0	0	0
UP	2025-10-07	Hector-Dumas	chips	57	65	0	0	0	0	0	0	0	0	0	0	0	0	0	0	0
UP	2025-10-07	Hector-Dumas	chips	57	70	0	0	0	0	0	0	0	0	0	0	0	0	0	0	0
UP	2025-10-07	Hector-Dumas	chips	57	75	0	0	0	0	0	0	0	0	0	0	0	0	0	0	0
UP	2025-10-07	Hector-Dumas	chips	57	80	0	0	0	0	0	0	0	0	0	0	0	0	0	0	0
UP	2025-10-07	Hector-Dumas	chips	57	85	0	0	0	0	0	0	0	0	0	0	0	0	0	0	0
UP	2025-10-07	Hector-Dumas	chips	57	90	0	0	0	0	0	0	0	0	0	0	0	0	0	0	0
UP	2025-10-07	Hector-Dumas	chips	57	95	0	0	0	0	0	0	0	0	0	0	0	0	0	0	0
UP	2025-10-07	Hector-Dumas	chips	57	100	0	0	0	0	0	0	0	0	0	0	0	0	0	0	0
UP	2025-10-07	Hector-Dumas	chips	57	105	0	0	0	0	0	0	0	0	0	0	0	0	0	0	0
UP	2025-10-07	Hector-Dumas	chips	57	110	0	0	0	0	0	0	0	0	0	0	0	0	0	0	0
UP	2025-10-07	Hector-Dumas	chips	57	115	0	0	0	0	0	0	0	0	0	0	0	0	0	0	0
UP	2025-10-07	Hector-Dumas	chips	57	120	0	0	0	0	0	0	0	0	0	0	0	0	0	0	0
UP	2025-10-07	Hector-Dumas	oreo	58	5	0	0	0	0	0	0	0	0	0	0	0	0	0	0	0
UP	2025-10-07	Hector-Dumas	oreo	58	10	0	0	0	0	0	0	0	0	0	0	0	0	0	0	0
UP	2025-10-07	Hector-Dumas	oreo	58	15	0	0	0	0	0	0	0	0	0	0	0	0	0	0	0
UP	2025-10-07	Hector-Dumas	oreo	58	20	0	0	0	0	0	0	0	0	0	0	0	0	0	0	0
UP	2025-10-07	Hector-Dumas	oreo	58	25	1	0	0	0	1	0	0	0	0	0	0	0	0	0	0
UP	2025-10-07	Hector-Dumas	oreo	58	30	0	0	0	0	0	0	0	0	0	0	0	0	0	0	0
UP	2025-10-07	Hector-Dumas	oreo	58	35	0	0	0	0	0	0	0	0	0	0	0	0	0	0	0
UP	2025-10-07	Hector-Dumas	oreo	58	40	0	0	0	0	0	0	0	0	0	0	0	0	0	0	0
UP	2025-10-07	Hector-Dumas	oreo	58	45	0	0	0	0	0	0	0	0	0	0	0	0	0	0	0
UP	2025-10-07	Hector-Dumas	oreo	58	50	0	0	0	0	0	0	0	0	0	0	0	0	0	0	0
UP	2025-10-07	Hector-Dumas	oreo	58	55	0	0	0	0	0	0	0	0	0	0	0	0	0	0	0
UP	2025-10-07	Hector-Dumas	oreo	58	60	0	0	0	0	0	0	0	0	0	0	0	0	0	0	0
UP	2025-10-07	Hector-Dumas	oreo	58	65	0	0	0	0	0	0	0	0	0	0	0	0	0	0	0
UP	2025-10-07	Hector-Dumas	oreo	58	70	0	0	0	0	0	0	0	0	0	0	0	0	0	0	0
UP	2025-10-07	Hector-Dumas	oreo	58	75	0	0	0	0	0	0	0	0	0	0	0	0	0	0	0
UP	2025-10-07	Hector-Dumas	oreo	58	80	1	0	0	0	1	0	0	0	0	0	0	0	0	0	0
UP	2025-10-07	Hector-Dumas	oreo	58	85	0	0	0	0	0	0	0	0	0	0	0	0	0	0	0
UP	2025-10-07	Hector-Dumas	oreo	58	90	0	0	0	0	0	0	0	0	0	0	0	0	0	0	0
UP	2025-10-07	Hector-Dumas	oreo	58	95	0	0	0	0	0	0	0	0	0	0	0	0	0	0	0
UP	2025-10-07	Hector-Dumas	oreo	58	100	0	0	0	0	0	0	0	0	0	0	0	0	0	0	0
UP	2025-10-07	Hector-Dumas	oreo	58	105	0	0	0	0	0	0	0	0	0	0	0	0	0	0	0
UP	2025-10-07	Hector-Dumas	oreo	58	110	0	0	0	0	0	0	0	0	0	0	0	0	0	0	0
UP	2025-10-07	Hector-Dumas	oreo	58	115	0	0	0	0	0	0	0	0	0	0	0	0	0	0	0
UP	2025-10-07	Hector-Dumas	oreo	58	120	0	0	0	0	0	0	0	0	0	0	0	0	0	0	0
UP	2025-10-07	Hector-Dumas	control	59	5	1	0	0	0	1	0	0	0	0	0	0	0	0	0	0
UP	2025-10-07	Hector-Dumas	control	59	10	1	0	0	0	1	0	0	0	0	0	0	0	0	0	0
UP	2025-10-07	Hector-Dumas	control	59	15	1	0	0	0	1	0	0	0	0	0	0	0	0	0	0
UP	2025-10-07	Hector-Dumas	control	59	20	1	0	0	0	1	0	0	0	0	0	0	0	0	0	0
UP	2025-10-07	Hector-Dumas	control	59	25	1	0	0	0	1	0	0	0	0	0	0	0	0	0	0
UP	2025-10-07	Hector-Dumas	control	59	30	1	0	0	0	1	0	0	0	0	0	0	0	0	0	0
UP	2025-10-07	Hector-Dumas	control	59	35	1	0	0	0	1	0	0	0	0	0	0	0	0	0	0
UP	2025-10-07	Hector-Dumas	control	59	40	1	0	0	0	1	0	0	0	0	0	0	0	0	0	0
UP	2025-10-07	Hector-Dumas	control	59	45	1	0	0	0	1	0	0	0	0	0	0	0	0	0	0
UP	2025-10-07	Hector-Dumas	control	59	50	1	0	0	0	1	0	0	0	0	0	0	0	0	0	0
UP	2025-10-07	Hector-Dumas	control	59	55	0	0	0	0	0	0	0	0	0	0	0	0	0	0	0
UP	2025-10-07	Hector-Dumas	control	59	60	1	0	0	0	1	0	0	0	0	0	0	0	0	0	0
UP	2025-10-07	Hector-Dumas	control	59	65	1	0	0	0	1	0	0	0	0	0	0	0	0	0	0
UP	2025-10-07	Hector-Dumas	control	59	70	1	0	0	0	1	0	0	0	0	0	0	0	0	0	0
UP	2025-10-07	Hector-Dumas	control	59	75	1	0	0	0	1	0	0	0	0	0	0	0	0	0	0
UP	2025-10-07	Hector-Dumas	control	59	80	1	0	0	0	1	0	0	0	0	0	0	0	0	0	0
UP	2025-10-07	Hector-Dumas	control	59	85	1	0	0	0	1	0	0	0	0	0	0	0	0	0	0
UP	2025-10-07	Hector-Dumas	control	59	90	1	0	0	0	1	0	0	0	0	0	0	0	0	0	0
UP	2025-10-07	Hector-Dumas	control	59	95	0	0	0	0	0	0	0	0	0	0	0	0	0	0	0
UP	2025-10-07	Hector-Dumas	control	59	100	0	0	0	0	0	0	0	0	0	0	0	0	0	0	0
UP	2025-10-07	Hector-Dumas	control	59	105	0	0	0	0	0	0	0	0	0	0	0	0	0	0	0
UP	2025-10-07	Hector-Dumas	control	59	110	0	0	0	0	0	0	0	0	0	0	0	0	0	0	0
UP	2025-10-07	Hector-Dumas	control	59	115	0	0	0	0	0	0	0	0	0	0	0	0	0	0	0
UP	2025-10-07	Hector-Dumas	control	59	120	0	0	0	0	0	0	0	0	0	0	0	0	0	0	0
UP	2025-10-07	Hector-Dumas	chips	60	5	0	0	0	0	0	0	0	0	0	0	0	0	0	0	0
UP	2025-10-07	Hector-Dumas	chips	60	10	0	0	0	0	0	0	0	0	0	0	0	0	0	0	0
UP	2025-10-07	Hector-Dumas	chips	60	15	0	0	0	0	0	0	0	0	0	0	0	0	0	0	0
UP	2025-10-07	Hector-Dumas	chips	60	20	0	0	0	0	0	0	0	0	0	0	0	0	0	0	0
UP	2025-10-07	Hector-Dumas	chips	60	25	0	0	0	0	0	0	0	0	0	0	0	0	0	0	0
UP	2025-10-07	Hector-Dumas	chips	60	30	0	0	0	0	0	0	0	0	0	0	0	0	0	0	0
UP	2025-10-07	Hector-Dumas	chips	60	35	0	0	0	0	0	0	0	0	0	0	0	0	0	0	0
UP	2025-10-07	Hector-Dumas	chips	60	40	0	0	0	0	0	0	0	0	0	0	0	0	0	0	0
UP	2025-10-07	Hector-Dumas	chips	60	45	0	0	0	0	0	0	0	0	0	0	0	0	0	0	0
UP	2025-10-07	Hector-Dumas	chips	60	50	0	0	0	0	0	0	0	0	0	0	0	0	0	0	0
UP	2025-10-07	Hector-Dumas	chips	60	55	0	0	0	0	0	0	0	0	0	0	0	0	0	0	0
UP	2025-10-07	Hector-Dumas	chips	60	60	0	0	0	0	0	0	0	0	0	0	0	0	0	0	0
UP	2025-10-07	Hector-Dumas	chips	60	65	0	0	0	0	0	0	0	0	0	0	0	0	0	0	0
UP	2025-10-07	Hector-Dumas	chips	60	70	0	0	0	0	0	0	0	0	0	0	0	0	0	0	0
UP	2025-10-07	Hector-Dumas	chips	60	75	0	0	0	0	0	0	0	0	0	0	0	0	0	0	0
UP	2025-10-07	Hector-Dumas	chips	60	80	0	0	0	0	0	0	0	0	0	0	0	0	0	0	0
UP	2025-10-07	Hector-Dumas	chips	60	85	0	0	0	0	0	0	0	0	0	0	0	0	0	0	0
UP	2025-10-07	Hector-Dumas	chips	60	90	0	0	0	0	0	0	0	0	0	0	0	0	0	0	0
UP	2025-10-07	Hector-Dumas	chips	60	95	0	0	0	0	0	0	0	0	0	0	0	0	0	0	0
UP	2025-10-07	Hector-Dumas	chips	60	100	0	0	0	0	0	0	0	0	0	0	0	0	0	0	0
UP	2025-10-07	Hector-Dumas	chips	60	105	0	0	0	0	0	0	0	0	0	0	0	0	0	0	0
UP	2025-10-07	Hector-Dumas	chips	60	110	0	0	0	0	0	0	0	0	0	0	0	0	0	0	0
UP	2025-10-07	Hector-Dumas	chips	60	115	0	0	0	0	0	0	0	0	0	0	0	0	0	0	0
UP	2025-10-07	Hector-Dumas	chips	60	120	0	0	0	0	0	0	0	0	0	0	0	0	0	0	0
UP	2025-10-07	Hector-Dumas	oreo	61	5	0	0	0	0	0	0	0	0	0	0	0	0	0	0	0
UP	2025-10-07	Hector-Dumas	oreo	61	10	0	0	0	0	0	0	0	0	0	0	0	0	0	0	0
UP	2025-10-07	Hector-Dumas	oreo	61	15	0	0	0	0	0	0	0	0	0	0	0	0	0	0	0
UP	2025-10-07	Hector-Dumas	oreo	61	20	0	0	0	0	0	0	0	0	0	0	0	0	0	0	0
UP	2025-10-07	Hector-Dumas	oreo	61	25	0	0	0	0	0	0	0	0	0	0	0	0	0	0	0
UP	2025-10-07	Hector-Dumas	oreo	61	30	0	0	0	0	0	0	0	0	0	0	0	0	0	0	0
UP	2025-10-07	Hector-Dumas	oreo	61	35	0	0	0	0	0	0	0	0	0	0	0	0	0	0	0
UP	2025-10-07	Hector-Dumas	oreo	61	40	0	0	0	0	1	0	0	0	0	0	0	0	0	0	0
UP	2025-10-07	Hector-Dumas	oreo	61	45	1	0	0	0	0	0	0	0	0	0	0	0	0	0	0
UP	2025-10-07	Hector-Dumas	oreo	61	50	0	0	0	0	0	0	0	0	0	0	0	0	0	0	0
UP	2025-10-07	Hector-Dumas	oreo	61	55	1	0	0	0	1	0	0	0	0	0	0	0	0	0	0
UP	2025-10-07	Hector-Dumas	oreo	61	60	0	0	0	0	0	0	0	0	0	0	0	0	0	0	0
UP	2025-10-07	Hector-Dumas	oreo	61	65	0	0	0	0	0	0	0	0	0	0	0	0	0	0	0
UP	2025-10-07	Hector-Dumas	oreo	61	70	0	0	0	0	0	0	0	0	0	0	0	0	0	0	0
UP	2025-10-07	Hector-Dumas	oreo	61	75	0	0	0	0	0	0	0	0	0	0	0	0	0	0	0
UP	2025-10-07	Hector-Dumas	oreo	61	80	0	0	0	0	0	0	0	0	0	0	0	0	0	0	0
UP	2025-10-07	Hector-Dumas	oreo	61	85	0	0	0	0	0	0	0	0	0	0	0	0	0	0	0
UP	2025-10-07	Hector-Dumas	oreo	61	90	0	0	0	0	0	0	0	0	0	0	0	0	0	0	0
UP	2025-10-07	Hector-Dumas	oreo	61	95	0	0	0	0	0	0	0	0	0	0	0	0	0	0	0
UP	2025-10-07	Hector-Dumas	oreo	61	100	0	0	0	0	0	0	0	0	0	0	0	0	0	0	0
UP	2025-10-07	Hector-Dumas	oreo	61	105	0	0	0	0	0	0	0	0	0	0	0	0	0	0	0
UP	2025-10-07	Hector-Dumas	oreo	61	110	0	0	0	0	0	0	0	0	0	0	0	0	0	0	0
UP	2025-10-07	Hector-Dumas	oreo	61	115	0	0	0	0	0	0	0	0	0	0	0	0	0	0	0
UP	2025-10-07	Hector-Dumas	oreo	61	120	0	0	0	0	0	0	0	0	0	0	0	0	0	0	0
UP	2025-10-07	Hector-Dumas	control	62	5	1	0	0	0	1	0	0	0	0	0	0	0	0	0	0
UP	2025-10-07	Hector-Dumas	control	62	10	1	0	0	0	1	0	0	0	0	0	0	0	0	0	0
UP	2025-10-07	Hector-Dumas	control	62	15	1	0	0	0	1	0	0	0	0	0	0	0	0	0	0
UP	2025-10-07	Hector-Dumas	control	62	20	0	0	0	0	0	0	0	0	0	0	0	0	0	0	0
UP	2025-10-07	Hector-Dumas	control	62	25	1	0	0	0	1	0	0	0	0	0	0	0	0	0	0
UP	2025-10-07	Hector-Dumas	control	62	30	0	0	0	0	0	0	0	0	0	0	0	0	0	0	0
UP	2025-10-07	Hector-Dumas	control	62	35	0	0	0	0	0	0	0	0	0	0	0	0	0	0	0
UP	2025-10-07	Hector-Dumas	control	62	40	0	0	0	0	0	0	0	0	0	0	0	0	0	0	0
UP	2025-10-07	Hector-Dumas	control	62	45	1	0	0	0	1	0	0	0	0	0	0	0	0	0	0
UP	2025-10-07	Hector-Dumas	control	62	50	0	0	0	0	0	0	0	0	0	0	0	0	0	0	0
UP	2025-10-07	Hector-Dumas	control	62	55	0	0	0	0	0	0	0	0	0	0	0	0	0	0	0
UP	2025-10-07	Hector-Dumas	control	62	60	0	0	0	0	0	0	0	0	0	0	0	0	0	0	0
UP	2025-10-07	Hector-Dumas	control	62	65	0	0	0	0	0	0	0	0	0	0	0	0	0	0	0
UP	2025-10-07	Hector-Dumas	control	62	70	1	0	0	0	1	0	0	0	0	0	0	0	0	0	0
UP	2025-10-07	Hector-Dumas	control	62	75	0	0	0	0	0	0	0	0	0	0	0	0	0	0	0
UP	2025-10-07	Hector-Dumas	control	62	80	0	0	0	0	0	0	0	0	0	0	0	0	0	0	0
UP	2025-10-07	Hector-Dumas	control	62	85	0	0	0	0	0	0	0	0	0	0	0	0	0	0	0
UP	2025-10-07	Hector-Dumas	control	62	90	0	0	0	0	0	0	0	0	0	0	0	0	0	0	0
UP	2025-10-07	Hector-Dumas	control	62	95	0	0	0	0	0	0	0	0	0	0	0	0	0	0	0
UP	2025-10-07	Hector-Dumas	control	62	100	0	0	0	0	0	0	0	0	0	0	0	0	0	0	0
UP	2025-10-07	Hector-Dumas	control	62	105	0	0	0	0	0	0	0	0	0	0	0	0	0	0	0
UP	2025-10-07	Hector-Dumas	control	62	110	0	0	0	0	0	0	0	0	0	0	0	0	0	0	0
UP	2025-10-07	Hector-Dumas	control	62	115	0	0	0	0	0	0	0	0	0	0	0	0	0	0	0
UP	2025-10-07	Hector-Dumas	control	62	120	0	0	0	0	0	0	0	0	0	0	0	0	0	0	0
UP	2025-10-07	Hector-Dumas	chips	63	5	0	0	0	0	0	0	0	0	0	0	0	0	0	0	0
UP	2025-10-07	Hector-Dumas	chips	63	10	0	0	0	0	0	0	0	0	0	0	0	0	0	0	0
UP	2025-10-07	Hector-Dumas	chips	63	15	0	0	0	0	0	0	0	0	0	0	0	0	0	0	0
UP	2025-10-07	Hector-Dumas	chips	63	20	0	0	0	0	0	0	0	0	0	0	0	0	0	0	0
UP	2025-10-07	Hector-Dumas	chips	63	25	0	0	0	0	0	0	0	0	0	0	0	0	0	0	0
UP	2025-10-07	Hector-Dumas	chips	63	30	0	0	0	0	0	0	0	0	0	0	0	0	0	0	0
UP	2025-10-07	Hector-Dumas	chips	63	35	0	0	0	0	0	0	0	0	0	0	0	0	0	0	0
UP	2025-10-07	Hector-Dumas	chips	63	40	0	0	0	0	0	0	0	0	0	0	0	0	0	0	0
UP	2025-10-07	Hector-Dumas	chips	63	45	0	0	0	0	0	0	0	0	0	0	0	0	0	0	0
UP	2025-10-07	Hector-Dumas	chips	63	50	0	0	0	0	0	0	0	0	0	0	0	0	0	0	0
UP	2025-10-07	Hector-Dumas	chips	63	55	0	0	0	0	0	0	0	0	0	0	0	0	0	0	0
UP	2025-10-07	Hector-Dumas	chips	63	60	0	0	0	0	0	0	0	0	0	0	0	0	0	0	0
UP	2025-10-07	Hector-Dumas	chips	63	65	0	0	0	0	0	0	0	0	0	0	0	0	0	0	0
UP	2025-10-07	Hector-Dumas	chips	63	70	0	0	0	0	0	0	0	0	0	0	0	0	0	0	0
UP	2025-10-07	Hector-Dumas	chips	63	75	0	0	0	0	0	0	0	0	0	0	0	0	0	0	0
UP	2025-10-07	Hector-Dumas	chips	63	80	0	0	0	0	0	0	0	0	0	0	0	0	0	0	0
UP	2025-10-07	Hector-Dumas	chips	63	85	0	0	0	0	0	0	0	0	0	0	0	0	0	0	0
UP	2025-10-07	Hector-Dumas	chips	63	90	0	0	0	0	0	0	0	0	0	0	0	0	0	0	0
UP	2025-10-07	Hector-Dumas	chips	63	95	0	0	0	0	0	0	0	0	0	0	0	0	0	0	0
UP	2025-10-07	Hector-Dumas	chips	63	100	0	0	0	0	0	0	0	0	0	0	0	0	0	0	0
UP	2025-10-07	Hector-Dumas	chips	63	105	0	0	0	0	0	0	0	0	0	0	0	0	0	0	0
UP	2025-10-07	Hector-Dumas	chips	63	110	0	0	0	0	0	0	0	0	0	0	0	0	0	0	0
UP	2025-10-07	Hector-Dumas	chips	63	115	0	0	0	0	0	0	0	0	0	0	0	0	0	0	0
UP	2025-10-07	Hector-Dumas	chips	63	120	0	0	0	0	0	0	0	0	0	0	0	0	0	0	0
UP	2025-10-07	Hector-Dumas	oreo	64	5	0	0	0	0	0	0	0	0	0	0	0	0	0	0	0
UP	2025-10-07	Hector-Dumas	oreo	64	10	0	0	0	0	0	0	0	0	0	0	0	0	0	0	0
UP	2025-10-07	Hector-Dumas	oreo	64	15	0	0	0	0	0	0	0	0	0	0	0	0	0	0	0
UP	2025-10-07	Hector-Dumas	oreo	64	20	0	0	0	0	0	0	0	0	0	0	0	0	0	0	0
UP	2025-10-07	Hector-Dumas	oreo	64	25	0	0	0	0	0	0	0	0	0	0	0	0	0	0	0
UP	2025-10-07	Hector-Dumas	oreo	64	30	0	0	0	0	0	0	0	0	0	0	0	0	0	0	0
UP	2025-10-07	Hector-Dumas	oreo	64	35	0	0	0	0	0	0	0	0	0	0	0	0	0	0	0
UP	2025-10-07	Hector-Dumas	oreo	64	40	0	0	0	0	0	0	0	0	0	0	0	0	0	0	0
UP	2025-10-07	Hector-Dumas	oreo	64	45	0	0	0	0	0	0	0	0	0	0	0	0	0	0	0
UP	2025-10-07	Hector-Dumas	oreo	64	50	0	0	0	0	0	0	0	0	0	0	0	0	0	0	0
UP	2025-10-07	Hector-Dumas	oreo	64	55	0	0	0	0	0	0	0	0	0	0	0	0	0	0	0
UP	2025-10-07	Hector-Dumas	oreo	64	60	0	0	0	0	0	0	0	0	0	0	0	0	0	0	0
UP	2025-10-07	Hector-Dumas	oreo	64	65	0	0	0	0	0	0	0	0	0	0	0	0	0	0	0
UP	2025-10-07	Hector-Dumas	oreo	64	70	0	0	0	0	0	0	0	0	0	0	0	0	0	0	0
UP	2025-10-07	Hector-Dumas	oreo	64	75	0	0	0	0	0	0	0	0	0	0	0	0	0	0	0
UP	2025-10-07	Hector-Dumas	oreo	64	80	0	0	0	0	0	0	0	0	0	0	0	0	0	0	0
UP	2025-10-07	Hector-Dumas	oreo	64	85	0	0	0	0	0	0	0	0	0	0	0	0	0	0	0
UP	2025-10-07	Hector-Dumas	oreo	64	90	0	0	0	0	0	0	0	0	0	0	0	0	0	0	0
UP	2025-10-07	Hector-Dumas	oreo	64	95	0	0	0	0	0	0	0	0	0	0	0	0	0	0	0
UP	2025-10-07	Hector-Dumas	oreo	64	100	0	0	0	0	0	0	0	0	0	0	0	0	0	0	0
UP	2025-10-07	Hector-Dumas	oreo	64	105	0	0	0	0	0	0	0	0	0	0	0	0	0	0	0
UP	2025-10-07	Hector-Dumas	oreo	64	110	0	0	0	0	0	0	0	0	0	0	0	0	0	0	0
UP	2025-10-07	Hector-Dumas	oreo	64	115	0	0	0	0	0	0	0	0	0	0	0	0	0	0	0
UP	2025-10-07	Hector-Dumas	oreo	64	120	0	0	0	0	0	0	0	0	0	0	0	0	0	0	0
UP	2025-10-07	Hector-Dumas	control	65	5	7	0	0	0	1	0	0	0	0	0	0	0	0	0	0
UP	2025-10-07	Hector-Dumas	control	65	10	2	0	0	0	1	0	0	0	0	0	0	0	0	0	0
UP	2025-10-07	Hector-Dumas	control	65	15	5	0	0	0	1	0	0	0	0	0	0	0	0	0	0
UP	2025-10-07	Hector-Dumas	control	65	20	2	0	0	0	1	0	0	0	0	0	0	0	0	0	0
UP	2025-10-07	Hector-Dumas	control	65	25	0	0	0	0	0	0	0	0	0	0	0	0	0	0	0
UP	2025-10-07	Hector-Dumas	control	65	30	0	0	0	0	0	0	0	0	0	0	0	0	0	0	0
UP	2025-10-07	Hector-Dumas	control	65	35	0	0	0	0	0	0	0	0	0	0	0	0	0	0	0
UP	2025-10-07	Hector-Dumas	control	65	40	1	0	0	0	1	0	0	0	0	0	0	0	0	0	0
UP	2025-10-07	Hector-Dumas	control	65	45	0	0	0	0	0	0	0	0	0	0	0	0	0	0	0
UP	2025-10-07	Hector-Dumas	control	65	50	4	0	0	0	1	0	0	0	0	0	0	0	0	0	0
UP	2025-10-07	Hector-Dumas	control	65	55	1	0	0	0	1	0	0	0	0	0	0	0	0	0	0
UP	2025-10-07	Hector-Dumas	control	65	60	5	0	0	0	1	0	0	0	0	0	0	0	0	0	0
UP	2025-10-07	Hector-Dumas	control	65	65	1	0	0	0	1	0	0	0	0	0	0	0	0	0	0
UP	2025-10-07	Hector-Dumas	control	65	70	2	0	0	0	1	0	0	0	0	0	0	0	0	0	0
UP	2025-10-07	Hector-Dumas	control	65	75	2	0	0	0	1	0	0	0	0	0	0	0	0	0	0
UP	2025-10-07	Hector-Dumas	control	65	80	2	0	0	0	1	0	0	0	0	0	0	0	0	0	0
UP	2025-10-07	Hector-Dumas	control	65	85	1	0	0	0	1	0	0	0	0	0	0	0	0	0	0
UP	2025-10-07	Hector-Dumas	control	65	90	1	0	0	0	1	0	0	0	0	0	0	0	0	0	0
UP	2025-10-07	Hector-Dumas	control	65	95	0	0	0	0	0	0	0	0	0	0	0	0	0	0	0
UP	2025-10-07	Hector-Dumas	control	65	100	0	0	0	0	0	0	0	0	0	0	0	0	0	0	0
UP	2025-10-07	Hector-Dumas	control	65	105	0	0	0	0	0	0	0	0	0	0	0	0	0	0	0
UP	2025-10-07	Hector-Dumas	control	65	110	0	0	0	0	0	0	0	0	0	0	0	0	0	0	0
UP	2025-10-07	Hector-Dumas	control	65	115	0	0	0	0	0	0	0	0	0	0	0	0	0	0	0
UP	2025-10-07	Hector-Dumas	control	65	120	0	0	0	0	0	0	0	0	0	0	0	0	0	0	0
UP	2025-10-07	Hector-Dumas	chips	66	5	0	0	0	0	0	0	0	0	0	0	0	0	0	0	0
UP	2025-10-07	Hector-Dumas	chips	66	10	0	0	0	0	0	0	0	0	0	0	0	0	0	0	0
UP	2025-10-07	Hector-Dumas	chips	66	15	0	0	0	0	0	0	0	0	0	0	0	0	0	0	0
UP	2025-10-07	Hector-Dumas	chips	66	20	0	0	0	0	0	0	0	0	0	0	0	0	0	0	0
UP	2025-10-07	Hector-Dumas	chips	66	25	0	0	0	0	0	0	0	0	0	0	0	0	0	0	0
UP	2025-10-07	Hector-Dumas	chips	66	30	3	0	0	0	1	0	0	0	0	0	0	0	0	0	0
UP	2025-10-07	Hector-Dumas	chips	66	35	0	0	0	0	0	0	0	0	0	0	0	0	0	0	0
UP	2025-10-07	Hector-Dumas	chips	66	40	0	0	0	0	0	0	0	0	0	0	0	0	0	0	0
UP	2025-10-07	Hector-Dumas	chips	66	45	0	0	0	0	0	0	0	0	0	0	0	0	0	0	0
UP	2025-10-07	Hector-Dumas	chips	66	50	0	0	0	0	0	0	0	0	0	0	0	0	0	0	0
UP	2025-10-07	Hector-Dumas	chips	66	55	0	0	0	0	0	0	0	0	0	0	0	0	0	0	0
UP	2025-10-07	Hector-Dumas	chips	66	60	0	0	0	0	0	0	0	0	0	0	0	0	0	0	0
UP	2025-10-07	Hector-Dumas	chips	66	65	0	0	0	0	0	0	0	0	0	0	0	0	0	0	0
UP	2025-10-07	Hector-Dumas	chips	66	70	0	0	0	0	0	0	0	0	0	0	0	0	0	0	0
UP	2025-10-07	Hector-Dumas	chips	66	75	0	0	0	0	0	0	0	0	0	0	0	0	0	0	0
UP	2025-10-07	Hector-Dumas	chips	66	80	0	0	0	0	0	0	0	0	0	0	0	0	0	0	0
UP	2025-10-07	Hector-Dumas	chips	66	85	0	0	0	0	0	0	0	0	0	0	0	0	0	0	0
UP	2025-10-07	Hector-Dumas	chips	66	90	0	0	0	0	0	0	0	0	0	0	0	0	0	0	0
UP	2025-10-07	Hector-Dumas	chips	66	95	0	0	0	0	0	0	0	0	0	0	0	0	0	0	0
UP	2025-10-07	Hector-Dumas	chips	66	100	0	0	0	0	0	0	0	0	0	0	0	0	0	0	0
UP	2025-10-07	Hector-Dumas	chips	66	105	0	0	0	0	0	0	0	0	0	0	0	0	0	0	0
UP	2025-10-07	Hector-Dumas	chips	66	110	0	0	0	0	0	0	0	0	0	0	0	0	0	0	0
UP	2025-10-07	Hector-Dumas	chips	66	115	0	0	0	0	0	0	0	0	0	0	0	0	0	0	0
UP	2025-10-07	Hector-Dumas	chips	66	120	0	0	0	0	0	0	0	0	0	0	0	0	0	0	0
UP	2025-10-07	Hector-Dumas	oreo	67	5	0	0	0	0	0	0	0	0	0	0	0	0	0	0	0
UP	2025-10-07	Hector-Dumas	oreo	67	10	0	0	0	0	0	0	0	0	0	0	0	0	0	0	0
UP	2025-10-07	Hector-Dumas	oreo	67	15	0	0	0	0	0	0	0	0	0	0	0	0	0	0	0
UP	2025-10-07	Hector-Dumas	oreo	67	20	0	0	0	0	0	0	0	0	0	0	0	0	0	0	0
UP	2025-10-07	Hector-Dumas	oreo	67	25	0	0	0	0	0	0	0	0	0	0	0	0	0	0	0
UP	2025-10-07	Hector-Dumas	oreo	67	30	0	0	0	0	0	0	0	0	0	0	0	0	0	0	0
UP	2025-10-07	Hector-Dumas	oreo	67	35	0	0	0	0	0	0	0	0	0	0	0	0	0	0	0
UP	2025-10-07	Hector-Dumas	oreo	67	40	0	0	0	0	0	0	0	0	0	0	0	0	0	0	0
UP	2025-10-07	Hector-Dumas	oreo	67	45	1	0	0	0	1	0	0	0	0	0	0	0	0	0	0
UP	2025-10-07	Hector-Dumas	oreo	67	50	0	0	0	0	0	0	0	0	0	0	0	0	0	0	0
UP	2025-10-07	Hector-Dumas	oreo	67	55	0	0	0	0	0	0	0	0	0	0	0	0	0	0	0
UP	2025-10-07	Hector-Dumas	oreo	67	60	0	0	0	0	0	0	0	0	0	0	0	0	0	0	0
UP	2025-10-07	Hector-Dumas	oreo	67	65	0	0	0	0	0	0	0	0	0	0	0	0	0	0	0
UP	2025-10-07	Hector-Dumas	oreo	67	70	0	0	0	0	0	0	0	0	0	0	0	0	0	0	0
UP	2025-10-07	Hector-Dumas	oreo	67	75	0	0	0	0	0	0	0	0	0	0	0	0	0	0	0
UP	2025-10-07	Hector-Dumas	oreo	67	80	0	0	0	0	0	0	0	0	0	0	0	0	0	0	0
UP	2025-10-07	Hector-Dumas	oreo	67	85	0	0	0	0	0	0	0	0	0	0	0	0	0	0	0
UP	2025-10-07	Hector-Dumas	oreo	67	90	0	0	0	0	0	0	0	0	0	0	0	0	0	0	0
UP	2025-10-07	Hector-Dumas	oreo	67	95	0	0	0	0	0	0	0	0	0	0	0	0	0	0	0
UP	2025-10-07	Hector-Dumas	oreo	67	100	0	0	0	0	0	0	0	0	0	0	0	0	0	0	0
UP	2025-10-07	Hector-Dumas	oreo	67	105	0	0	0	0	0	0	0	0	0	0	0	0	0	0	0
UP	2025-10-07	Hector-Dumas	oreo	67	110	0	0	0	0	0	0	0	0	0	0	0	0	0	0	0
UP	2025-10-07	Hector-Dumas	oreo	67	115	0	0	0	0	0	0	0	0	0	0	0	0	0	0	0
UP	2025-10-07	Hector-Dumas	oreo	67	120	0	0	0	0	0	0	0	0	0	0	0	0	0	0	0
UP	2025-10-07	Hector-Dumas	control	68	5	1	0	0	0	1	0	0	0	0	0	0	0	0	0	0
UP	2025-10-07	Hector-Dumas	control	68	10	1	0	0	0	1	0	0	0	0	0	0	0	0	0	0
UP	2025-10-07	Hector-Dumas	control	68	15	1	0	0	0	1	0	0	0	0	0	0	0	0	0	0
UP	2025-10-07	Hector-Dumas	control	68	20	2	0	0	0	1	0	0	0	0	0	0	0	0	0	0
UP	2025-10-07	Hector-Dumas	control	68	25	2	0	0	0	1	0	0	0	0	0	0	0	0	0	0
UP	2025-10-07	Hector-Dumas	control	68	30	1	0	0	0	1	0	0	0	0	0	0	0	0	0	0
UP	2025-10-07	Hector-Dumas	control	68	35	0	0	0	0	0	0	0	0	0	0	0	0	0	0	0
UP	2025-10-07	Hector-Dumas	control	68	40	0	0	0	0	0	0	0	0	0	0	0	0	0	0	0
UP	2025-10-07	Hector-Dumas	control	68	45	1	0	0	0	1	0	0	0	0	0	0	0	0	0	0
UP	2025-10-07	Hector-Dumas	control	68	50	0	0	0	0	0	0	0	0	0	0	0	0	0	0	0
UP	2025-10-07	Hector-Dumas	control	68	55	0	0	0	0	0	0	0	0	0	0	0	0	0	0	0
UP	2025-10-07	Hector-Dumas	control	68	60	3	0	0	0	1	0	0	0	0	0	0	0	0	0	0
UP	2025-10-07	Hector-Dumas	control	68	65	1	0	0	0	1	0	0	0	0	0	0	0	0	0	0
UP	2025-10-07	Hector-Dumas	control	68	70	1	0	0	0	1	0	0	0	0	0	0	0	0	0	0
UP	2025-10-07	Hector-Dumas	control	68	75	1	0	0	0	1	0	0	0	0	0	0	0	0	0	0
UP	2025-10-07	Hector-Dumas	control	68	80	1	0	0	0	1	0	0	0	0	0	0	0	0	0	0
UP	2025-10-07	Hector-Dumas	control	68	85	1	0	0	0	1	0	0	0	0	0	0	0	0	0	0
UP	2025-10-07	Hector-Dumas	control	68	90	1	0	0	0	1	0	0	0	0	0	0	0	0	0	0
UP	2025-10-07	Hector-Dumas	control	68	95	1	0	0	0	1	0	0	0	0	0	0	0	0	0	0
UP	2025-10-07	Hector-Dumas	control	68	100	0	0	0	0	0	0	0	0	0	0	0	0	0	0	0
UP	2025-10-07	Hector-Dumas	control	68	105	0	0	0	0	0	0	0	0	0	0	0	0	0	0	0
UP	2025-10-07	Hector-Dumas	control	68	110	0	0	0	0	0	0	0	0	0	0	0	0	0	0	0
UP	2025-10-07	Hector-Dumas	control	68	115	0	0	0	0	0	0	0	0	0	0	0	0	0	0	0
UP	2025-10-07	Hector-Dumas	control	68	120	0	0	0	0	0	0	0	0	0	0	0	0	0	0	0
UP	2025-10-07	Hector-Dumas	chips	69	5	0	0	0	0	0	0	0	0	0	0	0	0	0	0	0
UP	2025-10-07	Hector-Dumas	chips	69	10	0	0	0	0	0	0	0	0	0	0	0	0	0	0	0
UP	2025-10-07	Hector-Dumas	chips	69	15	0	0	0	0	0	0	0	0	0	0	0	0	0	0	0
UP	2025-10-07	Hector-Dumas	chips	69	20	0	0	0	0	0	0	0	0	0	0	0	0	0	0	0
UP	2025-10-07	Hector-Dumas	chips	69	25	0	0	0	0	0	0	0	0	0	0	0	0	0	0	0
UP	2025-10-07	Hector-Dumas	chips	69	30	0	0	0	0	0	0	0	0	0	0	0	0	0	0	0
UP	2025-10-07	Hector-Dumas	chips	69	35	0	0	0	0	0	0	0	0	0	0	0	0	0	0	0
UP	2025-10-07	Hector-Dumas	chips	69	40	0	0	0	0	0	0	0	0	0	0	0	0	0	0	0
UP	2025-10-07	Hector-Dumas	chips	69	45	0	0	0	0	0	0	0	0	0	0	0	0	0	0	0
UP	2025-10-07	Hector-Dumas	chips	69	50	0	0	0	0	0	0	0	0	0	0	0	0	0	0	0
UP	2025-10-07	Hector-Dumas	chips	69	55	0	0	0	0	0	0	0	0	0	0	0	0	0	0	0
UP	2025-10-07	Hector-Dumas	chips	69	60	0	0	0	0	0	0	0	0	0	0	0	0	0	0	0
UP	2025-10-07	Hector-Dumas	chips	69	65	0	0	0	0	0	0	0	0	0	0	0	0	0	0	0
UP	2025-10-07	Hector-Dumas	chips	69	70	0	0	0	0	0	0	0	0	0	0	0	0	0	0	0
UP	2025-10-07	Hector-Dumas	chips	69	75	0	0	0	0	0	0	0	0	0	0	0	0	0	0	0
UP	2025-10-07	Hector-Dumas	chips	69	80	0	0	0	0	0	0	0	0	0	0	0	0	0	0	0
UP	2025-10-07	Hector-Dumas	chips	69	85	0	0	0	0	0	0	0	0	0	0	0	0	0	0	0
UP	2025-10-07	Hector-Dumas	chips	69	90	0	0	0	0	0	0	0	0	0	0	0	0	0	0	0
UP	2025-10-07	Hector-Dumas	chips	69	95	0	0	0	0	0	0	0	0	0	0	0	0	0	0	0
UP	2025-10-07	Hector-Dumas	chips	69	100	0	0	0	0	0	0	0	0	0	0	0	0	0	0	0
UP	2025-10-07	Hector-Dumas	chips	69	105	0	0	0	0	0	0	0	0	0	0	0	0	0	0	0
UP	2025-10-07	Hector-Dumas	chips	69	110	0	0	0	0	0	0	0	0	0	0	0	0	0	0	0
UP	2025-10-07	Hector-Dumas	chips	69	115	0	0	0	0	0	0	0	0	0	0	0	0	0	0	0
UP	2025-10-07	Hector-Dumas	chips	69	120	0	0	0	0	0	0	0	0	0	0	0	0	0	0	0
UP	2025-10-07	Hector-Dumas	oreo	70	5	1	0	0	0	1	0	0	0	0	0	0	0	0	0	0
UP	2025-10-07	Hector-Dumas	oreo	70	10	0	0	0	0	0	0	0	0	0	0	0	0	0	0	0
UP	2025-10-07	Hector-Dumas	oreo	70	15	0	0	0	0	0	0	0	0	0	0	0	0	0	0	0
UP	2025-10-07	Hector-Dumas	oreo	70	20	0	0	0	0	0	0	0	0	0	0	0	0	0	0	0
UP	2025-10-07	Hector-Dumas	oreo	70	25	0	0	0	0	0	0	0	0	0	0	0	0	0	0	0
UP	2025-10-07	Hector-Dumas	oreo	70	30	0	0	0	0	0	0	0	0	0	0	0	0	0	0	0
UP	2025-10-07	Hector-Dumas	oreo	70	35	0	0	0	0	0	0	0	0	0	0	0	0	0	0	0
UP	2025-10-07	Hector-Dumas	oreo	70	40	0	0	0	0	0	0	0	0	0	0	0	0	0	0	0
UP	2025-10-07	Hector-Dumas	oreo	70	45	0	0	0	0	0	0	0	0	0	0	0	0	0	0	0
UP	2025-10-07	Hector-Dumas	oreo	70	50	0	0	0	0	0	0	0	0	0	0	0	0	0	0	0
UP	2025-10-07	Hector-Dumas	oreo	70	55	0	0	0	0	0	0	0	0	0	0	0	0	0	0	0
UP	2025-10-07	Hector-Dumas	oreo	70	60	0	0	0	0	0	0	0	0	0	0	0	0	0	0	0
UP	2025-10-07	Hector-Dumas	oreo	70	65	0	0	0	0	0	0	0	0	0	0	0	0	0	0	0
UP	2025-10-07	Hector-Dumas	oreo	70	70	0	0	0	0	0	0	0	0	0	0	0	0	0	0	0
UP	2025-10-07	Hector-Dumas	oreo	70	75	0	0	0	0	0	0	0	0	0	0	0	0	0	0	0
UP	2025-10-07	Hector-Dumas	oreo	70	80	0	0	0	0	0	0	0	0	0	0	0	0	0	0	0
UP	2025-10-07	Hector-Dumas	oreo	70	85	0	0	0	0	0	0	0	0	0	0	0	0	0	0	0
UP	2025-10-07	Hector-Dumas	oreo	70	90	1	0	0	0	1	0	0	0	0	0	0	0	0	0	0
UP	2025-10-07	Hector-Dumas	oreo	70	95	0	0	0	0	0	0	0	0	0	0	0	0	0	0	0
UP	2025-10-07	Hector-Dumas	oreo	70	100	0	0	0	0	0	0	0	0	0	0	0	0	0	0	0
UP	2025-10-07	Hector-Dumas	oreo	70	105	0	0	0	0	0	0	0	0	0	0	0	0	0	0	0
UP	2025-10-07	Hector-Dumas	oreo	70	110	0	0	0	0	0	0	0	0	0	0	0	0	0	0	0
UP	2025-10-07	Hector-Dumas	oreo	70	115	0	0	0	0	0	0	0	0	0	0	0	0	0	0	0
UP	2025-10-07	Hector-Dumas	oreo	70	120	0	0	0	0	0	0	0	0	0	0	0	0	0	0	0
UP	2025-10-07	Hector-Dumas	control	71	5	3	0	0	0	1	0	0	0	0	0	0	0	0	0	0
UP	2025-10-07	Hector-Dumas	control	71	10	1	0	0	0	1	0	0	0	0	0	0	0	0	0	0
UP	2025-10-07	Hector-Dumas	control	71	15	1	0	0	0	1	0	0	0	0	0	0	0	0	0	0
UP	2025-10-07	Hector-Dumas	control	71	20	4	0	0	0	1	0	0	0	0	0	0	0	0	0	0
UP	2025-10-07	Hector-Dumas	control	71	25	0	0	0	0	0	0	0	0	0	0	0	0	0	0	0
UP	2025-10-07	Hector-Dumas	control	71	30	1	0	0	0	1	0	0	0	0	0	0	0	0	0	0
UP	2025-10-07	Hector-Dumas	control	71	35	1	0	0	0	1	0	0	0	0	0	0	0	0	0	0
UP	2025-10-07	Hector-Dumas	control	71	40	1	0	0	0	1	0	0	0	0	0	0	0	0	0	0
UP	2025-10-07	Hector-Dumas	control	71	45	6	0	0	0	1	0	0	0	0	0	0	0	0	0	0
UP	2025-10-07	Hector-Dumas	control	71	50	7	0	0	0	1	0	0	0	0	0	0	0	0	0	0
UP	2025-10-07	Hector-Dumas	control	71	55	7	0	0	0	1	0	0	0	0	0	0	0	0	0	0
UP	2025-10-07	Hector-Dumas	control	71	60	6	0	0	0	1	0	0	0	0	0	0	0	0	0	0
UP	2025-10-07	Hector-Dumas	control	71	65	2	0	0	0	1	0	0	0	0	0	0	0	0	0	0
UP	2025-10-07	Hector-Dumas	control	71	70	1	0	0	0	1	0	0	0	0	0	0	0	0	0	0
UP	2025-10-07	Hector-Dumas	control	71	75	2	0	0	0	1	0	0	0	0	0	0	0	0	0	0
UP	2025-10-07	Hector-Dumas	control	71	80	1	0	0	0	1	0	0	0	0	0	0	0	0	0	0
UP	2025-10-07	Hector-Dumas	control	71	85	2	0	0	0	1	0	0	0	0	0	0	0	0	0	0
UP	2025-10-07	Hector-Dumas	control	71	90	2	0	0	0	1	0	0	0	0	0	0	0	0	0	0
UP	2025-10-07	Hector-Dumas	control	71	95	3	0	0	0	1	0	0	0	0	0	0	0	0	0	0
UP	2025-10-07	Hector-Dumas	control	71	100	0	0	0	0	0	0	0	0	0	0	0	0	0	0	0
UP	2025-10-07	Hector-Dumas	control	71	105	0	0	0	0	0	0	0	0	0	0	0	0	0	0	0
UP	2025-10-07	Hector-Dumas	control	71	110	0	0	0	0	0	0	0	0	0	0	0	0	0	0	0
UP	2025-10-07	Hector-Dumas	control	71	115	0	0	0	0	0	0	0	0	0	0	0	0	0	0	0
UP	2025-10-07	Hector-Dumas	control	71	120	0	0	0	0	0	0	0	0	0	0	0	0	0	0	0
UP	2025-10-07	Hector-Dumas	chips	72	5	0	0	0	0	0	0	0	0	0	0	0	0	0	0	0
UP	2025-10-07	Hector-Dumas	chips	72	10	0	0	0	0	0	0	0	0	0	0	0	0	0	0	0
UP	2025-10-07	Hector-Dumas	chips	72	15	0	0	0	0	0	0	0	0	0	0	0	0	0	0	0
UP	2025-10-07	Hector-Dumas	chips	72	20	0	0	0	0	0	0	0	0	0	0	0	0	0	0	0
UP	2025-10-07	Hector-Dumas	chips	72	25	0	0	0	0	0	0	0	0	0	0	0	0	0	0	0
UP	2025-10-07	Hector-Dumas	chips	72	30	0	0	0	0	0	0	0	0	0	0	0	0	0	0	0
UP	2025-10-07	Hector-Dumas	chips	72	35	0	0	0	0	0	0	0	0	0	0	0	0	0	0	0
UP	2025-10-07	Hector-Dumas	chips	72	40	0	0	0	0	0	0	0	0	0	0	0	0	0	0	0
UP	2025-10-07	Hector-Dumas	chips	72	45	0	0	0	0	0	0	0	0	0	0	0	0	0	0	0
UP	2025-10-07	Hector-Dumas	chips	72	50	0	0	0	0	0	0	0	0	0	0	0	0	0	0	0
UP	2025-10-07	Hector-Dumas	chips	72	55	0	0	0	0	0	0	0	0	0	0	0	0	0	0	0
UP	2025-10-07	Hector-Dumas	chips	72	60	0	0	0	0	0	0	0	0	0	0	0	0	0	0	0
UP	2025-10-07	Hector-Dumas	chips	72	65	0	0	0	0	0	0	0	0	0	0	0	0	0	0	0
UP	2025-10-07	Hector-Dumas	chips	72	70	0	0	0	0	0	0	0	0	0	0	0	0	0	0	0
UP	2025-10-07	Hector-Dumas	chips	72	75	0	0	0	0	0	0	0	0	0	0	0	0	0	0	0
UP	2025-10-07	Hector-Dumas	chips	72	80	0	0	0	0	0	0	0	0	0	0	0	0	0	0	0
UP	2025-10-07	Hector-Dumas	chips	72	85	0	0	0	0	0	0	0	0	0	0	0	0	0	0	0
UP	2025-10-07	Hector-Dumas	chips	72	90	0	0	0	0	0	0	0	0	0	0	0	0	0	0	0
UP	2025-10-07	Hector-Dumas	chips	72	95	0	0	0	0	0	0	0	0	0	0	0	0	0	0	0
UP	2025-10-07	Hector-Dumas	chips	72	100	0	0	0	0	0	0	0	0	0	0	0	0	0	0	0
UP	2025-10-07	Hector-Dumas	chips	72	105	0	0	0	0	0	0	0	0	0	0	0	0	0	0	0
UP	2025-10-07	Hector-Dumas	chips	72	110	0	0	0	0	0	0	0	0	0	0	0	0	0	0	0
UP	2025-10-07	Hector-Dumas	chips	72	115	0	0	0	0	0	0	0	0	0	0	0	0	0	0	0
UP	2025-10-07	Hector-Dumas	chips	72	120	0	0	0	0	0	0	0	0	0	0	0	0	0	0	0
UP	2025-10-07	Anabel-Aslithe	control	73	5	2	0	0	0	0	0	0	0	0	0	0	0	0	0	0
UP	2025-10-07	Anabel-Aslithe	control	73	10	2	0	0	0	0	0	0	0	0	0	0	0	0	0	0
UP	2025-10-07	Anabel-Aslithe	control	73	15	2	0	0	0	0	0	0	0	0	0	0	0	0	0	0
UP	2025-10-07	Anabel-Aslithe	control	73	20	2	0	0	0	0	0	0	2	0	0	0	0	0	0	0
UP	2025-10-07	Anabel-Aslithe	control	73	25	2	0	0	0	0	0	0	2	0	0	0	0	0	0	0
UP	2025-10-07	Anabel-Aslithe	control	73	30	2	0	0	0	0	0	0	2	0	0	0	0	0	0	0
UP	2025-10-07	Anabel-Aslithe	control	73	35	4	0	0	0	0	0	0	4	0	0	0	0	0	0	0
UP	2025-10-07	Anabel-Aslithe	control	73	40	4	0	0	0	0	0	0	4	0	0	0	0	0	0	0
UP	2025-10-07	Anabel-Aslithe	control	73	45	4	0	0	0	0	0	0	4	0	0	0	0	0	0	0
UP	2025-10-07	Anabel-Aslithe	control	73	50	4	0	0	0	0	0	0	4	0	0	0	0	0	0	0
UP	2025-10-07	Anabel-Aslithe	control	73	55	2	0	0	0	0	0	0	2	0	0	0	0	0	0	0
UP	2025-10-07	Anabel-Aslithe	control	73	60	2	0	0	0	0	0	0	2	0	0	0	0	0	0	0
UP	2025-10-07	Anabel-Aslithe	control	73	65	2	0	0	0	0	0	0	2	0	0	0	0	0	0	0
UP	2025-10-07	Anabel-Aslithe	control	73	70	2	0	0	0	0	0	0	2	0	0	0	0	0	0	0
UP	2025-10-07	Anabel-Aslithe	control	73	75	2	0	0	0	0	0	0	2	0	0	0	0	0	0	0
UP	2025-10-07	Anabel-Aslithe	control	73	80	1	0	0	0	0	0	0	1	0	0	0	0	0	0	0
UP	2025-10-07	Anabel-Aslithe	control	73	85	1	0	0	0	0	0	0	1	0	0	0	0	0	0	0
UP	2025-10-07	Anabel-Aslithe	control	73	90	1	0	0	0	0	0	0	1	0	0	0	0	0	0	0
UP	2025-10-07	Anabel-Aslithe	control	73	95	1	0	0	0	0	0	0	1	0	0	0	0	0	0	0
UP	2025-10-07	Anabel-Aslithe	control	73	100	1	0	0	0	0	0	0	1	0	0	0	0	0	0	0
UP	2025-10-07	Anabel-Aslithe	control	73	105	1	0	0	0	0	0	0	1	0	0	0	0	0	0	0
UP	2025-10-07	Anabel-Aslithe	control	73	110	1	0	0	0	0	0	0	1	0	0	0	0	0	0	0
UP	2025-10-07	Anabel-Aslithe	control	73	115	1	0	0	0	0	0	0	1	0	0	0	0	0	0	0
UP	2025-10-07	Anabel-Aslithe	control	73	120	1	0	0	0	0	0	0	1	0	0	0	0	0	0	0
UP	2025-10-07	Anabel-Aslithe	chips	74	5	0	0	0	0	0	0	0	0	0	0	0	0	0	0	0
UP	2025-10-07	Anabel-Aslithe	chips	74	10	0	0	0	0	0	0	0	0	0	0	0	0	0	0	0
UP	2025-10-07	Anabel-Aslithe	chips	74	15	0	0	0	0	0	0	0	0	0	0	0	0	0	0	0
UP	2025-10-07	Anabel-Aslithe	chips	74	20	0	0	0	0	0	0	0	0	0	0	0	0	0	0	0
UP	2025-10-07	Anabel-Aslithe	chips	74	25	0	0	0	0	0	0	0	0	0	0	0	0	0	0	0
UP	2025-10-07	Anabel-Aslithe	chips	74	30	0	0	0	0	0	0	0	0	0	0	0	0	0	0	0
UP	2025-10-07	Anabel-Aslithe	chips	74	35	0	0	0	0	0	0	0	0	0	0	0	0	0	0	0
UP	2025-10-07	Anabel-Aslithe	chips	74	40	0	0	0	0	0	0	0	0	0	0	0	0	0	0	0
UP	2025-10-07	Anabel-Aslithe	chips	74	45	0	0	0	0	0	0	0	0	0	0	0	0	0	0	0
UP	2025-10-07	Anabel-Aslithe	chips	74	50	0	0	0	0	0	0	0	0	0	0	0	0	0	0	0
UP	2025-10-07	Anabel-Aslithe	chips	74	55	0	0	0	0	0	0	0	0	0	0	0	0	0	0	0
UP	2025-10-07	Anabel-Aslithe	chips	74	60	0	0	0	0	0	0	0	0	0	0	0	0	0	0	0
UP	2025-10-07	Anabel-Aslithe	chips	74	65	3	0	0	0	0	0	0	0	0	3	0	0	0	0	0
UP	2025-10-07	Anabel-Aslithe	chips	74	70	0	0	0	0	0	0	0	0	0	0	0	0	0	0	0
UP	2025-10-07	Anabel-Aslithe	chips	74	75	2	0	0	0	0	0	0	0	0	2	0	0	0	0	0
UP	2025-10-07	Anabel-Aslithe	chips	74	80	1	0	0	0	0	0	0	0	0	2	0	0	0	0	0
UP	2025-10-07	Anabel-Aslithe	chips	74	85	1	0	0	0	0	0	0	0	0	1	0	0	0	0	0
UP	2025-10-07	Anabel-Aslithe	chips	74	90	5	0	0	0	0	0	0	0	0	5	0	0	0	0	0
UP	2025-10-07	Anabel-Aslithe	chips	74	95	0	0	0	0	0	0	0	0	0	0	0	0	0	0	0
UP	2025-10-07	Anabel-Aslithe	chips	74	100	0	0	0	0	0	0	0	0	0	0	0	0	0	0	0
UP	2025-10-07	Anabel-Aslithe	chips	74	105	0	0	0	0	0	0	0	0	0	0	0	0	0	0	0
UP	2025-10-07	Anabel-Aslithe	chips	74	110	0	0	0	0	0	0	0	0	0	0	0	0	0	0	0
UP	2025-10-07	Anabel-Aslithe	chips	74	115	0	0	0	0	0	0	0	0	0	0	0	0	0	0	0
UP	2025-10-07	Anabel-Aslithe	chips	74	120	0	0	0	0	0	0	0	0	0	0	0	0	0	0	0
UP	2025-10-07	Anabel-Aslithe	oreo	75	5	1	0	0	0	0	0	1	0	0	0	0	0	0	0	0
UP	2025-10-07	Anabel-Aslithe	oreo	75	10	1	0	0	0	0	0	1	0	0	0	0	0	0	0	0
UP	2025-10-07	Anabel-Aslithe	oreo	75	15	0	0	0	0	0	0	0	0	0	0	0	0	0	0	0
UP	2025-10-07	Anabel-Aslithe	oreo	75	20	0	0	0	0	0	0	0	0	0	0	0	0	0	0	0
UP	2025-10-07	Anabel-Aslithe	oreo	75	25	0	0	0	0	0	0	0	0	0	0	0	0	0	0	0
UP	2025-10-07	Anabel-Aslithe	oreo	75	30	1	0	0	0	0	0	0	0	0	0	1	0	0	0	0
UP	2025-10-07	Anabel-Aslithe	oreo	75	35	1	0	0	0	0	0	0	0	0	0	1	0	0	0	0
UP	2025-10-07	Anabel-Aslithe	oreo	75	40	1	0	0	0	0	0	0	0	0	0	1	0	0	0	0
UP	2025-10-07	Anabel-Aslithe	oreo	75	45	1	0	0	0	0	0	0	0	0	0	1	0	0	0	0
UP	2025-10-07	Anabel-Aslithe	oreo	75	50	4	0	0	0	0	0	0	0	0	0	4	0	0	0	0
UP	2025-10-07	Anabel-Aslithe	oreo	75	55	4	0	0	0	0	0	0	0	0	0	4	0	0	0	0
UP	2025-10-07	Anabel-Aslithe	oreo	75	60	3	0	0	0	0	0	0	0	0	0	3	0	0	0	0
UP	2025-10-07	Anabel-Aslithe	oreo	75	65	3	0	0	0	0	0	0	0	0	0	3	0	0	0	0
UP	2025-10-07	Anabel-Aslithe	oreo	75	70	3	0	0	0	0	0	0	0	0	0	3	0	0	0	0
UP	2025-10-07	Anabel-Aslithe	oreo	75	75	3	0	0	0	0	0	0	0	0	0	3	0	0	0	0
UP	2025-10-07	Anabel-Aslithe	oreo	75	80	0	0	0	0	0	0	0	0	0	0	0	0	0	0	0
UP	2025-10-07	Anabel-Aslithe	oreo	75	85	0	0	0	0	0	0	0	0	0	0	0	0	0	0	0
UP	2025-10-07	Anabel-Aslithe	oreo	75	90	0	0	0	0	0	0	0	0	0	0	0	0	0	0	0
UP	2025-10-07	Anabel-Aslithe	oreo	75	95	0	0	0	0	0	0	0	0	0	0	0	0	0	0	0
UP	2025-10-07	Anabel-Aslithe	oreo	75	100	0	0	0	0	0	0	0	0	0	0	0	0	0	0	0
UP	2025-10-07	Anabel-Aslithe	oreo	75	105	0	0	0	0	0	0	0	0	0	0	0	0	0	0	0
UP	2025-10-07	Anabel-Aslithe	oreo	75	110	0	0	0	0	0	0	0	0	0	0	0	0	0	0	0
UP	2025-10-07	Anabel-Aslithe	oreo	75	115	0	0	0	0	0	0	0	0	0	0	0	0	0	0	0
UP	2025-10-07	Anabel-Aslithe	oreo	75	120	0	0	0	0	0	0	0	0	0	0	0	0	0	0	0
UP	2025-10-07	Anabel-Aslithe	control	76	5	3	0	0	0	0	0	3	0	0	0	0	0	0	0	0
UP	2025-10-07	Anabel-Aslithe	control	76	10	3	0	0	0	0	0	3	0	0	0	0	0	0	0	0
UP	2025-10-07	Anabel-Aslithe	control	76	15	3	0	0	0	0	0	3	0	0	0	0	0	0	0	0
UP	2025-10-07	Anabel-Aslithe	control	76	20	3	0	0	0	0	0	3	0	0	0	0	0	0	0	0
UP	2025-10-07	Anabel-Aslithe	control	76	25	3	0	0	0	0	0	3	0	0	0	0	0	0	0	0
UP	2025-10-07	Anabel-Aslithe	control	76	30	4	0	0	0	0	0	4	0	0	0	0	0	0	0	0
UP	2025-10-07	Anabel-Aslithe	control	76	35	4	0	0	0	0	0	4	0	0	0	0	0	0	0	0
UP	2025-10-07	Anabel-Aslithe	control	76	40	0	0	0	0	0	0	0	0	0	0	0	0	0	0	0
UP	2025-10-07	Anabel-Aslithe	control	76	45	0	0	0	0	0	0	0	0	0	0	0	0	0	0	0
UP	2025-10-07	Anabel-Aslithe	control	76	50	0	0	0	0	0	0	0	0	0	0	0	0	0	0	0
UP	2025-10-07	Anabel-Aslithe	control	76	55	2	0	0	0	0	0	0	0	0	2	0	0	0	0	0
UP	2025-10-07	Anabel-Aslithe	control	76	60	0	0	0	0	0	0	0	0	0	0	0	0	0	0	0
UP	2025-10-07	Anabel-Aslithe	control	76	65	0	0	0	0	0	0	0	0	0	0	0	0	0	0	0
UP	2025-10-07	Anabel-Aslithe	control	76	70	0	0	0	0	0	0	0	0	0	0	0	0	0	0	0
UP	2025-10-07	Anabel-Aslithe	control	76	75	0	0	0	0	0	0	0	0	0	0	0	0	0	0	0
UP	2025-10-07	Anabel-Aslithe	control	76	80	0	0	0	0	0	0	0	0	0	0	0	0	0	0	0
UP	2025-10-07	Anabel-Aslithe	control	76	85	0	0	0	0	0	0	0	0	0	0	0	0	0	0	0
UP	2025-10-07	Anabel-Aslithe	control	76	90	0	0	0	0	0	0	0	0	0	0	0	0	0	0	0
UP	2025-10-07	Anabel-Aslithe	control	76	95	0	0	0	0	0	0	0	0	0	0	0	0	0	0	0
UP	2025-10-07	Anabel-Aslithe	control	76	100	0	0	0	0	0	0	0	0	0	0	0	0	0	0	0
UP	2025-10-07	Anabel-Aslithe	control	76	105	0	0	0	0	0	0	0	0	0	0	0	0	0	0	0
UP	2025-10-07	Anabel-Aslithe	control	76	110	0	0	0	0	0	0	0	0	0	0	0	0	0	0	0
UP	2025-10-07	Anabel-Aslithe	control	76	115	0	0	0	0	0	0	0	0	0	0	0	0	0	0	0
UP	2025-10-07	Anabel-Aslithe	control	76	120	0	0	0	0	0	0	0	0	0	0	0	0	0	0	0
UP	2025-10-07	Anabel-Aslithe	chips	77	5	0	0	0	0	0	0	0	0	0	0	0	0	0	0	0
UP	2025-10-07	Anabel-Aslithe	chips	77	10	0	0	0	0	0	0	0	0	0	0	0	0	0	0	0
UP	2025-10-07	Anabel-Aslithe	chips	77	15	0	0	0	0	0	0	0	0	0	0	0	0	0	0	0
UP	2025-10-07	Anabel-Aslithe	chips	77	20	0	0	0	0	0	0	0	0	0	0	0	0	0	0	0
UP	2025-10-07	Anabel-Aslithe	chips	77	25	0	0	0	0	0	0	0	0	0	0	0	0	0	0	0
UP	2025-10-07	Anabel-Aslithe	chips	77	30	0	0	0	0	0	0	0	0	0	0	0	0	0	0	0
UP	2025-10-07	Anabel-Aslithe	chips	77	35	0	0	0	0	0	0	0	0	0	0	0	0	0	0	0
UP	2025-10-07	Anabel-Aslithe	chips	77	40	0	0	0	0	0	0	0	0	0	0	0	0	0	0	0
UP	2025-10-07	Anabel-Aslithe	chips	77	45	0	0	0	0	0	0	0	0	0	0	0	0	0	0	0
UP	2025-10-07	Anabel-Aslithe	chips	77	50	0	0	0	0	0	0	0	0	0	0	0	0	0	0	0
UP	2025-10-07	Anabel-Aslithe	chips	77	55	0	0	0	0	0	0	0	0	0	0	0	0	0	0	0
UP	2025-10-07	Anabel-Aslithe	chips	77	60	0	0	0	0	0	0	0	0	0	0	0	0	0	0	0
UP	2025-10-07	Anabel-Aslithe	chips	77	65	0	0	0	0	0	0	0	0	0	0	0	0	0	0	0
UP	2025-10-07	Anabel-Aslithe	chips	77	70	0	0	0	0	0	0	0	0	0	0	0	0	0	0	0
UP	2025-10-07	Anabel-Aslithe	chips	77	75	0	0	0	0	0	0	0	0	0	0	0	0	0	0	0
UP	2025-10-07	Anabel-Aslithe	chips	77	80	0	0	0	0	0	0	0	0	0	0	0	0	0	0	0
UP	2025-10-07	Anabel-Aslithe	chips	77	85	0	0	0	0	0	0	0	0	0	0	0	0	0	0	0
UP	2025-10-07	Anabel-Aslithe	chips	77	90	0	0	0	0	0	0	0	0	0	0	0	0	0	0	0
UP	2025-10-07	Anabel-Aslithe	chips	77	95	0	0	0	0	0	0	0	0	0	0	0	0	0	0	0
UP	2025-10-07	Anabel-Aslithe	chips	77	100	0	0	0	0	0	0	0	0	0	0	0	0	0	0	0
UP	2025-10-07	Anabel-Aslithe	chips	77	105	0	0	0	0	0	0	0	0	0	0	0	0	0	0	0
UP	2025-10-07	Anabel-Aslithe	chips	77	110	0	0	0	0	0	0	0	0	0	0	0	0	0	0	0
UP	2025-10-07	Anabel-Aslithe	chips	77	115	0	0	0	0	0	0	0	0	0	0	0	0	0	0	0
UP	2025-10-07	Anabel-Aslithe	chips	77	120	0	0	0	0	0	0	0	0	0	0	0	0	0	0	0
UP	2025-10-07	Anabel-Aslithe	oreo	78	5	0	0	0	0	0	0	0	0	0	0	0	0	0	0	0
UP	2025-10-07	Anabel-Aslithe	oreo	78	10	0	0	0	0	0	0	0	0	0	0	0	0	0	0	0
UP	2025-10-07	Anabel-Aslithe	oreo	78	15	0	0	0	0	0	0	0	0	0	0	0	0	0	0	0
UP	2025-10-07	Anabel-Aslithe	oreo	78	20	0	0	0	0	0	0	0	0	0	0	0	0	0	0	0
UP	2025-10-07	Anabel-Aslithe	oreo	78	25	0	0	0	0	0	0	0	0	0	0	0	0	0	0	0
UP	2025-10-07	Anabel-Aslithe	oreo	78	30	0	0	0	0	0	0	0	0	0	0	0	0	0	0	0
UP	2025-10-07	Anabel-Aslithe	oreo	78	35	0	0	0	0	0	0	0	0	0	0	0	0	0	0	0
UP	2025-10-07	Anabel-Aslithe	oreo	78	40	0	0	0	0	0	0	0	0	0	0	0	0	0	0	0
UP	2025-10-07	Anabel-Aslithe	oreo	78	45	0	0	0	0	0	0	0	0	0	0	0	0	0	0	0
UP	2025-10-07	Anabel-Aslithe	oreo	78	50	0	0	0	0	0	0	0	0	0	0	0	0	0	0	0
UP	2025-10-07	Anabel-Aslithe	oreo	78	55	0	0	0	0	0	0	0	0	0	0	0	0	0	0	0
UP	2025-10-07	Anabel-Aslithe	oreo	78	60	0	0	0	0	0	0	0	0	0	0	0	0	0	0	0
UP	2025-10-07	Anabel-Aslithe	oreo	78	65	0	0	0	0	0	0	0	0	0	0	0	0	0	0	0
UP	2025-10-07	Anabel-Aslithe	oreo	78	70	0	0	0	0	0	0	0	0	0	0	0	0	0	0	0
UP	2025-10-07	Anabel-Aslithe	oreo	78	75	0	0	0	0	0	0	0	0	0	0	0	0	0	0	0
UP	2025-10-07	Anabel-Aslithe	oreo	78	80	0	0	0	0	0	0	0	0	0	0	0	0	0	0	0
UP	2025-10-07	Anabel-Aslithe	oreo	78	85	0	0	0	0	0	0	0	0	0	0	0	0	0	0	0
UP	2025-10-07	Anabel-Aslithe	oreo	78	90	0	0	0	0	0	0	0	0	0	0	0	0	0	0	0
UP	2025-10-07	Anabel-Aslithe	oreo	78	95	0	0	0	0	0	0	0	0	0	0	0	0	0	0	0
UP	2025-10-07	Anabel-Aslithe	oreo	78	100	0	0	0	0	0	0	0	0	0	0	0	0	0	0	0
UP	2025-10-07	Anabel-Aslithe	oreo	78	105	0	0	0	0	0	0	0	0	0	0	0	0	0	0	0
UP	2025-10-07	Anabel-Aslithe	oreo	78	110	0	0	0	0	0	0	0	0	0	0	0	0	0	0	0
UP	2025-10-07	Anabel-Aslithe	oreo	78	115	0	0	0	0	0	0	0	0	0	0	0	0	0	0	0
UP	2025-10-07	Anabel-Aslithe	oreo	78	120	0	0	0	0	0	0	0	0	0	0	0	0	0	0	0
UP	2025-10-07	Anabel-Aslithe	control	79	5	2	0	0	0	0	0	0	0	0	2	0	0	0	0	0
UP	2025-10-07	Anabel-Aslithe	control	79	10	2	0	0	0	0	0	0	0	0	2	0	0	0	0	0
UP	2025-10-07	Anabel-Aslithe	control	79	15	0	0	0	0	0	0	0	0	0	0	0	0	0	0	0
UP	2025-10-07	Anabel-Aslithe	control	79	20	0	0	0	0	0	0	0	0	0	0	0	0	0	0	0
UP	2025-10-07	Anabel-Aslithe	control	79	25	0	0	0	0	0	0	0	0	0	0	0	0	0	0	0
UP	2025-10-07	Anabel-Aslithe	control	79	30	3	0	0	0	0	0	0	0	0	0	3	0	0	0	0
UP	2025-10-07	Anabel-Aslithe	control	79	35	0	0	0	0	0	0	0	0	0	0	0	0	0	0	0
UP	2025-10-07	Anabel-Aslithe	control	79	40	0	0	0	0	0	0	0	0	0	0	0	0	0	0	0
UP	2025-10-07	Anabel-Aslithe	control	79	45	0	0	0	0	0	0	0	0	0	0	0	0	0	0	0
UP	2025-10-07	Anabel-Aslithe	control	79	50	0	0	0	0	0	0	0	0	0	0	0	0	0	0	0
UP	2025-10-07	Anabel-Aslithe	control	79	55	0	0	0	0	0	0	0	0	0	0	0	0	0	0	0
UP	2025-10-07	Anabel-Aslithe	control	79	60	0	0	0	0	0	0	0	0	0	0	0	0	0	0	0
UP	2025-10-07	Anabel-Aslithe	control	79	65	0	0	0	0	0	0	0	0	0	0	0	0	0	0	0
UP	2025-10-07	Anabel-Aslithe	control	79	70	0	0	0	0	0	0	0	0	0	0	0	0	0	0	0
UP	2025-10-07	Anabel-Aslithe	control	79	75	0	0	0	0	0	0	0	0	0	0	0	0	0	0	0
UP	2025-10-07	Anabel-Aslithe	control	79	80	0	0	0	0	0	0	0	0	0	0	0	0	0	0	0
UP	2025-10-07	Anabel-Aslithe	control	79	85	0	0	0	0	0	0	0	0	0	0	0	0	0	0	0
UP	2025-10-07	Anabel-Aslithe	control	79	90	0	0	0	0	0	0	0	0	0	0	0	0	0	0	0
UP	2025-10-07	Anabel-Aslithe	control	79	95	0	0	0	0	0	0	0	0	0	0	0	0	0	0	0
UP	2025-10-07	Anabel-Aslithe	control	79	100	0	0	0	0	0	0	0	0	0	0	0	0	0	0	0
UP	2025-10-07	Anabel-Aslithe	control	79	105	0	0	0	0	0	0	0	0	0	0	0	0	0	0	0
UP	2025-10-07	Anabel-Aslithe	control	79	110	0	0	0	0	0	0	0	0	0	0	0	0	0	0	0
UP	2025-10-07	Anabel-Aslithe	control	79	115	0	0	0	0	0	0	0	0	0	0	0	0	0	0	0
UP	2025-10-07	Anabel-Aslithe	control	79	120	0	0	0	0	0	0	0	0	0	0	0	0	0	0	0
UP	2025-10-07	Anabel-Aslithe	chips	80	5	0	0	0	0	0	0	0	0	0	0	0	0	0	0	0
UP	2025-10-07	Anabel-Aslithe	chips	80	10	0	0	0	0	0	0	0	0	0	0	0	0	0	0	0
UP	2025-10-07	Anabel-Aslithe	chips	80	15	0	0	0	0	0	0	0	0	0	0	0	0	0	0	0
UP	2025-10-07	Anabel-Aslithe	chips	80	20	0	0	0	0	0	0	0	0	0	0	0	0	0	0	0
UP	2025-10-07	Anabel-Aslithe	chips	80	25	0	0	0	0	0	0	0	0	0	0	0	0	0	0	0
UP	2025-10-07	Anabel-Aslithe	chips	80	30	0	0	0	0	0	0	0	0	0	0	0	0	0	0	0
UP	2025-10-07	Anabel-Aslithe	chips	80	35	0	0	0	0	0	0	0	0	0	0	0	0	0	0	0
UP	2025-10-07	Anabel-Aslithe	chips	80	40	0	0	0	0	0	0	0	0	0	0	0	0	0	0	0
UP	2025-10-07	Anabel-Aslithe	chips	80	45	0	0	0	0	0	0	0	0	0	0	0	0	0	0	0
UP	2025-10-07	Anabel-Aslithe	chips	80	50	0	0	0	0	0	0	0	0	0	0	0	0	0	0	0
UP	2025-10-07	Anabel-Aslithe	chips	80	55	0	0	0	0	0	0	0	0	0	0	0	0	0	0	0
UP	2025-10-07	Anabel-Aslithe	chips	80	60	0	0	0	0	0	0	0	0	0	0	0	0	0	0	0
UP	2025-10-07	Anabel-Aslithe	chips	80	65	0	0	0	0	0	0	0	0	0	0	0	0	0	0	0
UP	2025-10-07	Anabel-Aslithe	chips	80	70	0	0	0	0	0	0	0	0	0	0	0	0	0	0	0
UP	2025-10-07	Anabel-Aslithe	chips	80	75	0	0	0	0	0	0	0	0	0	0	0	0	0	0	0
UP	2025-10-07	Anabel-Aslithe	chips	80	80	0	0	0	0	0	0	0	0	0	0	0	0	0	0	0
UP	2025-10-07	Anabel-Aslithe	chips	80	85	0	0	0	0	0	0	0	0	0	0	0	0	0	0	0
UP	2025-10-07	Anabel-Aslithe	chips	80	90	0	0	0	0	0	0	0	0	0	0	0	0	0	0	0
UP	2025-10-07	Anabel-Aslithe	chips	80	95	0	0	0	0	0	0	0	0	0	0	0	0	0	0	0
UP	2025-10-07	Anabel-Aslithe	chips	80	100	0	0	0	0	0	0	0	0	0	0	0	0	0	0	0
UP	2025-10-07	Anabel-Aslithe	chips	80	105	0	0	0	0	0	0	0	0	0	0	0	0	0	0	0
UP	2025-10-07	Anabel-Aslithe	chips	80	110	0	0	0	0	0	0	0	0	0	0	0	0	0	0	0
UP	2025-10-07	Anabel-Aslithe	chips	80	115	0	0	0	0	0	0	0	0	0	0	0	0	0	0	0
UP	2025-10-07	Anabel-Aslithe	chips	80	120	0	0	0	0	0	0	0	0	0	0	0	0	0	0	0
UP	2025-10-07	Anabel-Aslithe	oreo	81	5	0	0	0	0	0	0	0	0	0	0	0	0	0	0	0
UP	2025-10-07	Anabel-Aslithe	oreo	81	10	0	0	0	0	0	0	0	0	0	0	0	0	0	0	0
UP	2025-10-07	Anabel-Aslithe	oreo	81	15	0	0	0	0	0	0	0	0	0	0	0	0	0	0	0
UP	2025-10-07	Anabel-Aslithe	oreo	81	20	0	0	0	0	0	0	0	0	0	0	0	0	0	0	0
UP	2025-10-07	Anabel-Aslithe	oreo	81	25	0	0	0	0	0	0	0	0	0	0	0	0	0	0	0
UP	2025-10-07	Anabel-Aslithe	oreo	81	30	0	0	0	0	0	0	0	0	0	0	0	0	0	0	0
UP	2025-10-07	Anabel-Aslithe	oreo	81	35	0	0	0	0	0	0	0	0	0	0	0	0	0	0	0
UP	2025-10-07	Anabel-Aslithe	oreo	81	40	0	0	0	0	0	0	0	0	0	0	0	0	0	0	0
UP	2025-10-07	Anabel-Aslithe	oreo	81	45	0	0	0	0	0	0	0	0	0	0	0	0	0	0	0
UP	2025-10-07	Anabel-Aslithe	oreo	81	50	0	0	0	0	0	0	0	0	0	0	0	0	0	0	0
UP	2025-10-07	Anabel-Aslithe	oreo	81	55	0	0	0	0	0	0	0	0	0	0	0	0	0	0	0
UP	2025-10-07	Anabel-Aslithe	oreo	81	60	2	0	0	0	0	0	2	0	0	0	0	0	0	0	0
UP	2025-10-07	Anabel-Aslithe	oreo	81	65	2	0	0	0	0	0	2	0	0	0	0	0	0	0	0
UP	2025-10-07	Anabel-Aslithe	oreo	81	70	0	0	0	0	0	0	0	0	0	0	0	0	0	0	0
UP	2025-10-07	Anabel-Aslithe	oreo	81	75	0	0	0	0	0	0	0	0	0	0	0	0	0	0	0
UP	2025-10-07	Anabel-Aslithe	oreo	81	80	0	0	0	0	0	0	0	0	0	0	0	0	0	0	0
UP	2025-10-07	Anabel-Aslithe	oreo	81	85	0	0	0	0	0	0	0	0	0	0	0	0	0	0	0
UP	2025-10-07	Anabel-Aslithe	oreo	81	90	0	0	0	0	0	0	0	0	0	0	0	0	0	0	0
UP	2025-10-07	Anabel-Aslithe	oreo	81	95	0	0	0	0	0	0	0	0	0	0	0	0	0	0	0
UP	2025-10-07	Anabel-Aslithe	oreo	81	100	0	0	0	0	0	0	0	0	0	0	0	0	0	0	0
UP	2025-10-07	Anabel-Aslithe	oreo	81	105	0	0	0	0	0	0	0	0	0	0	0	0	0	0	0
UP	2025-10-07	Anabel-Aslithe	oreo	81	110	0	0	0	0	0	0	0	0	0	0	0	0	0	0	0
UP	2025-10-07	Anabel-Aslithe	oreo	81	115	0	0	0	0	0	0	0	0	0	0	0	0	0	0	0
UP	2025-10-07	Anabel-Aslithe	oreo	81	120	0	0	0	0	0	0	0	0	0	0	0	0	0	0	0
UP	2025-10-07	Anabel-Aslithe	control	82	5	0	0	0	0	0	0	0	0	0	0	0	0	0	0	0
UP	2025-10-07	Anabel-Aslithe	control	82	10	0	0	0	0	0	0	0	0	0	0	0	0	0	0	0
UP	2025-10-07	Anabel-Aslithe	control	82	15	0	0	0	0	0	0	0	0	0	0	0	0	0	0	0
UP	2025-10-07	Anabel-Aslithe	control	82	20	0	0	0	0	0	0	0	0	0	0	0	0	0	0	0
UP	2025-10-07	Anabel-Aslithe	control	82	25	0	0	0	0	0	0	0	0	0	0	0	0	0	0	0
UP	2025-10-07	Anabel-Aslithe	control	82	30	0	0	0	0	0	0	0	0	0	0	0	0	0	0	0
UP	2025-10-07	Anabel-Aslithe	control	82	35	0	0	0	0	0	0	0	0	0	0	0	0	0	0	0
UP	2025-10-07	Anabel-Aslithe	control	82	40	0	0	0	0	0	0	0	0	0	0	0	0	0	0	0
UP	2025-10-07	Anabel-Aslithe	control	82	45	0	0	0	0	0	0	0	0	0	0	0	0	0	0	0
UP	2025-10-07	Anabel-Aslithe	control	82	50	0	0	0	0	0	0	0	0	0	0	0	0	0	0	0
UP	2025-10-07	Anabel-Aslithe	control	82	55	0	0	0	0	0	0	0	0	0	0	0	0	0	0	0
UP	2025-10-07	Anabel-Aslithe	control	82	60	0	0	0	0	0	0	0	0	0	0	0	0	0	0	0
UP	2025-10-07	Anabel-Aslithe	control	82	65	0	0	0	0	0	0	0	0	0	0	0	0	0	0	0
UP	2025-10-07	Anabel-Aslithe	control	82	70	0	0	0	0	0	0	0	0	0	0	0	0	0	0	0
UP	2025-10-07	Anabel-Aslithe	control	82	75	0	0	0	0	0	0	0	0	0	0	0	0	0	0	0
UP	2025-10-07	Anabel-Aslithe	control	82	80	0	0	0	0	0	0	0	0	0	0	0	0	0	0	0
UP	2025-10-07	Anabel-Aslithe	control	82	85	0	0	0	0	0	0	0	0	0	0	0	0	0	0	0
UP	2025-10-07	Anabel-Aslithe	control	82	90	0	0	0	0	0	0	0	0	0	0	0	0	0	0	0
UP	2025-10-07	Anabel-Aslithe	control	82	95	0	0	0	0	0	0	0	0	0	0	0	0	0	0	0
UP	2025-10-07	Anabel-Aslithe	control	82	100	0	0	0	0	0	0	0	0	0	0	0	0	0	0	0
UP	2025-10-07	Anabel-Aslithe	control	82	105	0	0	0	0	0	0	0	0	0	0	0	0	0	0	0
UP	2025-10-07	Anabel-Aslithe	control	82	110	0	0	0	0	0	0	0	0	0	0	0	0	0	0	0
UP	2025-10-07	Anabel-Aslithe	control	82	115	0	0	0	0	0	0	0	0	0	0	0	0	0	0	0
UP	2025-10-07	Anabel-Aslithe	control	82	120	0	0	0	0	0	0	0	0	0	0	0	0	0	0	0
UP	2025-10-07	Anabel-Aslithe	chips	83	5	0	0	0	0	0	0	0	0	0	0	0	0	0	0	0
UP	2025-10-07	Anabel-Aslithe	chips	83	10	3	0	0	0	0	0	0	0	0	0	3	0	0	0	0
UP	2025-10-07	Anabel-Aslithe	chips	83	15	0	0	0	0	0	0	0	0	0	0	0	0	0	0	0
UP	2025-10-07	Anabel-Aslithe	chips	83	20	0	0	0	0	0	0	0	0	0	0	0	0	0	0	0
UP	2025-10-07	Anabel-Aslithe	chips	83	25	0	0	0	0	0	0	0	0	0	0	0	0	0	0	0
UP	2025-10-07	Anabel-Aslithe	chips	83	30	0	0	0	0	0	0	0	0	0	0	0	0	0	0	0
UP	2025-10-07	Anabel-Aslithe	chips	83	35	2	0	0	0	0	0	0	0	0	0	2	0	0	0	0
UP	2025-10-07	Anabel-Aslithe	chips	83	40	2	0	0	0	0	0	0	0	0	0	2	0	0	0	0
UP	2025-10-07	Anabel-Aslithe	chips	83	45	0	0	0	0	0	0	0	0	0	0	0	0	0	0	0
UP	2025-10-07	Anabel-Aslithe	chips	83	50	0	0	0	0	0	0	0	0	0	0	0	0	0	0	0
UP	2025-10-07	Anabel-Aslithe	chips	83	55	0	0	0	0	0	0	0	0	0	0	0	0	0	0	0
UP	2025-10-07	Anabel-Aslithe	chips	83	60	0	0	0	0	0	0	0	0	0	0	0	0	0	0	0
UP	2025-10-07	Anabel-Aslithe	chips	83	65	2	0	0	0	0	0	0	0	0	0	2	0	0	0	0
UP	2025-10-07	Anabel-Aslithe	chips	83	70	0	0	0	0	0	0	0	0	0	0	0	0	0	0	0
UP	2025-10-07	Anabel-Aslithe	chips	83	75	0	0	0	0	0	0	0	0	0	0	0	0	0	0	0
UP	2025-10-07	Anabel-Aslithe	chips	83	80	0	0	0	0	0	0	0	0	0	0	0	0	0	0	0
UP	2025-10-07	Anabel-Aslithe	chips	83	85	0	0	0	0	0	0	0	0	0	0	0	0	0	0	0
UP	2025-10-07	Anabel-Aslithe	chips	83	90	0	0	0	0	0	0	0	0	0	0	0	0	0	0	0
UP	2025-10-07	Anabel-Aslithe	chips	83	95	0	0	0	0	0	0	0	0	0	0	0	0	0	0	0
UP	2025-10-07	Anabel-Aslithe	chips	83	100	0	0	0	0	0	0	0	0	0	0	0	0	0	0	0
UP	2025-10-07	Anabel-Aslithe	chips	83	105	0	0	0	0	0	0	0	0	0	0	0	0	0	0	0
UP	2025-10-07	Anabel-Aslithe	chips	83	110	0	0	0	0	0	0	0	0	0	0	0	0	0	0	0
UP	2025-10-07	Anabel-Aslithe	chips	83	115	0	0	0	0	0	0	0	0	0	0	0	0	0	0	0
UP	2025-10-07	Anabel-Aslithe	chips	83	120	0	0	0	0	0	0	0	0	0	0	0	0	0	0	0
UP	2025-10-07	Anabel-Aslithe	oreo	84	5	1	0	0	0	0	0	0	0	0	0	1	0	0	0	0
UP	2025-10-07	Anabel-Aslithe	oreo	84	10	1	0	0	0	0	0	0	0	0	0	1	0	0	0	0
UP	2025-10-07	Anabel-Aslithe	oreo	84	15	1	0	0	0	0	0	0	0	0	0	1	0	0	0	0
UP	2025-10-07	Anabel-Aslithe	oreo	84	20	2	0	0	0	0	0	0	0	0	0	2	0	0	0	0
UP	2025-10-07	Anabel-Aslithe	oreo	84	25	2	0	0	0	0	0	0	0	0	0	2	0	0	0	0
UP	2025-10-07	Anabel-Aslithe	oreo	84	30	2	0	0	0	0	0	0	0	0	0	2	0	0	0	0
UP	2025-10-07	Anabel-Aslithe	oreo	84	35	1	0	0	0	0	0	0	0	0	0	1	0	0	0	0
[truncated: 4,368 more rows]
[truncated: 1 more columns]

## Sheet: exp3.distance
site	date	depot_id	treatment	time	n_seeds_remaining	ants	Pheidole_sp1	Pheidole_sp2	Atta sp.	Odontomachus sp.
UP	2025-11-21	1	control	0	20	0	0	0	0	0
UP	2025-11-21	1	control	5	20	0	0	0	0	0
UP	2025-11-21	1	control	10	20	0	0	0	0	0
UP	2025-11-21	1	control	15	20	0	0	0	0	0
UP	2025-11-21	1	control	20	20	0	0	0	0	0
UP	2025-11-21	1	control	25	20	0	0	0	0	0
UP	2025-11-21	1	control	30	20	0	0	0	0	0
UP	2025-11-21	1	control	35	20	0	0	0	0	0
UP	2025-11-21	1	control	40	20	1	1	0	0	0
UP	2025-11-21	1	control	45	20	0	0	0	0	0
UP	2025-11-21	1	control	50	20	0	0	0	0	0
UP	2025-11-21	1	control	55	20	0	0	0	0	0
UP	2025-11-21	1	control	60	20	0	0	0	0	0
UP	2025-11-21	1	control	65	20	0	0	0	0	0
UP	2025-11-21	1	control	70	20	0	0	0	0	0
UP	2025-11-21	1	control	75	20	0	0	0	0	0
UP	2025-11-21	1	control	80	20	0	0	0	0	0
UP	2025-11-21	1	control	85	20	0	0	0	0	0
UP	2025-11-21	1	control	90	20	0	0	0	0	0
UP	2025-11-21	1	control	95	20	0	0	0	0	0
UP	2025-11-21	1	control	100	20	0	0	0	0	0
UP	2025-11-21	1	control	105	20	0	0	0	0	0
UP	2025-11-21	1	control	110	20	0	0	0	0	0
UP	2025-11-21	1	control	115	20	0	0	0	0	0
UP	2025-11-21	1	control	120	20	0	0	0	0	0
UP	2025-11-21	2	control	0	20	1	1	0	0	0
UP	2025-11-21	2	control	5	20	0	0	0	0	0
UP	2025-11-21	2	control	10	20	1	1	0	0	0
UP	2025-11-21	2	control	15	20	0	0	0	0	0
UP	2025-11-21	2	control	20	20	2	2	0	0	0
UP	2025-11-21	2	control	25	20	1	1	0	0	0
UP	2025-11-21	2	control	30	20	2	2	0	0	0
UP	2025-11-21	2	control	35	20	1	1	0	0	0
UP	2025-11-21	2	control	40	20	1	1	0	0	0
UP	2025-11-21	2	control	45	20	1	1	0	0	0
UP	2025-11-21	2	control	50	20	0	0	0	0	0
UP	2025-11-21	2	control	55	20	0	0	0	0	0
UP	2025-11-21	2	control	60	20	0	0	0	0	0
UP	2025-11-21	2	control	65	20	1	1	0	0	0
UP	2025-11-21	2	control	70	20	0	0	0	0	0
UP	2025-11-21	2	control	75	20	0	0	0	0	0
UP	2025-11-21	2	control	80	20	0	0	0	0	0
UP	2025-11-21	2	control	85	20	0	0	0	0	0
UP	2025-11-21	2	control	90	20	0	0	0	0	0
UP	2025-11-21	2	control	95	20	0	0	0	0	0
UP	2025-11-21	2	control	100	20	1	1	0	0	0
UP	2025-11-21	2	control	105	20	0	0	0	0	0
UP	2025-11-21	2	control	110	20	0	0	0	0	0
UP	2025-11-21	2	control	115	20	1	1	0	0	0
UP	2025-11-21	2	control	120	20	1	1	0	0	0
UP	2025-11-21	3	control	0	20	0	0	0	0	0
UP	2025-11-21	3	control	5	20	0	0	0	0	0
UP	2025-11-21	3	control	10	20	0	0	0	0	0
UP	2025-11-21	3	control	15	20	0	0	0	0	0
UP	2025-11-21	3	control	20	20	0	0	0	0	0
UP	2025-11-21	3	control	25	20	2	2	0	0	0
UP	2025-11-21	3	control	30	16	0	0	0	0	0
UP	2025-11-21	3	control	35	16	0	0	0	0	0
UP	2025-11-21	3	control	40	16	0	0	0	0	0
UP	2025-11-21	3	control	45	16	0	0	0	0	0
UP	2025-11-21	3	control	50	15	0	0	0	0	0
UP	2025-11-21	3	control	55	14	1	0	0	1	0
UP	2025-11-21	3	control	60	6	3	0	3	0	0
UP	2025-11-21	3	control	65	0	0	0	0	0	0
UP	2025-11-21	3	control	70	0	3	0	0	3	0
UP	2025-11-21	3	control	75	0	0	0	0	0	0
UP	2025-11-21	3	control	80	0	0	0	0	0	0
UP	2025-11-21	3	control	85	0	0	0	0	0	0
UP	2025-11-21	3	control	90	0	0	0	0	0	0
UP	2025-11-21	3	control	95	0	0	0	0	0	0
UP	2025-11-21	3	control	100	0	0	0	0	0	0
UP	2025-11-21	3	control	105	0	0	0	0	0	0
UP	2025-11-21	3	control	110	0	0	0	0	0	0
UP	2025-11-21	3	control	115	0	0	0	0	0	0
UP	2025-11-21	3	control	120	0	0	0	0	0	0
UP	2025-11-21	4	control	0	20		0	0	0	0
UP	2025-11-21	4	control	5	20		0	0	0	0
UP	2025-11-21	4	control	10	20	3	3	0	0	0
UP	2025-11-21	4	control	15	20	10	10	0	0	0
UP	2025-11-21	4	control	20	20	11	11	0	0	0
UP	2025-11-21	4	control	25	20	10	10	0	0	0
UP	2025-11-21	4	control	30	19	4	4	0	0	0
UP	2025-11-21	4	control	35	19	5	5	0	0	0
UP	2025-11-21	4	control	40	18	3	3	0	0	0
UP	2025-11-21	4	control	45	16	1	0	0	1	0
UP	2025-11-21	4	control	50	15	1	1	0	0	0
UP	2025-11-21	4	control	55	10	3	0	0	3	0
UP	2025-11-21	4	control	60	4	2	0	0	2	0
UP	2025-11-21	4	control	65	0	0	0	0	0	0
UP	2025-11-21	4	control	70	0	0	0	0	0	0
UP	2025-11-21	4	control	75	0	0	0	0	0	0
UP	2025-11-21	4	control	80	0	0	0	0	0	0
UP	2025-11-21	4	control	85	0	0	0	0	0	0
UP	2025-11-21	4	control	90	0	0	0	0	0	0
UP	2025-11-21	4	control	95	0	0	0	0	0	0
UP	2025-11-21	4	control	100	0	0	0	0	0	0
UP	2025-11-21	4	control	105	0	0	0	0	0	0
UP	2025-11-21	4	control	110	0	0	0	0	0	0
UP	2025-11-21	4	control	115	0	0	0	0	0	0
UP	2025-11-21	4	control	120	0	0	0	0	0	0
UP	2025-11-21	5	0	0	20	0	0	0	0	0
UP	2025-11-21	5	0	5	20	0	0	0	0	0
UP	2025-11-21	5	0	10	20	1	0	0	1	0
UP	2025-11-21	5	0	15	20	0	0	0	0	0
UP	2025-11-21	5	0	20	20	0	0	0	0	0
UP	2025-11-21	5	0	25	20	0	0	0	0	0
UP	2025-11-21	5	0	30	20	0	0	0	0	0
UP	2025-11-21	5	0	35	20	0	0	0	0	0
UP	2025-11-21	5	0	40	20	0	0	0	0	0
UP	2025-11-21	5	0	45	20	0	0	0	0	0
UP	2025-11-21	5	0	50	20	0	0	0	0	0
UP	2025-11-21	5	0	55	20	0	0	0	0	0
UP	2025-11-21	5	0	60	20	0	0	0	0	0
UP	2025-11-21	5	0	65	20	0	0	0	0	0
UP	2025-11-21	5	0	70	20	0	0	0	0	0
UP	2025-11-21	5	0	75	20	0	0	0	0	0
UP	2025-11-21	5	0	80	20	2	1	1	0	0
UP	2025-11-21	5	0	85	20	0	0	0	0	0
UP	2025-11-21	5	0	90	20	12	11	1	0	0
UP	2025-11-21	5	0	95	20	25	25	0	0	0
UP	2025-11-21	5	0	100	20	25	25	0	0	0
UP	2025-11-21	5	0	105	20	27	25	2	0	0
UP	2025-11-21	5	0	110	20	23	23	0	0	0
UP	2025-11-21	5	0	115	20	34	31	2	0	1
UP	2025-11-21	5	0	120	20	21	19	2	0	0
UP	2025-11-21	6	0	0	20	0	0	0	0	0
UP	2025-11-21	6	0	5	20	7	6	0	0	1
UP	2025-11-21	6	0	10	20	3	3	0	0	0
UP	2025-11-21	6	0	15	20	0	0	0	0	0
UP	2025-11-21	6	0	20	20	0	0	0	0	0
UP	2025-11-21	6	0	25	20	3	3	0	0	0
UP	2025-11-21	6	0	30	20	3	3	0	0	0
UP	2025-11-21	6	0	35	20	6	3	2	0	1
UP	2025-11-21	6	0	40	20	3	2	0	0	1
UP	2025-11-21	6	0	45	20	3	3	0	0	0
UP	2025-11-21	6	0	50	20	8	8	0	0	0
UP	2025-11-21	6	0	55	20	23	22	1	0	0
UP	2025-11-21	6	0	60	20	22	22	0	0	0
UP	2025-11-21	6	0	65	20	23	22	0	0	1
UP	2025-11-21	6	0	70	20	26	23	2	0	1
UP	2025-11-21	6	0	75	20	23	23	0	0	0
UP	2025-11-21	6	0	80	20	25	23	0	0	2
UP	2025-11-21	6	0	85	20	11	11	0	0	0
UP	2025-11-21	6	0	90	20	11	11	0	0	0
UP	2025-11-21	6	0	95	20	11	11	0	0	0
UP	2025-11-21	6	0	100	20	11	11	0	0	0
UP	2025-11-21	6	0	105	20	11	11	0	0	0
UP	2025-11-21	6	0	110	20	11	11	0	0	0
UP	2025-11-21	6	0	115	20	11	11	0	0	0
UP	2025-11-21	6	0	120	20	11	11	0	0	0
UP	2025-11-21	7	0	0	20	0	0	0	0	0
UP	2025-11-21	7	0	5	20	0	0	0	0	0
UP	2025-11-21	7	0	10	20	0	0	0	0	0
UP	2025-11-21	7	0	15	20	0	0	0	0	0
UP	2025-11-21	7	0	20	20	0	0	0	0	0
UP	2025-11-21	7	0	25	20	0	0	0	0	0
UP	2025-11-21	7	0	30	20	0	0	0	0	0
UP	2025-11-21	7	0	35	20	0	0	0	0	0
UP	2025-11-21	7	0	40	20	0	0	0	0	0
UP	2025-11-21	7	0	45	20	0	0	0	0	0
UP	2025-11-21	7	0	50	20	0	0	0	0	0
UP	2025-11-21	7	0	55	20	0	0	0	0	0
UP	2025-11-21	7	0	60	20	0	0	0	0	0
UP	2025-11-21	7	0	65	20	0	0	0	0	0
UP	2025-11-21	7	0	70	20	0	0	0	0	0
UP	2025-11-21	7	0	75	20	0	0	0	0	0
UP	2025-11-21	7	0	80	20	0	0	0	0	0
UP	2025-11-21	7	0	85	20	0	0	0	0	0
UP	2025-11-21	7	0	90	20	0	0	0	0	0
UP	2025-11-21	7	0	95	20	0	0	0	0	0
UP	2025-11-21	7	0	100	20	0	0	0	0	0
UP	2025-11-21	7	0	105	20	0	0	0	0	0
UP	2025-11-21	7	0	110	20	0	0	0	0	0
UP	2025-11-21	7	0	115	20	0	0	0	0	0
UP	2025-11-21	7	0	120	20	0	0	0	0	0
UP	2025-11-21	8	0	0	20	0	0	0	0	0
UP	2025-11-21	8	0	5	20	0	0	0	0	0
UP	2025-11-21	8	0	10	20	0	0	0	0	0
UP	2025-11-21	8	0	15	20	0	0	0	0	0
UP	2025-11-21	8	0	20	20	1	0	1	0	0
UP	2025-11-21	8	0	25	20	5	5	0	0	0
UP	2025-11-21	8	0	30	20	5	5	0	0	0
UP	2025-11-21	8	0	35	20	10	8	2	0	0
UP	2025-11-21	8	0	40	20	7	5	2	0	0
UP	2025-11-21	8	0	45	20	7	5	2	0	0
UP	2025-11-21	8	0	50	20	8	8	0	0	0
UP	2025-11-21	8	0	55	20	15	15	0	0	0
UP	2025-11-21	8	0	60	20	12	11	1	0	0
UP	2025-11-21	8	0	65	20	14	12	2	0	0
UP	2025-11-21	8	0	70	20	24	23	1	0	0
UP	2025-11-21	8	0	75	20	24	23	1	0	0
UP	2025-11-21	8	0	80	20	25	23	2	0	0
UP	2025-11-21	8	0	85	20	15	14	0	0	1
UP	2025-11-21	8	0	90	20	12	12	0	0	0
UP	2025-11-21	8	0	95	20	11	11	0	0	0
UP	2025-11-21	8	0	100	20	14	13	1	0	0
UP	2025-11-21	8	0	105	20	27	25	2	0	0
UP	2025-11-21	8	0	110	20	24	23	0	0	1
UP	2025-11-21	8	0	115	20	23	23	0	0	0
UP	2025-11-21	8	0	120	20	24	23	0	0	1
UP	2025-11-21	9	30	0	20	2	2	0	0	0
UP	2025-11-21	9	30	5	20	0	0	0	0	0
UP	2025-11-21	9	30	10	20	3	2	0	1	0
UP	2025-11-21	9	30	15	20	1	1	0	0	0
UP	2025-11-21	9	30	20	20	1	1	0	0	0
UP	2025-11-21	9	30	25	20	0	0	0	0	0
UP	2025-11-21	9	30	30	20	2	2	0	0	0
UP	2025-11-21	9	30	35	20	2	2	0	0	0
UP	2025-11-21	9	30	40	20	1	1	0	0	0
UP	2025-11-21	9	30	45	20	2	2	0	0	0
UP	2025-11-21	9	30	50	20	0	0	0	0	0
UP	2025-11-21	9	30	55	20	0	0	0	0	0
UP	2025-11-21	9	30	60	20	0	0	0	0	0
UP	2025-11-21	9	30	65	20	0	0	0	0	0
UP	2025-11-21	9	30	70	20	0	0	0	0	0
UP	2025-11-21	9	30	75	20	0	0	0	0	0
UP	2025-11-21	9	30	80	20	1	1	0	0	0
UP	2025-11-21	9	30	85	20	0	0	0	0	0
UP	2025-11-21	9	30	90	20	0	0	0	0	0
UP	2025-11-21	9	30	95	20	0	0	0	0	0
UP	2025-11-21	9	30	100	20	1	1	0	0	0
UP	2025-11-21	9	30	105	20	0	0	0	0	0
UP	2025-11-21	9	30	110	20	0	0	0	0	0
UP	2025-11-21	9	30	115	20	0	0	0	0	0
UP	2025-11-21	9	30	120	20	0	0	0	0	0
UP	2025-11-21	10	30	0	20	0	0	0	0	0
UP	2025-11-21	10	30	5	20	0	0	0	0	0
UP	2025-11-21	10	30	10	20	1	0	1	0	0
UP	2025-11-21	10	30	15	20	0	0	0	0	0
UP	2025-11-21	10	30	20	20	0	0	0	0	0
UP	2025-11-21	10	30	25	20	0	0	0	0	0
UP	2025-11-21	10	30	30	20	8	5	3	0	0
UP	2025-11-21	10	30	35	20	0	0	0	0	0
UP	2025-11-21	10	30	40	20	2	2	0	0	0
UP	2025-11-21	10	30	45	20	0	0	0	0	0
UP	2025-11-21	10	30	50	20	0	0	0	0	0
UP	2025-11-21	10	30	55	20	0	0	0	0	0
UP	2025-11-21	10	30	60	20	0	0	0	0	0
UP	2025-11-21	10	30	65	20	3	3	0	0	0
UP	2025-11-21	10	30	70	20	0	0	0	0	0
UP	2025-11-21	10	30	75	20	2	2	0	0	0
UP	2025-11-21	10	30	80	20	1	1	0	0	0
UP	2025-11-21	10	30	85	20	2	2	0	0	0
UP	2025-11-21	10	30	90	20	0	0	0	0	0
UP	2025-11-21	10	30	95	20	0	0	0	0	0
UP	2025-11-21	10	30	100	20	7	7	0	0	0
UP	2025-11-21	10	30	105	20	2	2	0	0	0
UP	2025-11-21	10	30	110	20	1	1	0	0	0
UP	2025-11-21	10	30	115	20	0	0	0	0	0
UP	2025-11-21	10	30	120	20	0	0	0	0	0
UP	2025-11-21	11	30	0	20	0	0	0	0	0
UP	2025-11-21	11	30	5	20	0	0	0	0	0
UP	2025-11-21	11	30	10	20	1	1	0	0	0
UP	2025-11-21	11	30	15	20	1	1	0	0	0
UP	2025-11-21	11	30	20	20	0	0	0	0	0
UP	2025-11-21	11	30	25	20	3	3	0	0	0
UP	2025-11-21	11	30	30	20	2	2	0	0	0
UP	2025-11-21	11	30	35	20	0	0	0	0	0
UP	2025-11-21	11	30	40	20	2	2	0	0	0
UP	2025-11-21	11	30	45	20	0	0	0	0	0
UP	2025-11-21	11	30	50	20	2	2	0	0	0
UP	2025-11-21	11	30	55	20	0	0	0	0	0
UP	2025-11-21	11	30	60	20	2	2	0	0	0
UP	2025-11-21	11	30	65	20	0	0	0	0	0
UP	2025-11-21	11	30	70	20	1	1	0	0	0
UP	2025-11-21	11	30	75	20	0	0	0	0	0
UP	2025-11-21	11	30	80	20	0	0	0	0	0
UP	2025-11-21	11	30	85	20	3	3	0	0	0
UP	2025-11-21	11	30	90	20	3	3	0	0	0
UP	2025-11-21	11	30	95	20	1	1	0	0	0
UP	2025-11-21	11	30	100	20	0	0	0	0	0
UP	2025-11-21	11	30	105	20	3	3	0	0	0
UP	2025-11-21	11	30	110	20	1	1	0	0	0
UP	2025-11-21	11	30	115	20	0	0	0	0	0
UP	2025-11-21	11	30	120	20	3	3	0	0	0
UP	2025-11-21	12	30	0	20	0	0	0	0	0
UP	2025-11-21	12	30	5	20	0	0	0	0	0
UP	2025-11-21	12	30	10	20	0	0	0	0	0
UP	2025-11-21	12	30	15	20	0	0	0	0	0
UP	2025-11-21	12	30	20	20	1	1	0	0	0
UP	2025-11-21	12	30	25	20	1	0	1	0	0
UP	2025-11-21	12	30	30	20	0	0	0	0	0
UP	2025-11-21	12	30	35	20	0	0	0	0	0
UP	2025-11-21	12	30	40	20	0	0	0	0	0
UP	2025-11-21	12	30	45	20	0	0	0	0	0
UP	2025-11-21	12	30	50	20	0	0	0	0	0
UP	2025-11-21	12	30	55	20	0	0	0	0	0
UP	2025-11-21	12	30	60	20	0	0	0	0	0
UP	2025-11-21	12	30	65	20	0	0	0	0	0
UP	2025-11-21	12	30	70	20	1	0	1	0	0
UP	2025-11-21	12	30	75	20	0	0	0	0	0
UP	2025-11-21	12	30	80	20	0	0	0	0	0
UP	2025-11-21	12	30	85	20	0	0	0	0	0
UP	2025-11-21	12	30	90	20	0	0	0	0	0
UP	2025-11-21	12	30	95	20	0	0	0	0	0
UP	2025-11-21	12	30	100	20	0	0	0	0	0
UP	2025-11-21	12	30	105	20	0	0	0	0	0
UP	2025-11-21	12	30	110	20	0	0	0	0	0
UP	2025-11-21	12	30	115	20	0	0	0	0	0
UP	2025-11-21	12	30	120	20	0	0	0	0	0
UP	2025-11-21	13	60	0	20	0	0	0	0	0
UP	2025-11-21	13	60	5	20	0	0	0	0	0
UP	2025-11-21	13	60	10	20	0	0	0	0	0
UP	2025-11-21	13	60	15	20	0	0	0	0	0
UP	2025-11-21	13	60	20	20	0	0	0	0	0
UP	2025-11-21	13	60	25	20	0	0	0	0	0
UP	2025-11-21	13	60	30	20	0	0	0	0	0
UP	2025-11-21	13	60	35	20	1	0	1	0	0
UP	2025-11-21	13	60	40	20	0	0	0	0	0
UP	2025-11-21	13	60	45	20	0	0	0	0	0
UP	2025-11-21	13	60	50	20	1	0	1	0	0
UP	2025-11-21	13	60	55	20	0	0	0	0	0
UP	2025-11-21	13	60	60	20	0	0	0	0	0
UP	2025-11-21	13	60	65	20	0	0	0	0	0
UP	2025-11-21	13	60	70	20	0	0	0	0	0
UP	2025-11-21	13	60	75	20	0	0	0	0	0
UP	2025-11-21	13	60	80	20	0	0	0	0	0
UP	2025-11-21	13	60	85	20	0	0	0	0	0
UP	2025-11-21	13	60	90	20	0	0	0	0	0
UP	2025-11-21	13	60	95	20	0	0	0	0	0
UP	2025-11-21	13	60	100	20	0	0	0	0	0
UP	2025-11-21	13	60	105	20	0	0	0	0	0
UP	2025-11-21	13	60	110	20	0	0	0	0	0
UP	2025-11-21	13	60	115	20	0	0	0	0	0
UP	2025-11-21	13	60	120	20	0	0	0	0	0
UP	2025-11-21	14	60	0	20	0	0	0	0	0
UP	2025-11-21	14	60	5	20	0	0	0	0	0
UP	2025-11-21	14	60	10	20	0	0	0	0	0
UP	2025-11-21	14	60	15	20	0	0	0	0	0
UP	2025-11-21	14	60	20	20	0	0	0	0	0
UP	2025-11-21	14	60	25	20	0	0	0	0	0
UP	2025-11-21	14	60	30	20	0	0	0	0	0
UP	2025-11-21	14	60	35	20	0	0	0	0	0
UP	2025-11-21	14	60	40	20	1	1	0	0	0
UP	2025-11-21	14	60	45	20	0	0	0	0	0
UP	2025-11-21	14	60	50	20	1	1	0	0	0
UP	2025-11-21	14	60	55	20	0	0	0	0	0
UP	2025-11-21	14	60	60	20	0	0	0	0	0
UP	2025-11-21	14	60	65	20	0	0	0	0	0
UP	2025-11-21	14	60	70	20	2	2	0	0	0
UP	2025-11-21	14	60	75	20	3	3	0	0	0
UP	2025-11-21	14	60	80	20	5	5	0	0	0
UP	2025-11-21	14	60	85	20	4	4	0	0	0
UP	2025-11-21	14	60	90	20	5	5	0	0	0
UP	2025-11-21	14	60	95	20	5	5	0	0	0
UP	2025-11-21	14	60	100	20	0	0	0	0	0
UP	2025-11-21	14	60	105	20	5	5	0	0	0
UP	2025-11-21	14	60	110	20	8	8	0	0	0
UP	2025-11-21	14	60	115	20	3	3	0	0	0
UP	2025-11-21	14	60	120	20	2	2	0	0	0
UP	2025-11-21	15	60	0	20	0	0	0	0	0
UP	2025-11-21	15	60	5	20	0	0	0	0	0
UP	2025-11-21	15	60	10	20	0	0	0	0	0
UP	2025-11-21	15	60	15	20	0	0	0	0	0
UP	2025-11-21	15	60	20	20	0	0	0	0	0
UP	2025-11-21	15	60	25	20	0	0	0	0	0
UP	2025-11-21	15	60	30	20	0	0	0	0	0
UP	2025-11-21	15	60	35	20	0	0	0	0	0
UP	2025-11-21	15	60	40	20	0	0	0	0	0
UP	2025-11-21	15	60	45	20	0	0	0	0	0
UP	2025-11-21	15	60	50	20	0	0	0	0	0
UP	2025-11-21	15	60	55	20	0	0	0	0	0
UP	2025-11-21	15	60	60	20	10	10	0	0	0
UP	2025-11-21	15	60	65	20	5	5	0	0	0
UP	2025-11-21	15	60	70	20	0	0	0	0	0
UP	2025-11-21	15	60	75	20	2	2	0	0	0
UP	2025-11-21	15	60	80	20	3	3	0	0	0
UP	2025-11-21	15	60	85	20	1	1	0	0	0
UP	2025-11-21	15	60	90	20	0	0	0	0	0
UP	2025-11-21	15	60	95	20	1	1	0	0	0
UP	2025-11-21	15	60	100	20	2	2	0	0	0
UP	2025-11-21	15	60	105	20	0	0	0	0	0
UP	2025-11-21	15	60	110	20	0	0	0	0	0
UP	2025-11-21	15	60	115	20	1	1	0	0	0
UP	2025-11-21	15	60	120	20	0	0	0	0	0
UP	2025-11-21	16	60	0	20	0	0	0	0	0
UP	2025-11-21	16	60	5	20	0	0	0	0	0
UP	2025-11-21	16	60	10	19	0	0	0	0	0
UP	2025-11-21	16	60	15	19	0	0	0	0	0
UP	2025-11-21	16	60	20	19	1	1	0	0	0
UP	2025-11-21	16	60	25	19	0	0	0	0	0
UP	2025-11-21	16	60	30	18	0	0	0	0	0
UP	2025-11-21	16	60	35	17	1	0	1	0	0
UP	2025-11-21	16	60	40	17	0	0	0	0	0
UP	2025-11-21	16	60	45	16	0	0	0	0	0
UP	2025-11-21	16	60	50	16	0	0	0	0	0
UP	2025-11-21	16	60	55	15	0	0	0	0	0
UP	2025-11-21	16	60	60	14	1	0	0	1	0
UP	2025-11-21	16	60	65	13	1	0	0	1	0
UP	2025-11-21	16	60	70	12	1	0	0	1	0
UP	2025-11-21	16	60	75	12	0	0	0	0	0
UP	2025-11-21	16	60	80	12	0	0	0	0	0
UP	2025-11-21	16	60	85	12	0	0	0	0	0
UP	2025-11-21	16	60	90	12	0	0	0	0	0
UP	2025-11-21	16	60	95	11	0	0	0	0	0
UP	2025-11-21	16	60	100	11	0	0	0	0	0
UP	2025-11-21	16	60	105	11	0	0	0	0	0
UP	2025-11-21	16	60	110	10	0	0	0	0	0
UP	2025-11-21	16	60	115	10	0	0	0	0	0
UP	2025-11-21	16	60	120	10	0	0	0	0	0
UP	2025-11-22	17	control	0	20	0	0	0	0	0
UP	2025-11-22	17	control	5	20	1	0	1	0	0
UP	2025-11-22	17	control	10	19	0	0	0	0	0
UP	2025-11-22	17	control	15	19	0	0	0	0	0
UP	2025-11-22	17	control	20	19	0	0	0	0	0
UP	2025-11-22	17	control	25	19	0	0	0	0	0
UP	2025-11-22	17	control	30	19	0	0	0	0	0
UP	2025-11-22	17	control	35	19	0	0	0	0	0
UP	2025-11-22	17	control	40	19	0	0	0	0	0
UP	2025-11-22	17	control	45	19	0	0	0	0	0
UP	2025-11-22	17	control	50	19	0	0	0	0	0
UP	2025-11-22	17	control	55	19	0	0	0	0	0
UP	2025-11-22	17	control	60	19	0	0	0	0	0
UP	2025-11-22	17	control	65	19	1	0	0	0	0
UP	2025-11-22	17	control	70	19	0	0	0	0	0
UP	2025-11-22	17	control	75	19	2	2	0	0	0
UP	2025-11-22	17	control	80	19	2	2	0	0	0
UP	2025-11-22	17	control	85	19	1	0	0	0	0
UP	2025-11-22	17	control	90	19	0	0	0	0	0
UP	2025-11-22	17	control	95	19	0	0	0	0	0
UP	2025-11-22	17	control	100	19	0	0	0	0	0
UP	2025-11-22	17	control	105	19	0	0	0	0	0
UP	2025-11-22	17	control	110	19	0	0	0	0	0
UP	2025-11-22	17	control	115	19	0	0	0	0	0
UP	2025-11-22	17	control	120	19	0	0	0	0	0
UP	2025-11-22	18	control	0	20	0	0	0	0	0
UP	2025-11-22	18	control	5	20	0	0	0	0	0
UP	2025-11-22	18	control	10	20	0	0	0	0	0
UP	2025-11-22	18	control	15	20	0	0	0	0	0
UP	2025-11-22	18	control	20	20	0	0	0	0	0
UP	2025-11-22	18	control	25	19	0	0	0	0	0
UP	2025-11-22	18	control	30	19	0	0	0	0	0
UP	2025-11-22	18	control	35	19	0	0	0	0	0
UP	2025-11-22	18	control	40	19	0	0	0	0	0
UP	2025-11-22	18	control	45	19	0	0	0	0	0
UP	2025-11-22	18	control	50	19	0	0	0	0	0
UP	2025-11-22	18	control	55	19	1	0	0	0	0
UP	2025-11-22	18	control	60	19	1	1	0	0	0
UP	2025-11-22	18	control	65	19	1	0	0	0	0
UP	2025-11-22	18	control	70	19	0	0	0	0	0
UP	2025-11-22	18	control	75	19	0	0	0	0	0
UP	2025-11-22	18	control	80	19	0	0	0	0	0
UP	2025-11-22	18	control	85	19	0	0	0	0	0
UP	2025-11-22	18	control	90	19	0	0	0	0	0
UP	2025-11-22	18	control	95	18	0	0	0	0	0
UP	2025-11-22	18	control	100	18	0	0	0	0	0
UP	2025-11-22	18	control	105	18	0	0	0	0	0
UP	2025-11-22	18	control	110	18	0	0	0	0	0
UP	2025-11-22	18	control	115	18	0	0	0	0	0
UP	2025-11-22	18	control	120	18	0	0	0	0	0
UP	2025-11-22	19	control	0	20	0	0	0	0	0
UP	2025-11-22	19	control	5	20	0	0	0	0	0
UP	2025-11-22	19	control	10	20	0	0	0	0	0
UP	2025-11-22	19	control	15	20	0	0	0	0	0
UP	2025-11-22	19	control	20	20	0	0	0	0	0
UP	2025-11-22	19	control	25	20	0	0	0	0	0
UP	2025-11-22	19	control	30	20	1	0	0	0	0
UP	2025-11-22	19	control	35	20	1	0	0	0	0
UP	2025-11-22	19	control	40	20	1	0	0	0	0
UP	2025-11-22	19	control	45	20	0	0	0	0	0
UP	2025-11-22	19	control	50	20	1	0	0	0	0
UP	2025-11-22	19	control	55	20	1	0	0	0	0
UP	2025-11-22	19	control	60	20	0	0	0	0	0
UP	2025-11-22	19	control	65	20	0	0	0	0	0
UP	2025-11-22	19	control	70	20	0	0	0	0	0
UP	2025-11-22	19	control	75	20	0	0	0	0	0
UP	2025-11-22	19	control	80	20	0	0	0	0	0
UP	2025-11-22	19	control	85	20	1	0	0	0	0
UP	2025-11-22	19	control	90	20	0	0	0	0	0
UP	2025-11-22	19	control	95	20	0	0	0	0	0
UP	2025-11-22	19	control	100	20	0	0	0	0	0
UP	2025-11-22	19	control	105	20	0	0	0	0	0
UP	2025-11-22	19	control	110	20	0	0	0	0	0
UP	2025-11-22	19	control	115	20	0	0	0	0	0
UP	2025-11-22	19	control	120	20	0	0	0	0	0
UP	2025-11-22	20	control	0	20	0	0	0	0	0
UP	2025-11-22	20	control	5	20	0	0	0	0	0
UP	2025-11-22	20	control	10	20	0	0	0	0	0
UP	2025-11-22	20	control	15	20	0	0	0	0	0
UP	2025-11-22	20	control	20	20	0	0	0	0	0
UP	2025-11-22	20	control	25	20	0	0	0	0	0
UP	2025-11-22	20	control	30	20	0	0	0	0	0
UP	2025-11-22	20	control	35	20	0	0	0	0	0
UP	2025-11-22	20	control	40	20	0	0	0	0	0
UP	2025-11-22	20	control	45	20	0	0	0	0	0
UP	2025-11-22	20	control	50	20	0	0	0	0	0
UP	2025-11-22	20	control	55	20	0	0	0	0	0
UP	2025-11-22	20	control	60	20	1	1	0	0	0
UP	2025-11-22	20	control	65	20	0	0	0	0	0
UP	2025-11-22	20	control	70	20	0	0	0	0	0
UP	2025-11-22	20	control	75	20	0	0	0	0	0
UP	2025-11-22	20	control	80	20	0	0	0	0	0
UP	2025-11-22	20	control	85	20	0	0	0	0	0
UP	2025-11-22	20	control	90	20	0	0	0	0	0
UP	2025-11-22	20	control	95	20	0	0	0	0	0
UP	2025-11-22	20	control	100	20	0	0	0	0	0
UP	2025-11-22	20	control	105	20	0	0	0	0	0
UP	2025-11-22	20	control	110	20	0	0	0	0	0
UP	2025-11-22	20	control	115	20	0	0	0	0	0
UP	2025-11-22	20	control	120	20	0	0	0	0	0
UP	2025-11-22	21	0	0	20	0	0	0	0	0
UP	2025-11-22	21	0	5	20	0	0	0	0	0
UP	2025-11-22	21	0	10	20	0	0	0	0	0
UP	2025-11-22	21	0	15	20	0	0	0	0	0
UP	2025-11-22	21	0	20	20	0	0	0	0	0
UP	2025-11-22	21	0	25	20	0	0	0	0	0
UP	2025-11-22	21	0	30	20	0	0	0	0	0
UP	2025-11-22	21	0	35	20	0	0	0	0	0
UP	2025-11-22	21	0	40	20	0	0	0	0	0
UP	2025-11-22	21	0	45	20	0	0	0	0	0
UP	2025-11-22	21	0	50	20	2	0	0	0	2
UP	2025-11-22	21	0	55	20	0	0	0	0	0
UP	2025-11-22	21	0	60	20	0	0	0	0	0
UP	2025-11-22	21	0	65	20	0	0	0	0	0
UP	2025-11-22	21	0	70	20	0	0	0	0	0
UP	2025-11-22	21	0	75	20	0	0	0	0	0
UP	2025-11-22	21	0	80	20	0	0	0	0	0
UP	2025-11-22	21	0	85	20	0	0	0	0	0
UP	2025-11-22	21	0	90	20	2	0	0	0	2
UP	2025-11-22	21	0	95	20	1	0	0	0	1
UP	2025-11-22	21	0	100	20	0	0	0	0	0
UP	2025-11-22	21	0	105	20	2	0	0	0	2
UP	2025-11-22	21	0	110	20	0	0	0	0	0
UP	2025-11-22	21	0	115	20	3	0	0	0	3
UP	2025-11-22	21	0	120	20	0	0	0	0	0
UP	2025-11-22	22	0	0	20	0	0	0	0	0
UP	2025-11-22	22	0	5	20	1	0	1	0	0
UP	2025-11-22	22	0	10	19	0	0	0	0	0
UP	2025-11-22	22	0	15	19	0	0	0	0	0
UP	2025-11-22	22	0	20	19	3	1	0	0	0
UP	2025-11-22	22	0	25	18	5	5	0	0	0
UP	2025-11-22	22	0	30	17	9	8	1	0	0
UP	2025-11-22	22	0	35	17	10	10	0	0	0
UP	2025-11-22	22	0	40	17	8	8	0	0	0
UP	2025-11-22	22	0	45	17	8	8	0	0	0
UP	2025-11-22	22	0	50	17	9	8	0	0	0
UP	2025-11-22	22	0	55	17	8	8	0	0	0
UP	2025-11-22	22	0	60	17	8	8	0	0	0
UP	2025-11-22	22	0	65	17	10	10	0	0	0
UP	2025-11-22	22	0	70	17	10	10	0	0	0
UP	2025-11-22	22	0	75	17	10	10	0	0	0
UP	2025-11-22	22	0	80	17	12	10	0	0	0
UP	2025-11-22	22	0	85	17	10	10	0	0	0
UP	2025-11-22	22	0	90	17	11	10	1	0	0
UP	2025-11-22	22	0	95	15	11	10	1	0	0
UP	2025-11-22	22	0	100	15	11	10	1	0	0
UP	2025-11-22	22	0	105	14	14	13	1	0	0
UP	2025-11-22	22	0	110	14	14	13	1	0	0
UP	2025-11-22	22	0	115	13	13	13	0	0	0
UP	2025-11-22	22	0	120	13	13	13	0	0	0
UP	2025-11-22	23	0	0	20	0	0	0	0	0
UP	2025-11-22	23	0	5	20	0	0	0	0	0
UP	2025-11-22	23	0	10	20	1	1	0	0	0
UP	2025-11-22	23	0	15	20	0	0	0	0	0
UP	2025-11-22	23	0	20	20	1	1	0	0	0
UP	2025-11-22	23	0	25	20	3	3	0	0	0
UP	2025-11-22	23	0	30	20	6	6	0	0	0
UP	2025-11-22	23	0	35	20	8	8	0	0	0
UP	2025-11-22	23	0	40	20	7	7	0	0	0
UP	2025-11-22	23	0	45	20	41	41	0	0	0
UP	2025-11-22	23	0	50	20	41	40	1	0	0
UP	2025-11-22	23	0	55	20	57	55	2	0	0
UP	2025-11-22	23	0	60	20	44	44	4	0	0
UP	2025-11-22	23	0	65	20	48	47	1	0	0
UP	2025-11-22	23	0	70	20	60	56	4	0	0
UP	2025-11-22	23	0	75	20	61	58	3	0	0
UP	2025-11-22	23	0	80	20	59	57	2	0	0
UP	2025-11-22	23	0	85	20	41	37	4	0	0
UP	2025-11-22	23	0	90	20	38	36	2	0	0
UP	2025-11-22	23	0	95	20	37	36	1	0	0
UP	2025-11-22	23	0	100	20	29	28	1	0	0
UP	2025-11-22	23	0	105	20	30	29	1	0	0
UP	2025-11-22	23	0	110	20	30	27	3	0	0
UP	2025-11-22	23	0	115	20	30	27	3	0	0
UP	2025-11-22	23	0	120	20	38	34	4	0	0
UP	2025-11-22	24	0	0	20	0	0	0	0	0
UP	2025-11-22	24	0	5	20	0	0	0	0	0
UP	2025-11-22	24	0	10	20	0	0	0	0	0
UP	2025-11-22	24	0	15	20	2	0	2	0	0
UP	2025-11-22	24	0	20	20	5	5	0	0	0
UP	2025-11-22	24	0	25	20	10	10	0	0	0
UP	2025-11-22	24	0	30	20	10	10	0	0	0
UP	2025-11-22	24	0	35	20	7	6	0	0	1
UP	2025-11-22	24	0	40	20	7	7	0	0	0
UP	2025-11-22	24	0	45	20	7	7	0	0	0
UP	2025-11-22	24	0	50	20	10	10	0	0	0
UP	2025-11-22	24	0	55	20	10	10	0	0	0
UP	2025-11-22	24	0	60	20	10	10	0	0	0
UP	2025-11-22	24	0	65	20	13	13	0	0	0
UP	2025-11-22	24	0	70	20	13	13	0	0	0
UP	2025-11-22	24	0	75	20	14	13	0	0	1
UP	2025-11-22	24	0	80	20	14	14	0	0	0
UP	2025-11-22	24	0	85	20	15	14	0	0	1
UP	2025-11-22	24	0	90	20	14	14	0	0	0
UP	2025-11-22	24	0	95	20	13	13	0	0	0
UP	2025-11-22	24	0	100	20	13	13	0	0	0
UP	2025-11-22	24	0	105	20	13	13	0	0	0
UP	2025-11-22	24	0	110	20	13	13	0	0	0
UP	2025-11-22	24	0	115	20	15	13	0	0	2
UP	2025-11-22	24	0	120	20	11	10	0	0	1
UP	2025-11-22	25	30	0	20	0	0	0	0	0
UP	2025-11-22	25	30	5	20	0	0	0	0	0
UP	2025-11-22	25	30	10	20	0	0	0	0	0
UP	2025-11-22	25	30	15	20	0	0	0	0	0
UP	2025-11-22	25	30	20	20	0	0	0	0	0
UP	2025-11-22	25	30	25	20	0	0	0	0	0
UP	2025-11-22	25	30	30	20	0	0	0	0	0
UP	2025-11-22	25	30	35	20	0	0	0	0	0
UP	2025-11-22	25	30	40	20	0	0	0	0	0
UP	2025-11-22	25	30	45	20	0	0	0	0	0
UP	2025-11-22	25	30	50	20	0	0	0	0	0
UP	2025-11-22	25	30	55	20	0	0	0	0	0
UP	2025-11-22	25	30	60	20	0	0	0	0	0
UP	2025-11-22	25	30	65	20	0	0	0	0	0
UP	2025-11-22	25	30	70	20	0	0	0	0	0
UP	2025-11-22	25	30	75	20	1	1	0	0	0
UP	2025-11-22	25	30	80	20	0	0	0	0	0
UP	2025-11-22	25	30	85	20	0	0	0	0	0
UP	2025-11-22	25	30	90	20	0	0	0	0	0
UP	2025-11-22	25	30	95	20	0	0	0	0	0
UP	2025-11-22	25	30	100	20	0	0	0	0	0
UP	2025-11-22	25	30	105	20	0	0	0	0	0
UP	2025-11-22	25	30	110	20	0	0	0	0	0
UP	2025-11-22	25	30	115	20	0	0	0	0	0
UP	2025-11-22	25	30	120	20	0	0	0	0	0
UP	2025-11-22	26	30	0	20	0	0	0	0	0
UP	2025-11-22	26	30	5	19	0	0	0	0	0
UP	2025-11-22	26	30	10	19	0	0	0	0	0
UP	2025-11-22	26	30	15	18	0	0	0	0	0
UP	2025-11-22	26	30	20	17	1	0	0	0	0
UP	2025-11-22	26	30	25	17	0	0	0	0	0
UP	2025-11-22	26	30	30	17	0	0	0	0	0
UP	2025-11-22	26	30	35	17	0	0	0	0	0
UP	2025-11-22	26	30	40	17	0	0	0	0	0
UP	2025-11-22	26	30	45	17	0	0	0	0	0
UP	2025-11-22	26	30	50	17	0	0	0	0	0
UP	2025-11-22	26	30	55	17	0	0	0	0	0
UP	2025-11-22	26	30	60	17	0	0	0	0	0
UP	2025-11-22	26	30	65	16	0	0	0	0	0
UP	2025-11-22	26	30	70	16	0	0	0	0	0
UP	2025-11-22	26	30	75	16	0	0	0	0	0
UP	2025-11-22	26	30	80	16	0	0	0	0	0
UP	2025-11-22	26	30	85	16	0	0	0	0	0
UP	2025-11-22	26	30	90	16	0	0	0	0	0
UP	2025-11-22	26	30	95	16	0	0	0	0	0
UP	2025-11-22	26	30	100	16	0	0	0	0	0
UP	2025-11-22	26	30	105	16	0	0	0	0	0
UP	2025-11-22	26	30	110	16	0	0	0	0	0
UP	2025-11-22	26	30	115	16	0	0	0	0	0
UP	2025-11-22	26	30	120	15	1	0	0	0	0
UP	2025-11-22	27	30	0	20	1	1	0	0	0
UP	2025-11-22	27	30	5	20	0	0	0	0	0
UP	2025-11-22	27	30	10	20	11	11	0	0	0
UP	2025-11-22	27	30	15	20	2	2	0	0	0
UP	2025-11-22	27	30	20	20	2	2	0	0	0
UP	2025-11-22	27	30	25	20	0	0	0	0	0
UP	2025-11-22	27	30	30	20	1	0	0	0	0
UP	2025-11-22	27	30	35	20	0	0	0	0	0
UP	2025-11-22	27	30	40	20	0	0	0	0	0
UP	2025-11-22	27	30	45	20	0	0	0	0	0
UP	2025-11-22	27	30	50	20	0	0	0	0	0
UP	2025-11-22	27	30	55	20	0	0	0	0	0
UP	2025-11-22	27	30	60	20	0	0	0	0	0
UP	2025-11-22	27	30	65	20	0	0	0	0	0
UP	2025-11-22	27	30	70	20	0	0	0	0	0
UP	2025-11-22	27	30	75	20	1	0	0	0	1
UP	2025-11-22	27	30	80	20	0	0	0	0	0
UP	2025-11-22	27	30	85	20	0	0	0	0	0
UP	2025-11-22	27	30	90	20	0	0	0	0	0
UP	2025-11-22	27	30	95	20	0	0	0	0	0
UP	2025-11-22	27	30	100	20	0	0	0	0	0
UP	2025-11-22	27	30	105	20	0	0	0	0	0
UP	2025-11-22	27	30	110	20	0	0	0	0	0
UP	2025-11-22	27	30	115	20	0	0	0	0	0
UP	2025-11-22	27	30	120	20	0	0	0	0	0
UP	2025-11-22	28	30	0	20	2	0	2	0	0
UP	2025-11-22	28	30	5	20	1	0	0	0	0
UP	2025-11-22	28	30	10	20	1	0	0	0	0
UP	2025-11-22	28	30	15	20	1	0	0	0	0
UP	2025-11-22	28	30	20	20	1	0	0	0	0
UP	2025-11-22	28	30	25	20	1	0	0	0	0
UP	2025-11-22	28	30	30	19	0	0	0	0	0
UP	2025-11-22	28	30	35	19	0	0	0	0	0
UP	2025-11-22	28	30	40	19	0	0	0	0	0
UP	2025-11-22	28	30	45	19	0	0	0	0	0
UP	2025-11-22	28	30	50	19	0	0	0	0	0
UP	2025-11-22	28	30	55	19	0	0	0	0	0
UP	2025-11-22	28	30	60	19	0	0	0	0	0
UP	2025-11-22	28	30	65	19	0	0	0	0	0
UP	2025-11-22	28	30	70	19	0	0	0	0	0
UP	2025-11-22	28	30	75	19	0	0	0	0	0
UP	2025-11-22	28	30	80	19	0	0	0	0	0
UP	2025-11-22	28	30	85	19	0	0	0	0	0
UP	2025-11-22	28	30	90	19	0	0	0	0	0
UP	2025-11-22	28	30	95	19	0	0	0	0	0
UP	2025-11-22	28	30	100	19	0	0	0	0	0
UP	2025-11-22	28	30	105	19	0	0	0	0	0
UP	2025-11-22	28	30	110	19	0	0	0	0	0
UP	2025-11-22	28	30	115	19	0	0	0	0	0
UP	2025-11-22	28	30	120	19	0	0	0	0	0
UP	2025-11-22	29	60	0	20	1	0	0	0	0
UP	2025-11-22	29	60	5	17	0	0	0	0	0
UP	2025-11-22	29	60	10	17	0	0	0	0	0
UP	2025-11-22	29	60	15	17	0	0	0	0	0
UP	2025-11-22	29	60	20	16	1	0	0	0	0
UP	2025-11-22	29	60	25	16	0	0	0	0	0
UP	2025-11-22	29	60	30	16	0	0	0	0	0
UP	2025-11-22	29	60	35	16	1	0	0	0	0
UP	2025-11-22	29	60	40	16	0	0	0	0	0
UP	2025-11-22	29	60	45	16	0	0	0	0	0
UP	2025-11-22	29	60	50	16	0	0	0	0	0
UP	2025-11-22	29	60	55	16	0	0	0	0	0
UP	2025-11-22	29	60	60	16	0	0	0	0	0
UP	2025-11-22	29	60	65	16	0	0	0	0	0
UP	2025-11-22	29	60	70	16	0	0	0	0	0
UP	2025-11-22	29	60	75	16	0	0	0	0	0
UP	2025-11-22	29	60	80	16	0	0	0	0	0
UP	2025-11-22	29	60	85	16	0	0	0	0	0
UP	2025-11-22	29	60	90	16	0	0	0	0	0
UP	2025-11-22	29	60	95	16	0	0	0	0	0
UP	2025-11-22	29	60	100	16	0	0	0	0	0
UP	2025-11-22	29	60	105	15	0	0	0	0	0
UP	2025-11-22	29	60	110	15	0	0	0	0	0
UP	2025-11-22	29	60	115	15	0	0	0	0	0
UP	2025-11-22	29	60	120	15	0	0	0	0	0
UP	2025-11-22	30	60	0	20	0	0	0	0	0
UP	2025-11-22	30	60	5	20	0	0	0	0	0
UP	2025-11-22	30	60	10	20	0	0	0	0	0
UP	2025-11-22	30	60	15	20	0	0	0	0	0
UP	2025-11-22	30	60	20	20	0	0	0	0	0
UP	2025-11-22	30	60	25	20	0	0	0	0	0
UP	2025-11-22	30	60	30	20	0	0	0	0	0
UP	2025-11-22	30	60	35	20	0	0	0	0	0
UP	2025-11-22	30	60	40	20	0	0	0	0	0
UP	2025-11-22	30	60	45	20	0	0	0	0	0
UP	2025-11-22	30	60	50	20	0	0	0	0	0
UP	2025-11-22	30	60	55	20	0	0	0	0	0
UP	2025-11-22	30	60	60	20	0	0	0	0	0
UP	2025-11-22	30	60	65	20	0	0	0	0	0
UP	2025-11-22	30	60	70	20	0	0	0	0	0
UP	2025-11-22	30	60	75	20	0	0	0	0	0
UP	2025-11-22	30	60	80	20	0	0	0	0	0
UP	2025-11-22	30	60	85	20	0	0	0	0	0
UP	2025-11-22	30	60	90	20	0	0	0	0	0
UP	2025-11-22	30	60	95	20	0	0	0	0	0
UP	2025-11-22	30	60	100	20	0	0	0	0	0
UP	2025-11-22	30	60	105	20	0	0	0	0	0
UP	2025-11-22	30	60	110	20	0	0	0	0	0
UP	2025-11-22	30	60	115	20	0	0	0	0	0
UP	2025-11-22	30	60	120	20	0	0	0	0	0
UP	2025-11-22	31	60	0	20	0	0	0	0	0
UP	2025-11-22	31	60	5	20	0	0	0	0	0
UP	2025-11-22	31	60	10	20	0	0	0	0	0
UP	2025-11-22	31	60	15	20	1	1	0	0	0
UP	2025-11-22	31	60	20	20	0	0	0	0	0
UP	2025-11-22	31	60	25	20	0	0	0	0	0
UP	2025-11-22	31	60	30	20	2	2	0	0	0
UP	2025-11-22	31	60	35	20	1	1	0	0	0
UP	2025-11-22	31	60	40	20	6	6	0	0	0
UP	2025-11-22	31	60	45	20	1	1	0	0	0
UP	2025-11-22	31	60	50	20	2	2	0	0	0
UP	2025-11-22	31	60	55	20	0	0	0	0	0
UP	2025-11-22	31	60	60	20	1	1	0	0	0
UP	2025-11-22	31	60	65	20	0	0	0	0	0
UP	2025-11-22	31	60	70	20	0	0	0	0	0
UP	2025-11-22	31	60	75	20	1	0	1	0	0
UP	2025-11-22	31	60	80	20	0	0	0	0	0
UP	2025-11-22	31	60	85	20	0	0	0	0	0
UP	2025-11-22	31	60	90	20	0	0	0	0	0
UP	2025-11-22	31	60	95	20	0	0	0	0	0
UP	2025-11-22	31	60	100	20	0	0	0	0	0
UP	2025-11-22	31	60	105	20	1	0	1	0	0
UP	2025-11-22	31	60	110	20	0	0	0	0	0
UP	2025-11-22	31	60	115	20	1	1	0	0	0
UP	2025-11-22	31	60	120	20	0	0	0	0	0
UP	2025-11-22	32	60	0	20	2	0	2	0	0
UP	2025-11-22	32	60	5	20	1	1	0	0	0
UP	2025-11-22	32	60	10	20	1	0	0	0	0
UP	2025-11-22	32	60	15	20	1	0	0	0	0
UP	2025-11-22	32	60	20	20	2	0	0	0	0
UP	2025-11-22	32	60	25	19	1	0	0	0	0
UP	2025-11-22	32	60	30	19	0	0	0	0	0
UP	2025-11-22	32	60	35	19	0	0	0	0	0
UP	2025-11-22	32	60	40	18	0	0	0	0	0
UP	2025-11-22	32	60	45	18	0	0	0	0	0
UP	2025-11-22	32	60	50	18	0	0	0	0	0
UP	2025-11-22	32	60	55	18	1	0	1	0	0
UP	2025-11-22	32	60	60	18	0	0	0	0	0
UP	2025-11-22	32	60	65	18	0	0	0	0	0
UP	2025-11-22	32	60	70	18	0	0	0	0	0
UP	2025-11-22	32	60	75	18	0	0	0	0	0
UP	2025-11-22	32	60	80	18	0	0	0	0	0
UP	2025-11-22	32	60	85	18	0	0	0	0	0
UP	2025-11-22	32	60	90	18	0	0	0	0	0
UP	2025-11-22	32	60	95	18	0	0	0	0	0
UP	2025-11-22	32	60	100	18	0	0	0	0	0
UP	2025-11-22	32	60	105	18	0	0	0	0	0
UP	2025-11-22	32	60	110	18	0	0	0	0	0
UP	2025-11-22	32	60	115	18	0	0	0	0	0
UP	2025-11-22	32	60	120	18	0	0	0	0	0
UP	2025-11-23	33	control	0	20	0	0	0	0	0
UP	2025-11-23	33	control	5	20	0	0	0	0	0
UP	2025-11-23	33	control	10	20	1	1	0	0	0
UP	2025-11-23	33	control	15	20	0	0	0	0	0
UP	2025-11-23	33	control	20	20	0	0	0	0	0
UP	2025-11-23	33	control	25	20	0	0	0	0	0
UP	2025-11-23	33	control	30	20	1	1	0	0	0
UP	2025-11-23	33	control	35	20	0	0	0	0	0
UP	2025-11-23	33	control	40	20	0	0	0	0	0
UP	2025-11-23	33	control	45	20	0	0	0	0	0
UP	2025-11-23	33	control	50	20	0	0	0	0	0
UP	2025-11-23	33	control	55	20	0	0	0	0	0
UP	2025-11-23	33	control	60	20	0	0	0	0	0
UP	2025-11-23	33	control	65	20	0	0	0	0	0
UP	2025-11-23	33	control	70	20	1	1	0	0	0
UP	2025-11-23	33	control	75	20	0	0	0	0	0
UP	2025-11-23	33	control	80	20	0	0	0	0	0
UP	2025-11-23	33	control	85	20	0	0	0	0	0
UP	2025-11-23	33	control	90	20	0	0	0	0	0
UP	2025-11-23	33	control	95	20	0	0	0	0	0
UP	2025-11-23	33	control	100	20	0	0	0	0	0
UP	2025-11-23	33	control	105	20	0	0	0	0	0
UP	2025-11-23	33	control	110	20	0	0	0	0	0
UP	2025-11-23	33	control	115	20	0	0	0	0	0
UP	2025-11-23	33	control	120	20	0	0	0	0	0
UP	2025-11-23	34	control	0	20	0	0	0	0	0
UP	2025-11-23	34	control	5	20	0	0	0	0	0
UP	2025-11-23	34	control	10	20	0	0	0	0	0
UP	2025-11-23	34	control	15	19	1	0	1	0	0
UP	2025-11-23	34	control	20	19	0	0	0	0	0
UP	2025-11-23	34	control	25	19	0	0	0	0	0
UP	2025-11-23	34	control	30	17	0	0	0	0	0
UP	2025-11-23	34	control	35	17	0	0	0	0	0
UP	2025-11-23	34	control	40	17	0	0	0	0	0
UP	2025-11-23	34	control	45	17	0	0	0	0	0
UP	2025-11-23	34	control	50	17	0	0	0	0	0
UP	2025-11-23	34	control	55	17	0	0	0	0	0
UP	2025-11-23	34	control	60	17	0	0	0	0	0
UP	2025-11-23	34	control	65	17	0	0	0	0	0
UP	2025-11-23	34	control	70	17	0	0	0	0	0
UP	2025-11-23	34	control	75	17	0	0	0	0	0
UP	2025-11-23	34	control	80	17	0	0	0	0	0
UP	2025-11-23	34	control	85	17	0	0	0	0	0
UP	2025-11-23	34	control	90	17	0	0	0	0	0
UP	2025-11-23	34	control	95	17	0	0	0	0	0
UP	2025-11-23	34	control	100	16	1	1	0	0	0
UP	2025-11-23	34	control	105	16	0	0	0	0	0
UP	2025-11-23	34	control	110	14	0	0	0	0	0
UP	2025-11-23	34	control	115	12	0	0	0	0	0
UP	2025-11-23	34	control	120	10	0	0	0	0	0
UP	2025-11-23	35	control	0	20	0	0	0	0	0
UP	2025-11-23	35	control	5	20	0	0	0	0	0
UP	2025-11-23	35	control	10	20	0	0	0	0	0
UP	2025-11-23	35	control	15	20	0	0	0	0	0
UP	2025-11-23	35	control	20	20	0	0	0	0	0
UP	2025-11-23	35	control	25	20	0	0	0	0	0
UP	2025-11-23	35	control	30	20	0	0	0	0	0
UP	2025-11-23	35	control	35	20	0	0	0	0	0
UP	2025-11-23	35	control	40	20	0	0	0	0	0
UP	2025-11-23	35	control	45	20	0	0	0	0	0
UP	2025-11-23	35	control	50	20	0	0	0	0	0
UP	2025-11-23	35	control	55	20	0	0	0	0	0
UP	2025-11-23	35	control	60	20	0	0	0	0	0
UP	2025-11-23	35	control	65	20	0	0	0	0	0
UP	2025-11-23	35	control	70	20	2	2	0	0	0
UP	2025-11-23	35	control	75	20	3	3	0	0	0
UP	2025-11-23	35	control	80	20	2	2	0	0	0
UP	2025-11-23	35	control	85	20	0	0	0	0	0
UP	2025-11-23	35	control	90	20	0	0	0	0	0
UP	2025-11-23	35	control	95	20	0	0	0	0	0
UP	2025-11-23	35	control	100	20	3	0	0	0	0
UP	2025-11-23	35	control	105	20	0	0	0	0	0
UP	2025-11-23	35	control	110	20	0	0	0	0	0
UP	2025-11-23	35	control	115	20	0	0	0	0	0
UP	2025-11-23	35	control	120	20	0	0	0	0	0
UP	2025-11-23	36	control	0	20	0	0	0	0	0
UP	2025-11-23	36	control	5	20	0	0	0	0	0
UP	2025-11-23	36	control	10	20	0	0	0	0	0
UP	2025-11-23	36	control	15	20	0	0	0	0	0
UP	2025-11-23	36	control	20	20	0	0	0	0	0
UP	2025-11-23	36	control	25	20	0	0	0	0	0
UP	2025-11-23	36	control	30	20	0	0	0	0	0
UP	2025-11-23	36	control	35	20	0	0	0	0	0
UP	2025-11-23	36	control	40	20	0	0	0	0	0
UP	2025-11-23	36	control	45	20	0	0	0	0	0
UP	2025-11-23	36	control	50	20	0	0	0	0	0
UP	2025-11-23	36	control	55	20	0	0	0	0	0
UP	2025-11-23	36	control	60	20	0	0	0	0	0
UP	2025-11-23	36	control	65	20	0	0	0	0	0
UP	2025-11-23	36	control	70	20	0	0	0	0	0
UP	2025-11-23	36	control	75	20	0	0	0	0	0
UP	2025-11-23	36	control	80	20	1	1	0	0	0
UP	2025-11-23	36	control	85	20	0	0	0	0	0
UP	2025-11-23	36	control	90	20	0	0	0	0	0
UP	2025-11-23	36	control	95	20	0	0	0	0	0
UP	2025-11-23	36	control	100	20	0	0	0	0	0
UP	2025-11-23	36	control	105	20	0	0	0	0	0
UP	2025-11-23	36	control	110	20	0	0	0	0	0
UP	2025-11-23	36	control	115	20	0	0	0	0	0
UP	2025-11-23	36	control	120	19	0	0	0	0	0
UP	2025-11-23	37	0	0	20	0	0	0	0	0
UP	2025-11-23	37	0	5	20	0	0	0	0	0
UP	2025-11-23	37	0	10	20	0	0	0	0	0
UP	2025-11-23	37	0	15	20	0	0	0	0	0
UP	2025-11-23	37	0	20	20	0	0	0	0	0
UP	2025-11-23	37	0	25	20	0	0	0	0	0
UP	2025-11-23	37	0	30	20	0	0	0	0	0
UP	2025-11-23	37	0	35	20	0	0	0	0	0
UP	2025-11-23	37	0	40	20	0	0	0	0	0
UP	2025-11-23	37	0	45	20	0	0	0	0	0
UP	2025-11-23	37	0	50	20	22	22	0	0	0
UP	2025-11-23	37	0	55	20	23	23	0	0	0
UP	2025-11-23	37	0	60	20	23	23	0	0	0
UP	2025-11-23	37	0	65	20	27	27	0	0	0
UP	2025-11-23	37	0	70	20	27	27	0	0	0
UP	2025-11-23	37	0	75	20	16	16	0	0	0
UP	2025-11-23	37	0	80	19	11	11	0	0	0
UP	2025-11-23	37	0	85	19	29	29	0	0	0
UP	2025-11-23	37	0	90	19	29	29	0	0	0
UP	2025-11-23	37	0	95	19	26	26	0	0	0
UP	2025-11-23	37	0	100	18	25	25	0	0	0
UP	2025-11-23	37	0	105	18	15	15	0	0	0
UP	2025-11-23	37	0	110	18	10	10	0	0	0
UP	2025-11-23	37	0	115	18	10	10	0	0	0
UP	2025-11-23	37	0	120	18	11	11	0	0	0
UP	2025-11-23	38	0	0	20	0	0	0	0	0
UP	2025-11-23	38	0	5	20	0	0	0	0	0
UP	2025-11-23	38	0	10	20	1	1	0	0	0
UP	2025-11-23	38	0	15	20	1	1	0	0	0
UP	2025-11-23	38	0	20	20	0	0	0	0	0
UP	2025-11-23	38	0	25	20	0	0	0	0	0
UP	2025-11-23	38	0	30	20	2	1	1	0	0
UP	2025-11-23	38	0	35	20	5	5	0	0	0
UP	2025-11-23	38	0	40	20	11	10	1	0	0
UP	2025-11-23	38	0	45	20	11	10	1	0	0
UP	2025-11-23	38	0	50	20	11	10	1	0	0
UP	2025-11-23	38	0	55	20	9	9	0	0	0
UP	2025-11-23	38	0	60	20	8	7	1	0	0
UP	2025-11-23	38	0	65	20	10	10	0	0	0
UP	2025-11-23	38	0	70	20	11	10	1	0	0
UP	2025-11-23	38	0	75	20	12	12	0	0	0
UP	2025-11-23	38	0	80	20	13	12	0	0	1
UP	2025-11-23	38	0	85	20	12	12	0	0	0
UP	2025-11-23	38	0	90	20	12	12	0	0	0
UP	2025-11-23	38	0	95	20	11	10	0	0	1
UP	2025-11-23	38	0	100	20	11	10	0	0	1
UP	2025-11-23	38	0	105	20	11	10	0	0	1
UP	2025-11-23	38	0	110	20	10	10	0	0	0
UP	2025-11-23	38	0	115	20	10	10	0	0	0
UP	2025-11-23	38	0	120	20	10	10	0	0	0
UP	2025-11-23	39	0	0	20	0	0	0	0	0
UP	2025-11-23	39	0	5	20	0	0	0	0	0
UP	2025-11-23	39	0	10	20	5	5	0	0	0
UP	2025-11-23	39	0	15	20	5	5	0	0	0
UP	2025-11-23	39	0	20	20	4	4	0	0	0
UP	2025-11-23	39	0	25	20	10	10	0	0	0
UP	2025-11-23	39	0	30	20	19	19	0	0	0
UP	2025-11-23	39	0	35	20	10	10	0	0	0
UP	2025-11-23	39	0	40	20	9	9	0	0	0
UP	2025-11-23	39	0	45	20	17	17	0	0	0
UP	2025-11-23	39	0	50	20	30	29	0	0	1
UP	2025-11-23	39	0	55	20	20	20	0	0	0
UP	2025-11-23	39	0	60	20	16	16	0	0	0
UP	2025-11-23	39	0	65	20	16	16	0	0	0
UP	2025-11-23	39	0	70	20	19	19	0	0	0
UP	2025-11-23	39	0	75	20	5	5	0	0	0
UP	2025-11-23	39	0	80	20	1	1	0	0	0
UP	2025-11-23	39	0	85	20	10	10	0	0	0
UP	2025-11-23	39	0	90	20	11	11	0	0	0
UP	2025-11-23	39	0	95	20	10	10	0	0	0
UP	2025-11-23	39	0	100	20	9	9	0	0	0
UP	2025-11-23	39	0	105	20	11	11	0	0	0
UP	2025-11-23	39	0	110	20	12	12	0	0	0
UP	2025-11-23	39	0	115	20	10	10	0	0	0
UP	2025-11-23	39	0	120	20	8	8	0	0	0
UP	2025-11-23	40	0	0	20	0	0	0	0	0
UP	2025-11-23	40	0	5	20	0	0	0	0	0
UP	2025-11-23	40	0	10	20	0	0	0	0	0
UP	2025-11-23	40	0	15	20	2	2	1	0	0
UP	2025-11-23	40	0	20	20	0	0	0	0	0
UP	2025-11-23	40	0	25	20	0	0	0	0	0
UP	2025-11-23	40	0	30	20	11	10	1	0	0
UP	2025-11-23	40	0	35	20	14	14	0	0	0
UP	2025-11-23	40	0	40	20	16	13	2	0	0
UP	2025-11-23	40	0	45	20	20	18	2	0	0
UP	2025-11-23	40	0	50	20	21	17	4	0	0
UP	2025-11-23	40	0	55	20	22	19	3	0	0
UP	2025-11-23	40	0	60	20	46	40	6	0	0
UP	2025-11-23	40	0	65	20	46	40	6	0	0
UP	2025-11-23	40	0	70	20	46	40	6	0	0
UP	2025-11-23	40	0	75	20	50	45	5	0	0
UP	2025-11-23	40	0	80	20	65	55	10	0	0
UP	2025-11-23	40	0	85	20	65	55	10	0	0
UP	2025-11-23	40	0	90	20	67	60	7	0	0
UP	2025-11-23	40	0	95	20	67	60	7	0	0
UP	2025-11-23	40	0	100	20	67	60	7	0	0
UP	2025-11-23	40	0	105	20	78	70	8	0	0
UP	2025-11-23	40	0	110	20	80	70	10	0	0
UP	2025-11-23	40	0	115	20	89	78	11	0	0
UP	2025-11-23	40	0	120	20	100	85	15	0	0
UP	2025-11-23	41	30	0	20	0	0	0	0	0
UP	2025-11-23	41	30	5	20	0	0	0	0	0
UP	2025-11-23	41	30	10	20	0	0	0	0	0
UP	2025-11-23	41	30	15	20	0	0	0	0	0
UP	2025-11-23	41	30	20	20	0	0	0	0	0
UP	2025-11-23	41	30	25	20	0	0	0	0	0
UP	2025-11-23	41	30	30	20	0	0	0	0	0
UP	2025-11-23	41	30	35	20	0	0	0	0	0
UP	2025-11-23	41	30	40	20	0	0	0	0	0
UP	2025-11-23	41	30	45	20	0	0	0	0	0
UP	2025-11-23	41	30	50	20	0	0	0	0	0
UP	2025-11-23	41	30	55	20	0	0	0	0	0
UP	2025-11-23	41	30	60	20	0	0	0	0	0
UP	2025-11-23	41	30	65	20	0	0	0	0	0
UP	2025-11-23	41	30	70	20	0	0	0	0	0
UP	2025-11-23	41	30	75	20	0	0	0	0	0
UP	2025-11-23	41	30	80	20	0	0	0	0	0
UP	2025-11-23	41	30	85	20	0	0	0	0	0
UP	2025-11-23	41	30	90	20	0	0	0	0	0
UP	2025-11-23	41	30	95	20	0	0	0	0	0
UP	2025-11-23	41	30	100	20	0	0	0	0	0
UP	2025-11-23	41	30	105	20	0	0	0	0	0
UP	2025-11-23	41	30	110	20	0	0	0	0	0
UP	2025-11-23	41	30	115	20	0	0	0	0	0
UP	2025-11-23	41	30	120	20	0	0	0	0	0
UP	2025-11-23	42	30	0	20	1	1	0	0	0
UP	2025-11-23	42	30	5	20	0	0	0	0	0
UP	2025-11-23	42	30	10	20	0	0	0	0	0
UP	2025-11-23	42	30	15	20	0	0	0	0	0
UP	2025-11-23	42	30	20	20	0	0	0	0	0
UP	2025-11-23	42	30	25	20	0	0	0	0	0
UP	2025-11-23	42	30	30	20	0	0	0	0	0
UP	2025-11-23	42	30	35	20	0	0	0	0	0
UP	2025-11-23	42	30	40	20	0	0	0	0	0
UP	2025-11-23	42	30	45	20	0	0	0	0	0
UP	2025-11-23	42	30	50	20	0	0	0	0	0
UP	2025-11-23	42	30	55	20	0	0	0	0	0
UP	2025-11-23	42	30	60	20	0	0	0	0	0
UP	2025-11-23	42	30	65	20	0	0	0	0	0
UP	2025-11-23	42	30	70	20	0	0	0	0	0
UP	2025-11-23	42	30	75	20	0	0	0	0	0
UP	2025-11-23	42	30	80	20	0	0	0	0	0
UP	2025-11-23	42	30	85	20	0	0	0	0	0
UP	2025-11-23	42	30	90	20	0	0	0	0	0
UP	2025-11-23	42	30	95	20	0	0	0	0	0
UP	2025-11-23	42	30	100	20	1	0	1	0	0
UP	2025-11-23	42	30	105	20	0	0	0	0	0
UP	2025-11-23	42	30	110	20	0	0	0	0	0
UP	2025-11-23	42	30	115	20	0	0	0	0	0
UP	2025-11-23	42	30	120	20	0	0	0	0	0
UP	2025-11-23	43	30	0	20	0	0	0	0	0
UP	2025-11-23	43	30	5	20	0	0	0	0	0
UP	2025-11-23	43	30	10	20	0	0	0	0	0
UP	2025-11-23	43	30	15	20	0	0	0	0	0
UP	2025-11-23	43	30	20	20	0	0	0	0	0
UP	2025-11-23	43	30	25	20	0	0	0	0	0
UP	2025-11-23	43	30	30	20	0	0	0	0	0
UP	2025-11-23	43	30	35	20	0	0	0	0	0
UP	2025-11-23	43	30	40	20	0	0	0	0	0
UP	2025-11-23	43	30	45	20	0	0	0	0	0
UP	2025-11-23	43	30	50	20	0	0	0	0	0
UP	2025-11-23	43	30	55	20	0	0	0	0	0
UP	2025-11-23	43	30	60	20	0	0	0	0	0
UP	2025-11-23	43	30	65	20	0	0	0	0	0
UP	2025-11-23	43	30	70	20	0	0	0	0	0
UP	2025-11-23	43	30	75	20	0	0	0	0	0
UP	2025-11-23	43	30	80	20	0	0	0	0	0
UP	2025-11-23	43	30	85	20	0	0	0	0	0
UP	2025-11-23	43	30	90	20	0	0	0	0	0
UP	2025-11-23	43	30	95	20	0	0	0	0	0
UP	2025-11-23	43	30	100	20	0	0	0	0	0
UP	2025-11-23	43	30	105	20	0	0	0	0	0
UP	2025-11-23	43	30	110	20	0	0	0	0	0
UP	2025-11-23	43	30	115	20	0	0	0	0	0
UP	2025-11-23	43	30	120	20	0	0	0	0	0
UP	2025-11-23	44	30	0	20	1	1	0	0	0
UP	2025-11-23	44	30	5	20	0	0	0	0	0
UP	2025-11-23	44	30	10	20	0	0	0	0	0
UP	2025-11-23	44	30	15	20	0	0	0	0	0
UP	2025-11-23	44	30	20	20	0	0	0	0	0
UP	2025-11-23	44	30	25	20	0	0	0	0	0
UP	2025-11-23	44	30	30	20	0	0	0	0	0
UP	2025-11-23	44	30	35	20	0	0	0	0	0
UP	2025-11-23	44	30	40	20	0	0	0	0	0
UP	2025-11-23	44	30	45	20	0	0	0	0	0
UP	2025-11-23	44	30	50	20	0	0	0	0	0
UP	2025-11-23	44	30	55	20	0	0	0	0	0
UP	2025-11-23	44	30	60	20	0	0	0	0	0
UP	2025-11-23	44	30	65	20	0	0	0	0	0
UP	2025-11-23	44	30	70	20	0	0	0	0	0
UP	2025-11-23	44	30	75	20	0	0	0	0	0
UP	2025-11-23	44	30	80	20	0	0	0	0	0
UP	2025-11-23	44	30	85	20	0	0	0	0	0
UP	2025-11-23	44	30	90	20	0	0	0	0	0
UP	2025-11-23	44	30	95	20	0	0	0	0	0
UP	2025-11-23	44	30	100	20	0	0	0	0	0
UP	2025-11-23	44	30	105	20	0	0	0	0	0
UP	2025-11-23	44	30	110	20	0	0	0	0	0
UP	2025-11-23	44	30	115	20	0	0	0	0	0
UP	2025-11-23	44	30	120	20	0	0	0	0	0
UP	2025-11-23	45	60	0	20	0	0	0	0	0
UP	2025-11-23	45	60	5	20	0	0	0	0	0
UP	2025-11-23	45	60	10	20	0	0	0	0	0
UP	2025-11-23	45	60	15	20	0	0	0	0	0
UP	2025-11-23	45	60	20	20	0	0	0	0	0
UP	2025-11-23	45	60	25	20	0	0	0	0	0
UP	2025-11-23	45	60	30	20	0	0	0	0	0
UP	2025-11-23	45	60	35	20	0	0	0	0	0
UP	2025-11-23	45	60	40	20	0	0	0	0	0
UP	2025-11-23	45	60	45	20	0	0	0	0	0
UP	2025-11-23	45	60	50	20	0	0	0	0	0
UP	2025-11-23	45	60	55	20	0	0	0	0	0
UP	2025-11-23	45	60	60	20	0	0	0	0	0
UP	2025-11-23	45	60	65	20	0	0	0	0	0
UP	2025-11-23	45	60	70	20	0	0	0	0	0
UP	2025-11-23	45	60	75	20	0	0	0	0	0
UP	2025-11-23	45	60	80	20	0	0	0	0	0
UP	2025-11-23	45	60	85	20	0	0	0	0	0
UP	2025-11-23	45	60	90	20	0	0	0	0	0
UP	2025-11-23	45	60	95	20	0	0	0	0	0
UP	2025-11-23	45	60	100	20	0	0	0	0	0
UP	2025-11-23	45	60	105	20	0	0	0	0	0
UP	2025-11-23	45	60	110	20	0	0	0	0	0
UP	2025-11-23	45	60	115	20	0	0	0	0	0
UP	2025-11-23	45	60	120	20	0	0	0	0	0
UP	2025-11-23	46	60	0	20	1	1	0	0	0
UP	2025-11-23	46	60	5	20	0	0	0	0	0
UP	2025-11-23	46	60	10	20	1	1	0	0	0
UP	2025-11-23	46	60	15	20	0	0	0	0	0
UP	2025-11-23	46	60	20	20	0	0	0	0	0
UP	2025-11-23	46	60	25	20	0	0	0	0	0
UP	2025-11-23	46	60	30	20	0	0	0	0	0
UP	2025-11-23	46	60	35	20	0	0	0	0	0
UP	2025-11-23	46	60	40	20	0	0	0	0	0
UP	2025-11-23	46	60	45	20	0	0	0	0	0
UP	2025-11-23	46	60	50	20	0	0	0	0	0
UP	2025-11-23	46	60	55	20	0	0	0	0	0
UP	2025-11-23	46	60	60	19	1	1	0	0	0
UP	2025-11-23	46	60	65	19	0	0	0	0	0
UP	2025-11-23	46	60	70	19	0	0	0	0	0
UP	2025-11-23	46	60	75	19	0	0	0	0	0
UP	2025-11-23	46	60	80	19	0	0	0	0	0
UP	2025-11-23	46	60	85	19	0	0	0	0	0
UP	2025-11-23	46	60	90	19	0	0	0	0	0
UP	2025-11-23	46	60	95	19	0	0	0	0	0
UP	2025-11-23	46	60	100	19	0	0	0	0	0
UP	2025-11-23	46	60	105	19	0	0	0	0	0
UP	2025-11-23	46	60	110	19	0	0	0	0	0
UP	2025-11-23	46	60	115	19	0	0	0	0	0
UP	2025-11-23	46	60	120	19	0	0	0	0	0
UP	2025-11-23	47	60	0	20	0	0	0	0	0
UP	2025-11-23	47	60	5	20	0	0	0	0	0
UP	2025-11-23	47	60	10	20	0	0	0	0	0
UP	2025-11-23	47	60	15	20	0	0	0	0	0
UP	2025-11-23	47	60	20	20	0	0	0	0	0
UP	2025-11-23	47	60	25	20	0	0	0	0	0
UP	2025-11-23	47	60	30	19	0	0	0	0	0
UP	2025-11-23	47	60	35	19	0	0	0	0	0
UP	2025-11-23	47	60	40	19	0	0	0	0	0
UP	2025-11-23	47	60	45	19	0	0	0	0	0
UP	2025-11-23	47	60	50	19	0	0	0	0	0
UP	2025-11-23	47	60	55	19	0	0	0	0	0
UP	2025-11-23	47	60	60	19	1	1	0	0	0
UP	2025-11-23	47	60	65	19	0	0	0	0	0
UP	2025-11-23	47	60	70	19	0	0	0	0	0
UP	2025-11-23	47	60	75	19	0	0	0	0	0
UP	2025-11-23	47	60	80	19	0	0	0	0	0
UP	2025-11-23	47	60	85	19	0	0	0	0	0
UP	2025-11-23	47	60	90	19	0	0	0	0	0
UP	2025-11-23	47	60	95	19	0	0	0	0	0
UP	2025-11-23	47	60	100	19	0	0	0	0	0
UP	2025-11-23	47	60	105	19	0	0	0	0	0
UP	2025-11-23	47	60	110	19	1	1	0	0	0
UP	2025-11-23	47	60	115	19	0	0	0	0	0
UP	2025-11-23	47	60	120	19	0	0	0	0	0
UP	2025-11-23	48	60	0	20	2	2	0	0	0
UP	2025-11-23	48	60	5	20	0	0	0	0	0
UP	2025-11-23	48	60	10	20	0	0	0	0	0
UP	2025-11-23	48	60	15	20	0	0	0	0	0
UP	2025-11-23	48	60	20	20	0	0	0	0	0
UP	2025-11-23	48	60	25	20	0	0	0	0	0
UP	2025-11-23	48	60	30	20	0	0	0	0	0
UP	2025-11-23	48	60	35	20	0	0	0	0	0
UP	2025-11-23	48	60	40	20	0	0	0	0	0
UP	2025-11-23	48	60	45	20	0	0	0	0	0
UP	2025-11-23	48	60	50	20	0	0	0	0	0
UP	2025-11-23	48	60	55	20	0	0	0	0	0
UP	2025-11-23	48	60	60	20	0	0	0	0	0
UP	2025-11-23	48	60	65	20	0	0	0	0	0
UP	2025-11-23	48	60	70	20	0	0	0	0	0
UP	2025-11-23	48	60	75	20	0	0	0	0	0
UP	2025-11-23	48	60	80	20	0	0	0	0	0
UP	2025-11-23	48	60	85	20	0	0	0	0	0
UP	2025-11-23	48	60	90	20	0	0	0	0	0
UP	2025-11-23	48	60	95	20	0	0	0	0	0
UP	2025-11-23	48	60	100	20	0	0	0	0	0
UP	2025-11-23	48	60	105	20	0	0	0	0	0
UP	2025-11-23	48	60	110	20	0	0	0	0	0
UP	2025-11-23	48	60	115	20	0	0	0	0	0
UP	2025-11-23	48	60	120	20	0	0	0	0	0

## Sheet: README
Supporting data for the manuscript '
exp1.survival
exp2.survival
exp2.ants
exp3.distance
